# Supplementary material for: Novel use of FDA-approved drugs identified by cluster analysis of behavioral profiles
Source: Sci Rep. 2022 Apr 21;12:6120. doi: 10.1038/s41598-022-10133-y (PMC9023506; doi:10.1038/s41598-022-10133-y)
Supplement: Supplementary file 2 — Supplementary Information 2. [file 41598_2022_10133_MOESM2_ESM.txt]

// ---------------------------------------------------------------------------------------------------------------------------------------------------------
//  This ImageJ macro measures the location of zebrafish larvae in culture dishes, multilane & multiwell plates
//  It carries out the analysis on all wells, one image at a time, so large numbers of images can be analyzed
//
  
//  Macro26rc062019 is an updated version of macro26rc091018, renaming the white and transparent plates (dim or bright image, threshold = 25 or 40)
//  
//  To install the macro as a plugin: Open ImageJ or Fiji, Plugins, Install
//
  
//  Created by Robbert Creton, June 20th 2019
// ---------------------------------------------------------------------------------------------------------------------------------------------------------

// DEFAULT PARAMETERS - CAN CHANGE THESE NUMBERS FOR NEW EXPERIMENTS

	FileName = "Results"; 			// Name the results file	// RJT add for Results Save     
	nimages = 1200;					// Number of images to be analyzed
	platetype = "96-well";			// Type of plate, "5-lane", "6-well", "12-well", "24-well", "96-well" 
	brightness = "Bright";          // Brightness of image (NEW), Dim (threshold=25) or Bright (threshold=40)
	nplates = 1;					// Number of plates
	imagesperperiod = 100;			// Number of images per period, typically 100 (10 min with 6 sec interval)
	wellspergroup = 12;				// Number of wells per experimental group
	flip = "no";					// Flip image: "no", "vertical", "horizontal", "rotate180"
	bg = "yes";						// Background subtraction:"yes", "no"
	psizelow = 100;					// Particle size lower limit: can be any number
	psizehigh = 1000;				// Particle size upper limit: can be any number
	batch = "superfast";			// analysis speed: "superfast" (batch mode turns off display), "fast", "delayfordisplay"
	lr = "no";						// Analyze half image: "no", "left", "right"
	lines = "yes";					// Draw lines between larvae: ", "yes", "no"
	nmd = 1;						// Draw measurements over time (0-600+ timepoints)
	color = "red";					// Default color analysis: "red", "green", "blue", "gray", "bRGBYC"
	firstgreen = 10000;				// For bRGBYC, sets first green image
	firstblue = 10000;				// For bRGBYC, sets first blue image
	firstyellow = 10000;			// For bRGBYC, sets first yellow image
	firstcyan = 10000;				// For bRGBYC, sets first cyan image

// May need ImageJ version 1.47o to show summary at end

	requires("1.49r");	// version > 1.49r is needed to show threshold values in Results file


// FIRST DIALOG BOX to change the general default parameters

	Dialog.create("IMAGE ANALYSIS");
	Dialog.addMessage("This macro measures the location of zebrafish larvae in microplates ");

	Dialog.addString("Name your results file (saved with images): ",FileName);                   			//RJT add for Results Save 
	Dialog.addNumber("Number of images to be analyzed: ", nimages);
	Dialog.addChoice("Type of plate: ", newArray("5-lane", "6-well", "96-well"), platetype);
	Dialog.addChoice("Image brightness: ", newArray("Bright", "Dim"), brightness);      // add color choice to improve the threshold accuracy	
	Dialog.addChoice("Number of plates: ", newArray("1", "2", "3", "4"), nplates);		// use array to limit choices (gives strings)
	Dialog.addNumber("Number of images per period (e.g. 100 for 10 min): ", imagesperperiod);
	Dialog.addNumber("Number of wells per exp. group (incl. empty wells): ", wellspergroup);
	Dialog.addMessage(" ");
	Dialog.addChoice("Flip image: ", newArray("no", "vertical", "horizontal", "rotate180"), flip);
	Dialog.addChoice("Background subtraction: ", newArray("yes", "no"), bg);
	Dialog.addNumber("Larval area is at least: ", psizelow);
	Dialog.addNumber("Larval area is smaller than: ", psizehigh);
	Dialog.addChoice("Analysis speed (superfast turns off all displays): ", newArray("superfast", "fast", "delayfordisplay"), batch);
	Dialog.addChoice("Analyze half image for fast 2-plate analysis: ", newArray("no", "left", "right"), lr);
	Dialog.addChoice("Draw lines between larvae: ", newArray("yes", "no"), lines);
	Dialog.addNumber("Draw points over time (0-600 timepoints): ", nmd);
	Dialog.addMessage("Note: 96-well plates are analyzed by image subtraction, to measure \n activity and visual responses in 384 wells with multiple larvae per well \n More detailed analyses of behavior are possible in other plates");
	Dialog.show();

    FileName = Dialog.getString();                                                   //RJT add for Results Save
	nimages = Dialog.getNumber();
	platetype = Dialog.getChoice();
	brightness = Dialog.getChoice();                  								// Add color choice dialog 
	nplates = Dialog.getChoice();
	imagesperperiod = Dialog.getNumber();	
	wellspergroup = Dialog.getNumber();
	flip = Dialog.getChoice();
	bg = Dialog.getChoice();
	psizelow = Dialog.getNumber();
	psizehigh = Dialog.getNumber();
	batch = Dialog.getChoice();
	lr = Dialog.getChoice();
	lines = Dialog.getChoice();
	nmd = Dialog.getNumber();

	wait(100);								// not sure: needed after dialog box?

// CONVERT VALUES of first dialog box (numbers should be real numbers, not "4")

	if(platetype=="5-lane"){wellsperplate = 5;}		// converts platetype into number
	if(platetype=="6-well"){wellsperplate = 6;}		// converts platetype into number
	if(platetype=="12-well"){wellsperplate = 12;}	// converts platetype into number
	if(platetype=="24-well"){wellsperplate = 24;}	// converts platetype into number
	if(platetype=="96-well"){wellsperplate = 96;}	// converts platetype into number

	nplates = parseInt(nplates);					// converts string into number

	wells = nplates * wellsperplate;				// e.g. 4 plates x 96 wells = 384 wells
	ngroups = wells / wellspergroup;				// e.g. 384 wells / 12 wells per group = 32 exp. groups
	nperiods = nimages / imagesperperiod;			// e.g. 1000 images / 100 images per period = 10 periods

// SECOND DIALOG BOX to change colors during the analysis

	Dialog.create("SELECT COLOR CHANNELS FOR ANALYSIS");

	Dialog.addMessage("Select initial color channel ('red' for experiments without visual stimuli & red visual stimuli)");
	Dialog.addChoice("Initial color channel: ", newArray("red", "green", "blue", "yellow", "cyan", "gray"));
	Dialog.addMessage("Enter image numbers when using more than one color (leave at 10000 for single-color analyses)");
	Dialog.addNumber("First image in green (typically ~ 405): ", firstgreen);
	Dialog.addNumber("First image in blue (typically ~ 605): ", firstblue);
	Dialog.addNumber("First image in yellow (typically ~ 805): ", firstyellow);
	Dialog.addNumber("First image in cyan (typically ~ 1005): ", firstcyan);
	Dialog.show();

	color = Dialog.getChoice();				// Identifies color for analysis
	firstgreen = Dialog.getNumber();		// first image in different color
	firstblue = Dialog.getNumber();	
	firstyellow = Dialog.getNumber();
	firstcyan = Dialog.getNumber();		

	wait(100);								// not sure: needed after dialog box?

// ASK USER TO OPEN FIRST IMAGE

	realimage=0;
	while (realimage <1) {					// while statement allows one to try again
		waitForUser("FIRST IMAGE", "Open first image, then click OK \n \n For good alignment of 10 min periods with visual stimuli: \n First image = Image with first visual stimulus minus 200");
		wait(100);
		realimage = nImages;				// nImages provides the number of open images
		}
	dir=getDirectory("image");
	title=getTitle();
	canvaswidth=getWidth();
	midcanvas=0.5*canvaswidth;
	canvasheight=getHeight();

// PROCESS FIRST IMAGE TO SET ROIs: flip rotate etc but no need for color separation at this time  

	if(lr=="left"){run("Canvas Size...", "width=midcanvas height=canvasheight position=Top-Left");}
	if(lr=="right"){run("Canvas Size...", "width=midcanvas height=canvasheight position=Top-Right");}

	if(flip=="verticle"){run("Flip Vertically");}		//"no", "vertical", "horizontal", "rotate180"
	if(flip=="horizontal"){run("Flip Horizontally");}
	if(flip=="rotate180"){
		run("Rotate 90 Degrees Right");
		run("Rotate 90 Degrees Right");
		}


// CREATE ROIs AND STORE COORDINATES: create draft ROIs, adjust manually, then store finalized ROIs in array

	xarray=newArray(wells+2);							//Storage for x-coordinates, with space for the number of wells (+2 for extra space)
	yarray=newArray(wells+2);							//Storage for y-coordinates
	warray=newArray(wells+2);							//Storage for widths
	harray=newArray(wells+2);							//Storage for heights
	count=0;
	countrow=0;
	countroi=0;

	// ROIs for 5-lane plates (plate 1 in left top, plate 2 in left bottom, plate 3 in right top, plate 4 in right bottom)

	if (platetype=="5-lane") {	
		setTool("rectangle");
		Wroi=340;
		Hroi=1320;
		Xdraftarray=newArray(190, 610, 1020, 1440, 1850, 170, 590,  990,  1420, 1830,
							2590, 3000, 3410, 3820, 4270, 2590, 3000, 3410, 3820, 4270); 	// draft x-coordinates for 4x5 lanes
		Ydraftarray=newArray(160, 160, 160,  160,  160, 1770, 1770, 1770, 1770, 1770,
							160,  160,  160,  160,  160,  1770, 1770, 1770, 1770, 1770);	// draft y-coordinates for 4x5 lanes
		while(count<wells) {																// loop for all wells or lanes
			makeRectangle(Xdraftarray[count], Ydraftarray[count], Wroi, Hroi);
			waitForUser("ROI-"+count+1,"FIRST adjust ROI.  THEN click OK");			
			wait(100); 																		// needed after waitForUser to avoid error message							
			getBoundingRect(Xroi, Yroi, Wroi, Hroi);										// use improved ROI size for drawing next ROI
			getBoundingRect(xarray[count], yarray[count], warray[count], harray[count]);  	// store finalized ROIs in array
									
			count++;																		// counter +1
			}       // end of storing ROIs
		}			// end of 5-lane plates

	// ROIs for 6-well plates (plate 1 in left top, plate 2 in left bottom, plate 3 in right top, plate 4 in right bottom)

	if (platetype=="6-well") {		
		setTool("oval");
		Wroi=540;
		Hroi=540;
		Xdraftarray=newArray(160, 970, 1780, 160, 980,  1790,  180,  1010, 1790, 160,  980, 1800,
							2810, 3610, 4420, 2810, 3600, 4410, 2820, 3630, 4440, 2810, 3630, 4450); 	// draft x-coordinates for 4x6 wells
		Ydraftarray=newArray(210, 210, 210, 1010, 1010, 1010, 1950, 1950, 1950, 2760, 2760, 2760,
							190,  190,  190, 1000, 1000, 1000, 1930, 1930, 1930, 2740, 2740, 2740);		// draft y-coordinates for 4x6 wells
		while(count<wells) {																			// start Loop for all wells
			makeOval(Xdraftarray[count], Ydraftarray[count], Wroi, Hroi);
			waitForUser("ROI-"+count+1,"FIRST adjust ROI.  THEN click OK");		
			wait(100); 																					// needed after waitForUser to avoid error message							
			getBoundingRect(Xroi, Yroi, Wroi, Hroi);													// use improved ROI size for drawing next ROI
			getBoundingRect(xarray[count], yarray[count], warray[count], harray[count]);  				// store finalized ROIs in array									
			count++;																					// counter +1
			}       // end of storing ROIs
		}			// end of 6-well plates

	// ROIs for 96-well plates (plate 1 in left top, plate 2 in left bottom, plate 3 in right top, plate 4 in right bottom)

	if (platetype=="96-well") {		
		setTool("rectangle");
		Wroi=2256;																			// ROW later converted to wells (divide by 12)
		Hroi=188;
		Xdraftarray=newArray(250, 250, 250, 250, 250, 250, 250, 250,
							 250, 250, 250, 250, 250, 250, 250, 250,
							2908, 2908, 2908, 2908, 2908, 2908, 2908, 2908,
							2908, 2908, 2908, 2908, 2908, 2908, 2908, 2908);  				// x-ccordinates of ROWS in plate 1-4
		
		Ydraftarray=newArray(80, 268, 456, 644, 832, 1020, 1208, 1396,
							1842, 2030, 2218, 2406, 2594, 2782, 2970, 3158,
							80, 268, 456, 644, 832, 1020, 1208, 1396,
							1842, 2030, 2218, 2406, 2594, 2782, 2970, 3158);  				// y-coordinates of ROWS in plate 1-4
		while(count<wells) {																// loop for all 384 wells
			makeRectangle(Xdraftarray[countrow], Ydraftarray[countrow], Wroi, Hroi);					
			waitForUser("ROW-"+countrow+1,"FIRST adjust ROI, THEN click OK \n Draw tight box around row containing 12 wells, even if wells are empty");					
			wait(100); 																		// needed after waitForUser to avoid error message		
			getBoundingRect(Xroi, Yroi, Wroi, Hroi);										// use improved row size for drawing next row
			countrow++;
			count12=0;
			while(count12<12) {																	// loop for converting ROW into 12 wells
				Xroiwell = Xroi + (count12*Wroi/12);
				Wroiwell = Wroi/12;
				count12++;				
				makeRectangle(Xroiwell, Yroi, Wroiwell, Hroi);									// ROI for individual WELL
				getBoundingRect(xarray[count], yarray[count], warray[count], harray[count]);  	// store finalized well in array
				count++;																		// well count needs to increase as well
				} // end of 12 wells		
			} // end of storing ROIs
		} // end of 96-well plates
	run("Revert");
									// reset and close image that was used for ROIs (without reset ImageJ will try to save image)
	run("Select None");
	close();

// MEASUREMENTS: measure particles in all wells starting with image 1, then go on to image 2, 3, 4 etc
	
	if (batch=="superfast") {setBatchMode(true);}				// speed up analysis (skips updated display on monitor)
	getDateAndTime(year1, month1, dayOfWeek1, dayOfMonth1, hour1, minute1, second1, msec1);
	open(dir+title);											// opens first image
	run("Set Measurements...", "area mean centroid center bounding fit display redirect=None decimal=3");
	if (platetype=="96-well") {run("Set Measurements...", "area centroid limit display redirect=None decimal=0");}

	// Start loop for all images

	countimage=0;												// image counter, set to 0
	while (countimage<nimages) {								// loop for processing all images
		countimage++;											// counter, add 1 for every new image in the stack

		// Get image number from image title

		currenttitle = getTitle();								// title of current image, prepared at end of while loop
		titlelength = lengthOf(currenttitle);
		subtitle = substring(currenttitle, titlelength-8, titlelength-4);		// gets last 8 characters of the title name, removes last 4 (.jpg) 
		titlenumber = parseInt(subtitle);										// converts string into number

		// Prepare image for measurements: flip, rotate, color separation, etc

		if(lr=="left"){run("Canvas Size...", "width=midcanvas height=canvasheight position=Top-Left");}
		if(lr=="right"){run("Canvas Size...", "width=midcanvas height=canvasheight position=Top-Right");}
		if(flip=="vertical"){run("Flip Vertically");}
		if(flip=="horizontal"){run("Flip Horizontally");}
		if(flip=="rotate180"){
			run("Rotate 90 Degrees Right");
			run("Rotate 90 Degrees Right");
			}

		if (titlenumber == firstgreen) {color = "green";}			// changes color ~ image 405 and then leaves it until changed again
		if (titlenumber == firstblue) {color = "blue";}				// changes color ~ image 605 and then leaves it until changed again
		if (titlenumber == firstyellow) {color = "yellow";}			// changes color ~ image 805 and then leaves it until changed again
		if (titlenumber == firstcyan) {color = "cyan";}				// changes color ~ image 1005 and then leaves it until changed again

		if(color=="red"){
			run("RGB Stack");
			setSlice(3);
			run("Delete Slice");
			setSlice(2);
			run("Delete Slice");
			}
		if(color=="green"){
			run("RGB Stack");
			setSlice(3);
			run("Delete Slice");
			setSlice(1);
			run("Delete Slice");
			}
		if(color=="blue"){
			run("RGB Stack");
			setSlice(2);
			run("Delete Slice");
			setSlice(1);
			run("Delete Slice");
			}
		if(color=="yellow"){																			// analyze yellow in red channel
			run("RGB Stack");
			setSlice(3);
			run("Delete Slice");
			setSlice(2);
			run("Delete Slice");
			}
		
		run("8-bit");																					// gray and cyan images are analyzed without color separation
		if (bg=="yes" && platetype!="96-well"){run("Subtract Background...", "rolling=50 light");}
		// background subtraction if needed (!= is NOT)

		// 96-well plates: additional processing for subtractive analysis

		title2=getTitle();																				// get title of processed image (.. red?)
		if (platetype == "96-well" && countimage==1) {run("Duplicate...", "title=priorimage");}			// skip analysis of first image (create priorimage)
		if (platetype == "96-well" && countimage >1) {													// Need subtractive analysis for 96-well plates
			imageCalculator("Subtract create", "priorimage", title2);
			rename("Sub_"+title2);																		// bright spots in Sub_IMG002 are really larvae in IMG001
			close("priorimage");																		// thus, 'Sub' indicates subtracted and subsequent
			selectWindow("Sub_"+title2);
			}

		if (brightness == "Dim") {setThreshold(25, 255);}												// if statement to determine threshold based on brightness
		if (brightness == "Bright") {setThreshold(40, 255);}

		// Start loop for measuring all wells within one image

		count=0;																						// counter for measured wells (arrays store info at 0)	
		
		while(count<wells) {																	

			if (platetype=="5-lane") {
				makeRectangle(xarray[count], yarray[count], warray[count], harray[count]);
				setAutoThreshold("MaxEntropy");
				run("Analyze Particles...", "size=psizelow-psizehigh circularity=0.00-1.00 show=Nothing display");    // finally: the actual measurement
				if (batch=="delayfordisplay") {wait(100);}	
				}

			if (platetype=="6-well") {
				makeOval(xarray[count], yarray[count], warray[count], harray[count]);
				setAutoThreshold("MaxEntropy");
				run("Analyze Particles...", "size=psizelow-psizehigh circularity=0.00-1.00 show=Nothing display");				
				if (batch=="delayfordisplay") {wait(100);}	
				}

			// measurment of 96 well plates: skip first image and first image in green, blue etc (color change doesn't work well with subtractive analysis)
			
			if (platetype=="96-well" && countimage>1 && titlenumber!=firstgreen && titlenumber!=firstblue && titlenumber!=firstyellow && titlenumber!=firstcyan) {   // != is NOT
				makeRectangle(xarray[count], yarray[count], warray[count], harray[count]);
				run("Measure");
				if (batch=="delayfordisplay") {wait(100);}			
				}

			count++;
			}  // end of all wells

		if (platetype == "96-well" && countimage>1) {	
			close("Sub_"+title2);															// closes old subtracted image
			selectWindow(title2);																
			run("Duplicate...", "title=priorimage");
			}

		selectWindow(title2);
		run("Revert");
					// Reverts image to original: if not, ImageJ will try saving on 'Open Next'
		run("Select None");
				// to get rid of ROIs
		run("Open Next");				// get next image ready
		
 	}  // loops to next image until end of all images

	close("priorimage");

	close();

// ADD INFO IN RESULTS FILE: add image numbers, well numbers, midpoints, and exp goups to Results data sheet (for row 0 to end) 

	row=0;
	imagecount=0;

	while (row<nResults) {
								// loop for all rows in Results file

		// IMAGE NUMBER: add image number to current row

		if(row==0) {prevname="noname";}					// created artificial previous name of image for first image
		if(row>0) {prevname=getResultLabel(row-1);}
		currentname=getResultLabel(row);
		if(currentname != prevname) {imagecount++;} 
		setResult("Image", row, imagecount);
			// Adds image number in row under column 'Image'

		// TIME PERIOD: add time period based on image number and the images per period (typically 100 images per period)

		counter=0;
		while (counter <= nperiods) {					// loop to find right period (nperiods is typically 12)
			counter++;	
			if(imagecount > imagesperperiod*(counter-1) && imagecount <= imagesperperiod*counter) {setResult("Period", row, counter);}
			}

		// WELL NUMBERS 96-WELL PLATES: add well numbers and well midpoint for 96-well plates, based on row number (always one measurement / well, even without moving larva)

		if (wellsperplate == 96) {
			imagenumber=getResult ("Image", row);									// imagenumber is needed to reset wells at end of image
			setResult("Well", row, (row+1)-(imagenumber-1)*wells);
			whichwell=getResult ("Well", row);										//getResult("Column", row)
			setResult("X midp", row, xarray[whichwell-1]+0.5*warray[whichwell-1]);
			setResult("Y midp", row, yarray[whichwell-1]+0.5*harray[whichwell-1]);
			}																	// Adds well number in row under column 'Well'
		
		// WELL NUMBERS 6-WELL 12-WELL PLATES: Add well numbers based on larval location and add midpoint of well

		if (wellsperplate != 96) {											// != is NOT a 96-well plate
			Xfish=getResult ("X", row);										//getResult("Column", row)
			Yfish=getResult ("Y", row);
			count=0;														//  use (xarray[count], yarray[count], warray[count], harray[count]
			while (count<wells) {											// counter for all wells: adds well number only if true
				if(Xfish >= xarray[count] && Xfish <= (xarray[count]+warray[count]) && Yfish >= yarray[count] && Yfish <= (yarray[count]+harray[count])){ 
					setResult("Well", row, count+1);
					setResult("X midp", row, xarray[count]+0.5*warray[count]);
					setResult("Y midp", row, yarray[count]+0.5*harray[count]);
					} // end of IF Xfish ....	
				count++;
				} // end of while loop through wells
			} // end of adding well numbers in 6-well plates

		//  EXPERIMENTAL GROUPS: add Tags for experimental groups based on well numbers and 'wellspergroup' (Column 'Exp' shows the exp groups) 

		wellnumber=getResult ("Well", row);									//   getResult("Column", row)

		count=0;
		while (count < ngroups){											// typically 4 experimental groups with 6 wells each
			if(wellnumber > wellspergroup*count && wellnumber <= wellspergroup*(count+1)) {setResult("Exp", row, count+1);}
			count++;
			} // end of well tags

		// ACTIVIY IN 96-WELL PLATES:  calculate move (100) and rest (0) for each row, with a threshold of 20 pixels moved (more consistent in corner of plates)

		if (platetype=="96-well") {
			pixelchange=getResult ("Area", row);							
			if (pixelchange >= 20) {setResult("Move", row, 100);}				// Adds 0 or 100 in row under column 'Move'

			if (pixelchange < 20) {setResult("Move", row, 0);}
			}

		// LOCATION IN 96-WELL PLATES:  

		if (platetype=="96-well") {
			Ycentroid=getResult ("Y", row);
			Ycenterofwell=getResult ("Y midp", row);
			if (Ycentroid <= Ycenterofwell) {setResult("Up", row, 100);}				// Adds 0 or 100 in row under column 'Up'
			if (Ycentroid > Ycenterofwell) {setResult("Up", row, 0);}
			if (pixelchange < 20) {setResult("Up", row, "-");}
			}


	row++;
   // row +1 to go to next row

	} // end of loop for all rows

	updateResults();


//  Draw lines between larvae in the same well

	setBatchMode(false); 

	open(dir+title);								// opens first image

	if(lr==1){run("Canvas Size...", "width=midcanvas height=canvasheight position=Top-Left");}
	if(lr==2){run("Canvas Size...", "width=midcanvas height=canvasheight position=Top-Right");}

	if(flip==1){run("Flip Vertically");}
	if(flip==2){run("Flip Horizontally");}
	if(flip==3){
		run("Rotate 90 Degrees Right");
		run("Rotate 90 Degrees Right");
		}
			
	rename("Show measurements on first image");

	row=0;	
	image=0.5;

	//  lines = "yes";							// test lines ON
	//  nmd = 1;								// test number of measurements 

	while (row<nResults-6 && lines=="yes" && image<nmd) {

		CR=100;
		CG=255-image/nmd*150;					// adjust line color
		CB=255;

		Wellnow=getResult ("Well", row);

		Wellnext1=getResult ("Well", row+1);
		if(Wellnow==Wellnext1) {
			X1line=getResult ("X", row);
			Y1line=getResult ("Y", row);
			X2line=getResult ("X", row+1);
			Y2line=getResult ("Y", row+1);
			setColor(CR, CG, CB);	
			setLineWidth(4);			
			drawLine(X1line, Y1line, X2line, Y2line);
			}

		Wellnext2=getResult ("Well", row+2);
		if(Wellnow==Wellnext2) {
			X1line=getResult ("X", row);
			Y1line=getResult ("Y", row);
			X2line=getResult ("X", row+2);
			Y2line=getResult ("Y", row+2);
			setColor(CR, CG, CB);	
			setLineWidth(4);			
			drawLine(X1line, Y1line, X2line, Y2line);
			}

		Wellnext3=getResult ("Well", row+3);
		if(Wellnow==Wellnext3) {
			X1line=getResult ("X", row);
			Y1line=getResult ("Y", row);
			X2line=getResult ("X", row+3);
			Y2line=getResult ("Y", row+3);
			setColor(CR, CG, CB);	
			setLineWidth(4);			
			drawLine(X1line, Y1line, X2line, Y2line);
			}

		Wellnext4=getResult ("Well", row+4);
		if(Wellnow==Wellnext4) {
			X1line=getResult ("X", row);
			Y1line=getResult ("Y", row);
			X2line=getResult ("X", row+4);
			Y2line=getResult ("Y", row+4);
			setColor(CR, CG, CB);	
			setLineWidth(4);			
			drawLine(X1line, Y1line, X2line, Y2line);
			}

		Wellnext5=getResult ("Well", row+5);
		if(Wellnow==Wellnext5) {
			X1line=getResult ("X", row);
			Y1line=getResult ("Y", row);
			X2line=getResult ("X", row+5);
			Y2line=getResult ("Y", row+5);
			setColor(CR, CG, CB);	
			setLineWidth(4);			
			drawLine(X1line, Y1line, X2line, Y2line);
			}

		Wellnext6=getResult ("Well", row+6);
		if(Wellnow==Wellnext6) {
			X1line=getResult ("X", row);
			Y1line=getResult ("Y", row);
			X2line=getResult ("X", row+6);
			Y2line=getResult ("Y", row+6);
			setColor(CR, CG, CB);	
			setLineWidth(4);			
			drawLine(X1line, Y1line, X2line, Y2line);
			}

		if(Wellnow-Wellnext1>0) {image=image+1;}
		row=row+1;

	} 	// end of rows 


//  Draw midpoint of bounding box (yellow) and centroid (red) in first image

	row=0;
	image=-0.5;

	//  nmd = 1;								// test number of measurements 

	while (row<nResults && image<nmd) {

		X1line=getResult ("X", row);					//getResult("Column", row)
		Y1line=getResult ("Y", row);
		X2line=getResult ("XM", row);	
		Y2line=getResult ("YM", row);

		BXline=getResult ("BX", row);		
		BYline=getResult ("BY", row);
		Widthline=getResult ("Width", row);		
		Heightline=getResult ("Height", row);

		X3line=BXline+0.5*Widthline;
		Y3line=BYline+0.5*Heightline;

		setColor(255, 255, 0);
		setLineWidth(18);
		drawLine(X2line, Y2line, X3line, Y3line);

		setColor(255, 0, 0);	
		setLineWidth(18);			
		drawLine(X1line, Y1line, X2line, Y2line);

		Wellnow=getResult ("Well", row);
		Wellprev=getResult ("Well", row-1);
		if(Wellnow-Wellprev<0) {image=image+1;}

		row=row+1;

	} 	// end of rows 

// At the end of the Results table, print a log of the settings, oval coordinates, and thresholds (separated by tabs)

	setResult("Label", nResults, " - ");       	// can add + "\t" + "word" for a tab in the table
	setResult("Label", nResults, title);		// print title and directory
	setResult("Label", nResults, dir);		// nResults adds a row to the Results table
	setResult("Label", nResults, " - ");

	getDateAndTime(year2, month2, dayOfWeek2, dayOfMonth2, hour2, minute2, second2, msec2);

	setResult("Label", nResults, "Start of automated analysis:  " + month1+1 + "/" + dayOfMonth1 + "/" + year1 + "   time: " + hour1 + ":" + minute1 + ":" + second1);  // +1 needed in month?!
	setResult("Label", nResults, "End of automated analysis:  " + month2+1 + "/" + dayOfMonth2 + "/" + year2 + "   time: " + hour2 + ":" + minute2 + ":" + second2);

	setResult("Label", nResults, "   ");
	setResult("Label", nResults, "Analysis settings");
	setResult("Label", nResults, "   ");
	setResult("Label", nResults, "zebrafish_macro26rc062019");
	version = getVersion();
	setResult("Label", nResults, "ImageJ version:   " + version);
	setResult("Label", nResults, "Number of images analyzed:  " + nimages);
	setResult("Label", nResults, "Number of wells or lanes analyzed:  " + wells);

	if(flip=="no") {setResult("Label", nResults, "No vertical or horizontal flip");}
	if(flip=="vertical") {setResult("Label", nResults, "Vertical flip");}
	if(flip=="horizontal") {setResult("Label", nResults, "Horizontal flip");}
	if(flip=="rotate180") {setResult("Label", nResults, "Rotated 180 degrees");}

	if(bg=="no"){setResult("Label", nResults, "no background subtraction");}

	if(lr=="no"){setResult("Label", nResults, "Analyze section: whole image");}
	if(lr=="left"){setResult("Label", nResults, "Analyze section: left side only");}
	if(lr=="right"){setResult("Label", nResults, "Analyze section: right side only");}

// Automatically save results to Image directory with specified file name.                                //RJT 03/17/16

	FileName = FileName + ".xls";
	saveAs("Results", dir+FileName);

	beep();
	wait(300);
	beep();

// end of macro
