# Supplementary material for: Novel use of FDA-approved drugs identified by cluster analysis of behavioral profiles
Source: Sci Rep. 2022 Apr 21;12:6120. doi: 10.1038/s41598-022-10133-y (PMC9023506; doi:10.1038/s41598-022-10133-y)
Supplement: Supplementary file 4 — Supplementary Information 4. [file 41598_2022_10133_MOESM4_ESM.xlsx]

## Sheet: Experiments
	Version 10-21-21: added Stats & Groups sheet (DMSO always on top)
	Combine Multiple Experiments:			Copy numbers from Summary Sheet (Excel Template RC092421 for 96-well plates)
				Paste numbers in this template, below orange header (Values only!)
				Activity					Vision (burst vision if available)
	Date	Well	Group	1hr	P15	Hab	S	E	R	G	B	FR	RGB
	2000-01-01	1	EW	9.51684	6	-16.3265	7	7	39	-	75	-22	30.6667
	2000-01-01	2	EW	2.5	9	-2.04082	0	-4	20	-	1	12	11
	2000-01-01	3	DMSO	34.032	72	32.6531	3	-33	-	-9	16	34	13.6667
	2000-01-01	4	DMSO	37.399	73	22.449	-6	-42	34	-1	23	36	23
Cab 2
Cab 2

## Sheet: Groups
		Description of Experiments: add info on treatment and dates of imaging experiments
		Blue cells can be renamed to match names in 'Experiments' sheet
	0	Exp Groups	Sample experiment	Compounds in Tocris Library
	1	DMSO	DMSO	DMSO
	2	T1A2	5uM Nebivolol	T1A2	- UK 14,304 (Adrenergic Alpha-2 Receptors, Agonist)
	3	T1A3	10uM Nebivolol	T1A3	- Bromocriptine mesylate (Non-selective Dopamine, Agonist)
	4	T1A4	20uM Nebivolol	T1A4	- Dihydroergotamine mesylate (Non-selective Adrenergic Alpha Receptors, Agonist)
	5	T1A5		T1A5	- Dobutamine hydrochloride (Non-selective Adrenergic Beta Receptors, Agonist)
	6	T1A6		T1A6	- Minoxidil (Inward rectifier Potassium Channels, Activator)
	7	T1A7		T1A7	- Prazosin hydrochloride (Adrenergic Alpha-1 Receptors, Antagonist)
	8	T1A8		T1A8	- Diltiazem hydrochloride (Cav1.x Channels, Blocker)
	9	T1A9		T1A9	- Dipyridamole (Nucleoside Transporters, Inhibitor)
	10	T1A10		T1A10	- Cyclothiazide (AMPA Receptors, Modulator)
	11	T1A11		T1A11	- Felbamate (NMDA Receptors, Antagonist)
	12	T1B2		T1B2	- Cimetidine (Histamine H2 Receptors, Antagonist)
	13	T1B3		T1B3	- Tropicamide (M4 Receptors, Antagonist)
	14	T1B4		T1B4	- Glibenclamide (Inward rectifier Potassium Channels, Blocker)
	15	T1B5		T1B5	- Pimozide (Non-selective Dopamine, Antagonist)
	16	T1B6		T1B6	- Diazoxide (AMPA Receptors, Other)
	17	T1B7		T1B7	- Tamoxifen citrate (Estrogen and Related Receptors, Modulator)
	18	T1B8		T1B8	- ICI 182,780 (Estrogen and Related Receptors, Antagonist)
	19	T1B9		T1B9	- Taxol (Microtubules, Other)
	20	T1B10		T1B10	- Dexamethasone (Glucocorticoid Receptor, Other)
	21	T1B11		T1B11	- Etoposide (DNA Topoisomerase, Inhibitor)
	22	T1C2		T1C2	- Flumazenil (GABAA Receptors, Benzodiazepine)
	23	T1C3		T1C3	- Clemastine fumarate (Histamine H1 Receptors, Antagonist)
	24	T1C4		T1C4	- Flecainide acetate (Voltage-gated Sodium Channels, Blocker)
	25	T1C5		T1C5	- Mifepristone (Progesterone Receptor, Antagonist)
	26	T1C6		T1C6	- Mycophenolic acid (Other Dehydrogenases, Inhibitor)
	27	T1C7		T1C7	- Lovastatin (HMG-CoA Reductase, Inhibitor)
	28	T1C8		T1C8	- Argatroban (Other Proteases, Inhibitor)
	29	T1C9		T1C9	- Cilostazol (Phosphodiesterases, Inhibitor)
	30	T1C10		T1C10	- Cisapride (5-HT4 Receptors, Agonist)
	31	T1C11		T1C11	- Acetaminophen (Cyclooxygenase, Inhibitor)
	32	T1D2		T1D2	- Loratidine (Histamine H1 Receptors, Antagonist)
	33	T1D3		T1D3	- Simvastatin (HMG-CoA Reductase, Inhibitor)
	34	T1D4		T1D4	- Isradipine (Cav1.x Channels, Blocker)
	35	T1D5		T1D5	- Fluticasone propionate (Glucocorticoid Receptor, Agonist)
	36	T1D6		T1D6	- Mirtazapine (Non-selective 5-HT2, Antagonist)
	37	T1D7		T1D7	- Tetrabenazine (Vesicular Monoamine Transporters, Inhibitor)
	38	T1D8		T1D8	- Doxorubicin hydrochloride (DNA Topoisomerase, Inhibitor)
	39	T1D9		T1D9	- Raloxifene hydrochloride (Estrogen and Related Receptors, Modulator)
	40	T1D10		T1D10	- Sertraline hydrochloride (5-HT Transporters, Inhibitor)
	41	T1D11		T1D11	- Fexofenadine hydrochloride (Histamine H1 Receptors, Antagonist)
	42	T1E2		T1E2	- Acyclovir (RNA/DNA Polymerase, Inhibitor)
	43	T1E3		T1E3	- Amlodipine besylate (Cav1.x Channels, Blocker)
	44	T1E4		T1E4	- Benazepril hydrochloride (Angiotensin-Converting Enzyme, Inhibitor)
	45	T1E5		T1E5	- Mexiletine hydrochloride (Voltage-gated Sodium Channels, Blocker)
	46	T1E6		T1E6	- Clofarabine (Other Kinases, Substrate)
	47	T1E7		T1E7	- Decitabine (DNA Methyltransferases, Inhibitor)
	48	T1E8		T1E8	- Zonisamide (Other Channel Modulators, Other)
	49	T1E9		T1E9	- Cabergoline (Non-selective Dopamine, Agonist)
	50	T1E10		T1E10	- Budesonide (Glucocorticoid Receptor, Other)
	51	T1E11		T1E11	- Acarbose (Glycosylases, Inhibitor)
	52	T1F2		T1F2	- Sodium 4-Phenylbutyrate (Non-selective HDACs, Inhibitor)
	53	T1F3		T1F3	- Carvedilol (Non-selective Adrenergic Beta Receptors, Antagonist)
	54	T1F4		T1F4	- CPT 11 (DNA Topoisomerase, Inhibitor)
	55	T1F5		T1F5	- Temozolomide (Apoptosis Inducers, Other)
	56	T1F6		T1F6	- Dexmedetomidine hydrochloride (Adrenergic Alpha-2 Receptors, Agonist)
	57	T1F7		T1F7	- (S)-(+)-Ibuprofen (Cyclooxygenase, Inhibitor)
	58	T1F8		T1F8	- Levetiracetam (Translocation, Exocytosis & Endocytosis, Other)
	59	T1F9		T1F9	- Adapalene (Retinoic Acid Receptors, Agonist)
	60	T1F10		T1F10	- Metformin hydrochloride (AMPK, Activator)
	61	T1F11		T1F11	- Venlafaxine hydrochloride (5-HT Transporters, Inhibitor)
	62	T1G2		T1G2	- Felodipine (Cav1.x Channels, Blocker)
	63	T1G3		T1G3	- Doxazosin mesylate (Adrenergic Alpha-1 Receptors, Antagonist)
	64	T1G4		T1G4	- Spironolactone (Mineralocorticoid Receptor, Antagonist)
	65	T1G5		T1G5	- Iressa (EGFR, Inhibitor)
	66	T1G6		T1G6	- Miconazole nitrate (Miscellaneous Compounds, Other)
	67	T1G7		T1G7	- Tamsulosin hydrochloride (Adrenergic Alpha-1 Receptors, Antagonist)
	68	T1G8		T1G8	- Bumetanide (Na+/K+/Cl- Symporter, Inhibitor)
	69	T1G9		T1G9	- Furosemide (Na+/K+/Cl- Symporter, Inhibitor)
	70	T1G10		T1G10	- Ranolazine dihydrochloride (Other Dehydrogenases, Activator)
	71	T1G11		T1G11	- Metoprolol tartrate (Adrenergic Beta-1 Receptors, Antagonist)
	72	T1H2		T1H2	- Gemcitabine hydrochloride (DNA, RNA and Protein Synthesis, Inhibitor)
	73	T1H3		T1H3	- Prochlorperazine dimaleate (D2 Receptors, Antagonist)
	74	T1H4		T1H4	- Metyrapone (Hydroxylases, Inhibitor)
	75	T1H5		T1H5	- Zileuton (Lipoxygenase, Inhibitor)
	76	T1H6		T1H6	- Fluvastatin sodium (HMG-CoA Reductase, Inhibitor)
	77	T1H7		T1H7	- Selexipag (Prostanoid Receptors, Agonist)
	78	T1H8		T1H8	- Fludarabine (DNA, RNA and Protein Synthesis, Inhibitor)
	79	T1H9		T1H9	- Nebivolol hydrochloride (Adrenergic Beta-1 Receptors, Antagonist)
	80	T1H10		T1H10	- Sumatriptan succinate (5-HT1D Receptors, Agonist)
	81	T1H11		T1H11	- Tizanidine hydrochloride (Adrenergic Alpha-2 Receptors, Agonist)
	82	T2A2		T2A2	- Topiramate (Kainate Receptors, Antagonist)
	83	T2A3		T2A3	- Asenapine maleate (Non-selective 5-HT, Antagonist)
	84	T2A4		T2A4	- Maraviroc (Chemokine CC Receptors, Antagonist)
	85	T2A5		T2A5	- Dofetilide (Voltage-Gated Potassium Channels, Blocker)
	86	T2A6		T2A6	- Exemestane (Cytochrome P450, Inhibitor)
	87	T2A7		T2A7	- Tolterodine L-tartrate (Non-selective Muscarinics, Antagonist)
	88	T2A8		T2A8	- Linezolid (DNA, RNA and Protein Synthesis, Inhibitor)
	89	T2A9		T2A9	- Sunitinib malate (VEGFR, Inhibitor)
	90	T2A10		T2A10	- Azithromycin (DNA, RNA and Protein Synthesis, Other)
	91	T2A11		T2A11	- Sildenafil citrate (Phosphodiesterases, Inhibitor)
	92	T2B2		T2B2	- Celecoxib (Cyclooxygenase, Inhibitor)
	93	T2B3		T2B3	- Losartan potassium (Angiotensin AT1 Receptors, Antagonist)
	94	T2B4		T2B4	- Repaglinide (Inward rectifier Potassium Channels, Blocker)
	95	T2B5		T2B5	- 5-Azacytidine (DNA Methyltransferases, Inhibitor)
	96	T2B6		T2B6	- Tranylcypromine hydrochloride (Histone Demethylases, Inhibitor)
	97	T2B7		T2B7	- Eletriptan hydrobromide (5-HT1B Receptors, Agonist)
	98	T2B8		T2B8	- Trovafloxacin mesylate (DNA, RNA and Protein Synthesis, Inhibitor)
	99	T2B9		T2B9	- Rotigotine hydrochloride (D2 Receptors, Agonist)
	100	T2B10		T2B10	- Ibutilide hemifumarate (Other Channel Modulators, Other)
	101	T2B11		T2B11	- Pyrimethamine (Multidrug Transporters, Inhibitor)
	102	T2C2		T2C2	- Aspirin (Cyclooxygenase, Inhibitor)
	103	T2C3		T2C3	- Hydrocortisone (Glucocorticoid Receptor, Other)
	104	T2C4		T2C4	- Flutamide (Androgen Receptor, Antagonist)
	105	T2C5		T2C5	- Clotrimazole (Cytochrome P450, Inhibitor)
	106	T2C6		T2C6	- Carbamazepine (Voltage-gated Sodium Channels, Blocker)
	107	T2C7		T2C7	- Azathioprine (DNA, RNA and Protein Synthesis, Other)
	108	T2C8		T2C8	- Mycophenolate mofetil (Other Dehydrogenases, Inhibitor)
	109	T2C9		T2C9	- Probenecid (Multidrug Transporters, Inhibitor)
	110	T2C10		T2C10	- Fenofibrate (PPARalpha Receptors, Agonist)
	111	T2C11		T2C11	- Bepridil hydrochloride (Non-selective Cav Channels, Blocker)
	112	T2D2		T2D2	- Pioglitazone hydrochloride (PPARgamma Receptors, Agonist)
	113	T2D3		T2D3	- Abacavir hemisulfate (RNA/DNA Polymerase, Inhibitor)
	114	T2D4		T2D4	- Delavirdine mesylate (RNA/DNA Polymerase, Inhibitor)
	115	T2D5		T2D5	- Valsartan (Angiotensin AT1 Receptors, Antagonist)
	116	T2D6		T2D6	- Nateglinide (Inward rectifier Potassium Channels, Blocker)
	117	T2D7		T2D7	- Olopatadine hydrochloride (Histamine H1 Receptors, Antagonist)
	118	T2D8		T2D8	- Meclizine dihydrochloride (Pregnane X Receptor, Agonist)
	119	T2D9		T2D9	- Tiagabine hydrochloride (GABA Transporters, Inhibitor)
	120	T2D10		T2D10	- Rasagiline mesylate (Monoamine Oxidase, Inhibitor)
	121	T2D11		T2D11	- Olanzapine (5-HT2A Receptors, Antagonist)
	122	T2E2		T2E2	- Axitinib (VEGFR, Inhibitor)
	123	T2E3		T2E3	- Saquinavir mesylate (Other Proteases, Inhibitor)
	124	T2E4		T2E4	- Rivastigmine tartrate (Cholinesterases, Inhibitor)
	125	T2E5		T2E5	- Trifluorothymidine (Thymidylate Synthetase, Inhibitor)
	126	T2E6		T2E6	- Ribavirin (Protein-synthesizing GTPases, Other)
	127	T2E7		T2E7	- Azilsartan (Angiotensin AT1 Receptors, Inverse Agonist)
	128	T2E8		T2E8	- Olmesartan (Angiotensin AT1 Receptors, Antagonist)
	129	T2E9		T2E9	- SAHA (Non-selective HDACs, Inhibitor)
	130	T2E10		T2E10	- Zolmitriptan (5-HT1D Receptors, Agonist)
	131	T2E11		T2E11	- Salmeterol xinafoate (Adrenergic Beta-2 Receptors, Agonist)
	132	T2F2		T2F2	- Quetiapine hemifumarate (Non-selective 5-HT2, Antagonist)
	133	T2F3		T2F3	- Candesartan (Angiotensin AT1 Receptors, Antagonist)
	134	T2F4		T2F4	- (S)-Duloxetine hydrochloride (5-HT Transporters, Inhibitor)
	135	T2F5		T2F5	- Capecitabine (DNA, RNA and Protein Synthesis, Inhibitor)
	136	T2F6		T2F6	- Methylprednisolone (Glucocorticoid Receptor, Agonist)
	137	T2F7		T2F7	- Levonorgestrel (Progesterone Receptor, Agonist)
	138	T2F8		T2F8	- Amlexanox (TANK binding kinase (TBK), Inhibitor)
	139	T2F9		T2F9	- Sulfasalazine (NF-kB/IkB, Inhibitor)
	140	T2F10		T2F10	- Pitavastatin calcium (HMG-CoA Reductase, Inhibitor)
	141	T2F11		T2F11	- Miglitol (Glycosylases, Inhibitor)
	142	T2G2		T2G2	- Stavudine (Antivirals, Other)
	143	T2G3		T2G3	- Rizatriptan benzoate (5-HT1B Receptors, Agonist)
	144	T2G4		T2G4	- Telmisartan (Angiotensin AT1 Receptors, Antagonist)
	145	T2G5		T2G5	- Tolvaptan (Vasopressin Receptors, Antagonist)
	146	T2G6		T2G6	- Ramipril (Angiotensin-Converting Enzyme, Inhibitor)
	147	T2G7		T2G7	- Bazedoxifene acetate (Estrogen and Related Receptors, Modulator)
	148	T2G8		T2G8	- Rosiglitazone (PPARgamma Receptors, Agonist)
	149	T2G9		T2G9	- Rifaximin (Pregnane X Receptor, Agonist)
	150	T2G10		T2G10	- XL 184 (VEGFR, Inhibitor)
	151	T2G11		T2G11	- Aripiprazole (D2 Receptors, Agonist)
	152	T2H2		T2H2	- Dolasetron mesylate (5-HT3 Receptors, Antagonist)
	153	T2H3		T2H3	- Irbesartan (Angiotensin AT1 Receptors, Antagonist)
	154	T2H4		T2H4	- Ambrisentan (Endothelin ETA Receptors, Antagonist)
	155	T2H5		T2H5	- Ritonavir (Other Proteases, Inhibitor)
	156	T2H6		T2H6	- Imatinib mesylate (Abl Kinase, Inhibitor)
	157	T2H7		T2H7	- FTY 720 (Sphingosine-1-phosphate Receptors, Agonist)
	158	T2H8		T2H8	- Pemetrexed (Thymidylate Synthetase, Inhibitor)
	159	T2H9		T2H9	- Arformoterol tartrate (Adrenergic Beta-2 Receptors, Agonist)
	160	T2H10		T2H10	- Rucaparib camsylate (Poly(ADP-ribose) Polymerase, Inhibitor)
	161	T2H11		T2H11	- Bosentan (Non-selective Endothelin, Antagonist)
	162	T3A2		T3A2	- Anastrozole (Cytochrome P450, Inhibitor)
	163	T3A3		T3A3	- Bicalutamide (Androgen Receptor, Antagonist)
	164	T3A4		T3A4	- Bosutinib (Src Kinases, Inhibitor)
	165	T3A5		T3A5	- Letrozole (Cytochrome P450, Inhibitor)
	166	T3A6		T3A6	- Febuxostat (Other Oxygenases/Oxidases, Inhibitor)
	167	T3A7		T3A7	- Escitalopram oxalate (5-HT Transporters, Inhibitor)
	168	T3A8		T3A8	- Teriflunomide (Dihyroorotate Dehydrogenase, Inhibitor)
	169	T3A9		T3A9	- Aliskiren hemifumarate (Other Proteases, Inhibitor)
	170	T3A10		T3A10	- Vilazodone hydrochloride (5-HT1A Receptors, Agonist)
	171	T3A11		T3A11	- Saxagliptin hydrochloride (Dipeptidyl Peptidase IV (DPP-IV), Inhibitor)
	172	T3B2		T3B2	- PF 04449913 maleate (Smoothened Receptors, Antagonist)
	173	T3B3		T3B3	- Darunavir (Other Proteases, Inhibitor)
	174	T3B4		T3B4	- Dasatinib (Src Kinases, Inhibitor)
	175	T3B5		T3B5	- Ibrutinib (Brutons Tyrosine Kinase (BTK), Inhibitor)
	176	T3B6		T3B6	- Entecavir (RNA/DNA Polymerase, Inhibitor)
	177	T3B7		T3B7	- Megestrol Acetate (Progesterone Receptor, Agonist)
	178	T3B8		T3B8	- Lenalidomide (Ubiquitin E3 Ligases, Other)
	179	T3B9		T3B9	- Tadalafil (Phosphodiesterases, Inhibitor)
	180	T3B10		T3B10	- Prasugrel (Purinergic P2Y Receptors, Antagonist)
	181	T3B11		T3B11	- Trazodone hydrochloride (5-HT2A Receptors, Antagonist)
	182	T3C2		T3C2	- Rosuvastatin calcium (HMG-CoA Reductase, Inhibitor)
	183	T3C3		T3C3	- Ciclesonide (Glucocorticoid Receptor, Other)
	184	T3C4		T3C4	- Ciclopirox (Histone Demethylases, Inhibitor)
	185	T3C5		T3C5	- Phentolamine Mesylate (Non-selective Adrenergic Alpha Receptors, Antagonist)
	186	T3C6		T3C6	- Aprepitant (NK1 Receptor, Antagonist)
	187	T3C7		T3C7	- Roflumilast (Phosphodiesterases, Inhibitor)
	188	T3C8		T3C8	- Silodosin (Adrenergic Alpha-1 Receptors, Antagonist)
	189	T3C9		T3C9	- Lapatinib (EGFR, Inhibitor)
	190	T3C10		T3C10	- Sorafenib (Raf Kinase, Inhibitor)
	191	T3C11		T3C11	- Mefloquine hydrochloride (Gap Channels, Blocker)
	192	EW		EW

## Sheet: Average
		Activity					Vision (burst vision if available)						Count
	Group	1hr	P15	Hab	S	E	R	G	B	FR	RGB		wells (N)
	DMSO	35.7155	72.5	27.551	-1.5	-37.5	34	-5	19.5	35	18.3333		2
	T1A2	#DIV/0!	#DIV/0!	#DIV/0!	#DIV/0!	#DIV/0!	#DIV/0!	#DIV/0!	#DIV/0!	#DIV/0!	#DIV/0!		0
	T1A3	#DIV/0!	#DIV/0!	#DIV/0!	#DIV/0!	#DIV/0!	#DIV/0!	#DIV/0!	#DIV/0!	#DIV/0!	#DIV/0!		0
	T1A4	#DIV/0!	#DIV/0!	#DIV/0!	#DIV/0!	#DIV/0!	#DIV/0!	#DIV/0!	#DIV/0!	#DIV/0!	#DIV/0!		0
	T1A5	#DIV/0!	#DIV/0!	#DIV/0!	#DIV/0!	#DIV/0!	#DIV/0!	#DIV/0!	#DIV/0!	#DIV/0!	#DIV/0!		0
	T1A6	#DIV/0!	#DIV/0!	#DIV/0!	#DIV/0!	#DIV/0!	#DIV/0!	#DIV/0!	#DIV/0!	#DIV/0!	#DIV/0!		0
	T1A7	#DIV/0!	#DIV/0!	#DIV/0!	#DIV/0!	#DIV/0!	#DIV/0!	#DIV/0!	#DIV/0!	#DIV/0!	#DIV/0!		0
	T1A8	#DIV/0!	#DIV/0!	#DIV/0!	#DIV/0!	#DIV/0!	#DIV/0!	#DIV/0!	#DIV/0!	#DIV/0!	#DIV/0!		0
	T1A9	#DIV/0!	#DIV/0!	#DIV/0!	#DIV/0!	#DIV/0!	#DIV/0!	#DIV/0!	#DIV/0!	#DIV/0!	#DIV/0!		0
	T1A10	#DIV/0!	#DIV/0!	#DIV/0!	#DIV/0!	#DIV/0!	#DIV/0!	#DIV/0!	#DIV/0!	#DIV/0!	#DIV/0!		0
	T1A11	#DIV/0!	#DIV/0!	#DIV/0!	#DIV/0!	#DIV/0!	#DIV/0!	#DIV/0!	#DIV/0!	#DIV/0!	#DIV/0!		0
	T1B2	#DIV/0!	#DIV/0!	#DIV/0!	#DIV/0!	#DIV/0!	#DIV/0!	#DIV/0!	#DIV/0!	#DIV/0!	#DIV/0!		0
	T1B3	#DIV/0!	#DIV/0!	#DIV/0!	#DIV/0!	#DIV/0!	#DIV/0!	#DIV/0!	#DIV/0!	#DIV/0!	#DIV/0!		0
	T1B4	#DIV/0!	#DIV/0!	#DIV/0!	#DIV/0!	#DIV/0!	#DIV/0!	#DIV/0!	#DIV/0!	#DIV/0!	#DIV/0!		0
	T1B5	#DIV/0!	#DIV/0!	#DIV/0!	#DIV/0!	#DIV/0!	#DIV/0!	#DIV/0!	#DIV/0!	#DIV/0!	#DIV/0!		0
	T1B6	#DIV/0!	#DIV/0!	#DIV/0!	#DIV/0!	#DIV/0!	#DIV/0!	#DIV/0!	#DIV/0!	#DIV/0!	#DIV/0!		0
	T1B7	#DIV/0!	#DIV/0!	#DIV/0!	#DIV/0!	#DIV/0!	#DIV/0!	#DIV/0!	#DIV/0!	#DIV/0!	#DIV/0!		0
	T1B8	#DIV/0!	#DIV/0!	#DIV/0!	#DIV/0!	#DIV/0!	#DIV/0!	#DIV/0!	#DIV/0!	#DIV/0!	#DIV/0!		0
	T1B9	#DIV/0!	#DIV/0!	#DIV/0!	#DIV/0!	#DIV/0!	#DIV/0!	#DIV/0!	#DIV/0!	#DIV/0!	#DIV/0!		0
	T1B10	#DIV/0!	#DIV/0!	#DIV/0!	#DIV/0!	#DIV/0!	#DIV/0!	#DIV/0!	#DIV/0!	#DIV/0!	#DIV/0!		0
	T1B11	#DIV/0!	#DIV/0!	#DIV/0!	#DIV/0!	#DIV/0!	#DIV/0!	#DIV/0!	#DIV/0!	#DIV/0!	#DIV/0!		0
	T1C2	#DIV/0!	#DIV/0!	#DIV/0!	#DIV/0!	#DIV/0!	#DIV/0!	#DIV/0!	#DIV/0!	#DIV/0!	#DIV/0!		0
	T1C3	#DIV/0!	#DIV/0!	#DIV/0!	#DIV/0!	#DIV/0!	#DIV/0!	#DIV/0!	#DIV/0!	#DIV/0!	#DIV/0!		0
	T1C4	#DIV/0!	#DIV/0!	#DIV/0!	#DIV/0!	#DIV/0!	#DIV/0!	#DIV/0!	#DIV/0!	#DIV/0!	#DIV/0!		0
	T1C5	#DIV/0!	#DIV/0!	#DIV/0!	#DIV/0!	#DIV/0!	#DIV/0!	#DIV/0!	#DIV/0!	#DIV/0!	#DIV/0!		0
	T1C6	#DIV/0!	#DIV/0!	#DIV/0!	#DIV/0!	#DIV/0!	#DIV/0!	#DIV/0!	#DIV/0!	#DIV/0!	#DIV/0!		0
	T1C7	#DIV/0!	#DIV/0!	#DIV/0!	#DIV/0!	#DIV/0!	#DIV/0!	#DIV/0!	#DIV/0!	#DIV/0!	#DIV/0!		0
	T1C8	#DIV/0!	#DIV/0!	#DIV/0!	#DIV/0!	#DIV/0!	#DIV/0!	#DIV/0!	#DIV/0!	#DIV/0!	#DIV/0!		0
	T1C9	#DIV/0!	#DIV/0!	#DIV/0!	#DIV/0!	#DIV/0!	#DIV/0!	#DIV/0!	#DIV/0!	#DIV/0!	#DIV/0!		0
	T1C10	#DIV/0!	#DIV/0!	#DIV/0!	#DIV/0!	#DIV/0!	#DIV/0!	#DIV/0!	#DIV/0!	#DIV/0!	#DIV/0!		0
	T1C11	#DIV/0!	#DIV/0!	#DIV/0!	#DIV/0!	#DIV/0!	#DIV/0!	#DIV/0!	#DIV/0!	#DIV/0!	#DIV/0!		0
	T1D2	#DIV/0!	#DIV/0!	#DIV/0!	#DIV/0!	#DIV/0!	#DIV/0!	#DIV/0!	#DIV/0!	#DIV/0!	#DIV/0!		0
	T1D3	#DIV/0!	#DIV/0!	#DIV/0!	#DIV/0!	#DIV/0!	#DIV/0!	#DIV/0!	#DIV/0!	#DIV/0!	#DIV/0!		0
	T1D4	#DIV/0!	#DIV/0!	#DIV/0!	#DIV/0!	#DIV/0!	#DIV/0!	#DIV/0!	#DIV/0!	#DIV/0!	#DIV/0!		0
	T1D5	#DIV/0!	#DIV/0!	#DIV/0!	#DIV/0!	#DIV/0!	#DIV/0!	#DIV/0!	#DIV/0!	#DIV/0!	#DIV/0!		0
	T1D6	#DIV/0!	#DIV/0!	#DIV/0!	#DIV/0!	#DIV/0!	#DIV/0!	#DIV/0!	#DIV/0!	#DIV/0!	#DIV/0!		0
	T1D7	#DIV/0!	#DIV/0!	#DIV/0!	#DIV/0!	#DIV/0!	#DIV/0!	#DIV/0!	#DIV/0!	#DIV/0!	#DIV/0!		0
	T1D8	#DIV/0!	#DIV/0!	#DIV/0!	#DIV/0!	#DIV/0!	#DIV/0!	#DIV/0!	#DIV/0!	#DIV/0!	#DIV/0!		0
	T1D9	#DIV/0!	#DIV/0!	#DIV/0!	#DIV/0!	#DIV/0!	#DIV/0!	#DIV/0!	#DIV/0!	#DIV/0!	#DIV/0!		0
	T1D10	#DIV/0!	#DIV/0!	#DIV/0!	#DIV/0!	#DIV/0!	#DIV/0!	#DIV/0!	#DIV/0!	#DIV/0!	#DIV/0!		0
	T1D11	#DIV/0!	#DIV/0!	#DIV/0!	#DIV/0!	#DIV/0!	#DIV/0!	#DIV/0!	#DIV/0!	#DIV/0!	#DIV/0!		0
	T1E2	#DIV/0!	#DIV/0!	#DIV/0!	#DIV/0!	#DIV/0!	#DIV/0!	#DIV/0!	#DIV/0!	#DIV/0!	#DIV/0!		0
	T1E3	#DIV/0!	#DIV/0!	#DIV/0!	#DIV/0!	#DIV/0!	#DIV/0!	#DIV/0!	#DIV/0!	#DIV/0!	#DIV/0!		0
	T1E4	#DIV/0!	#DIV/0!	#DIV/0!	#DIV/0!	#DIV/0!	#DIV/0!	#DIV/0!	#DIV/0!	#DIV/0!	#DIV/0!		0
	T1E5	#DIV/0!	#DIV/0!	#DIV/0!	#DIV/0!	#DIV/0!	#DIV/0!	#DIV/0!	#DIV/0!	#DIV/0!	#DIV/0!		0
	T1E6	#DIV/0!	#DIV/0!	#DIV/0!	#DIV/0!	#DIV/0!	#DIV/0!	#DIV/0!	#DIV/0!	#DIV/0!	#DIV/0!		0
	T1E7	#DIV/0!	#DIV/0!	#DIV/0!	#DIV/0!	#DIV/0!	#DIV/0!	#DIV/0!	#DIV/0!	#DIV/0!	#DIV/0!		0
	T1E8	#DIV/0!	#DIV/0!	#DIV/0!	#DIV/0!	#DIV/0!	#DIV/0!	#DIV/0!	#DIV/0!	#DIV/0!	#DIV/0!		0
	T1E9	#DIV/0!	#DIV/0!	#DIV/0!	#DIV/0!	#DIV/0!	#DIV/0!	#DIV/0!	#DIV/0!	#DIV/0!	#DIV/0!		0
	T1E10	#DIV/0!	#DIV/0!	#DIV/0!	#DIV/0!	#DIV/0!	#DIV/0!	#DIV/0!	#DIV/0!	#DIV/0!	#DIV/0!		0
	T1E11	#DIV/0!	#DIV/0!	#DIV/0!	#DIV/0!	#DIV/0!	#DIV/0!	#DIV/0!	#DIV/0!	#DIV/0!	#DIV/0!		0
	T1F2	#DIV/0!	#DIV/0!	#DIV/0!	#DIV/0!	#DIV/0!	#DIV/0!	#DIV/0!	#DIV/0!	#DIV/0!	#DIV/0!		0
	T1F3	#DIV/0!	#DIV/0!	#DIV/0!	#DIV/0!	#DIV/0!	#DIV/0!	#DIV/0!	#DIV/0!	#DIV/0!	#DIV/0!		0
	T1F4	#DIV/0!	#DIV/0!	#DIV/0!	#DIV/0!	#DIV/0!	#DIV/0!	#DIV/0!	#DIV/0!	#DIV/0!	#DIV/0!		0
	T1F5	#DIV/0!	#DIV/0!	#DIV/0!	#DIV/0!	#DIV/0!	#DIV/0!	#DIV/0!	#DIV/0!	#DIV/0!	#DIV/0!		0
	T1F6	#DIV/0!	#DIV/0!	#DIV/0!	#DIV/0!	#DIV/0!	#DIV/0!	#DIV/0!	#DIV/0!	#DIV/0!	#DIV/0!		0
	T1F7	#DIV/0!	#DIV/0!	#DIV/0!	#DIV/0!	#DIV/0!	#DIV/0!	#DIV/0!	#DIV/0!	#DIV/0!	#DIV/0!		0
	T1F8	#DIV/0!	#DIV/0!	#DIV/0!	#DIV/0!	#DIV/0!	#DIV/0!	#DIV/0!	#DIV/0!	#DIV/0!	#DIV/0!		0
	T1F9	#DIV/0!	#DIV/0!	#DIV/0!	#DIV/0!	#DIV/0!	#DIV/0!	#DIV/0!	#DIV/0!	#DIV/0!	#DIV/0!		0
	T1F10	#DIV/0!	#DIV/0!	#DIV/0!	#DIV/0!	#DIV/0!	#DIV/0!	#DIV/0!	#DIV/0!	#DIV/0!	#DIV/0!		0
	T1F11	#DIV/0!	#DIV/0!	#DIV/0!	#DIV/0!	#DIV/0!	#DIV/0!	#DIV/0!	#DIV/0!	#DIV/0!	#DIV/0!		0
	T1G2	#DIV/0!	#DIV/0!	#DIV/0!	#DIV/0!	#DIV/0!	#DIV/0!	#DIV/0!	#DIV/0!	#DIV/0!	#DIV/0!		0
	T1G3	#DIV/0!	#DIV/0!	#DIV/0!	#DIV/0!	#DIV/0!	#DIV/0!	#DIV/0!	#DIV/0!	#DIV/0!	#DIV/0!		0
	T1G4	#DIV/0!	#DIV/0!	#DIV/0!	#DIV/0!	#DIV/0!	#DIV/0!	#DIV/0!	#DIV/0!	#DIV/0!	#DIV/0!		0
	T1G5	#DIV/0!	#DIV/0!	#DIV/0!	#DIV/0!	#DIV/0!	#DIV/0!	#DIV/0!	#DIV/0!	#DIV/0!	#DIV/0!		0
	T1G6	#DIV/0!	#DIV/0!	#DIV/0!	#DIV/0!	#DIV/0!	#DIV/0!	#DIV/0!	#DIV/0!	#DIV/0!	#DIV/0!		0
	T1G7	#DIV/0!	#DIV/0!	#DIV/0!	#DIV/0!	#DIV/0!	#DIV/0!	#DIV/0!	#DIV/0!	#DIV/0!	#DIV/0!		0
	T1G8	#DIV/0!	#DIV/0!	#DIV/0!	#DIV/0!	#DIV/0!	#DIV/0!	#DIV/0!	#DIV/0!	#DIV/0!	#DIV/0!		0
	T1G9	#DIV/0!	#DIV/0!	#DIV/0!	#DIV/0!	#DIV/0!	#DIV/0!	#DIV/0!	#DIV/0!	#DIV/0!	#DIV/0!		0
	T1G10	#DIV/0!	#DIV/0!	#DIV/0!	#DIV/0!	#DIV/0!	#DIV/0!	#DIV/0!	#DIV/0!	#DIV/0!	#DIV/0!		0
	T1G11	#DIV/0!	#DIV/0!	#DIV/0!	#DIV/0!	#DIV/0!	#DIV/0!	#DIV/0!	#DIV/0!	#DIV/0!	#DIV/0!		0
	T1H2	#DIV/0!	#DIV/0!	#DIV/0!	#DIV/0!	#DIV/0!	#DIV/0!	#DIV/0!	#DIV/0!	#DIV/0!	#DIV/0!		0
	T1H3	#DIV/0!	#DIV/0!	#DIV/0!	#DIV/0!	#DIV/0!	#DIV/0!	#DIV/0!	#DIV/0!	#DIV/0!	#DIV/0!		0
	T1H4	#DIV/0!	#DIV/0!	#DIV/0!	#DIV/0!	#DIV/0!	#DIV/0!	#DIV/0!	#DIV/0!	#DIV/0!	#DIV/0!		0
	T1H5	#DIV/0!	#DIV/0!	#DIV/0!	#DIV/0!	#DIV/0!	#DIV/0!	#DIV/0!	#DIV/0!	#DIV/0!	#DIV/0!		0
	T1H6	#DIV/0!	#DIV/0!	#DIV/0!	#DIV/0!	#DIV/0!	#DIV/0!	#DIV/0!	#DIV/0!	#DIV/0!	#DIV/0!		0
	T1H7	#DIV/0!	#DIV/0!	#DIV/0!	#DIV/0!	#DIV/0!	#DIV/0!	#DIV/0!	#DIV/0!	#DIV/0!	#DIV/0!		0
	T1H8	#DIV/0!	#DIV/0!	#DIV/0!	#DIV/0!	#DIV/0!	#DIV/0!	#DIV/0!	#DIV/0!	#DIV/0!	#DIV/0!		0
	T1H9	#DIV/0!	#DIV/0!	#DIV/0!	#DIV/0!	#DIV/0!	#DIV/0!	#DIV/0!	#DIV/0!	#DIV/0!	#DIV/0!		0
	T1H10	#DIV/0!	#DIV/0!	#DIV/0!	#DIV/0!	#DIV/0!	#DIV/0!	#DIV/0!	#DIV/0!	#DIV/0!	#DIV/0!		0
	T1H11	#DIV/0!	#DIV/0!	#DIV/0!	#DIV/0!	#DIV/0!	#DIV/0!	#DIV/0!	#DIV/0!	#DIV/0!	#DIV/0!		0
	T2A2	#DIV/0!	#DIV/0!	#DIV/0!	#DIV/0!	#DIV/0!	#DIV/0!	#DIV/0!	#DIV/0!	#DIV/0!	#DIV/0!		0
	T2A3	#DIV/0!	#DIV/0!	#DIV/0!	#DIV/0!	#DIV/0!	#DIV/0!	#DIV/0!	#DIV/0!	#DIV/0!	#DIV/0!		0
	T2A4	#DIV/0!	#DIV/0!	#DIV/0!	#DIV/0!	#DIV/0!	#DIV/0!	#DIV/0!	#DIV/0!	#DIV/0!	#DIV/0!		0
	T2A5	#DIV/0!	#DIV/0!	#DIV/0!	#DIV/0!	#DIV/0!	#DIV/0!	#DIV/0!	#DIV/0!	#DIV/0!	#DIV/0!		0
	T2A6	#DIV/0!	#DIV/0!	#DIV/0!	#DIV/0!	#DIV/0!	#DIV/0!	#DIV/0!	#DIV/0!	#DIV/0!	#DIV/0!		0
	T2A7	#DIV/0!	#DIV/0!	#DIV/0!	#DIV/0!	#DIV/0!	#DIV/0!	#DIV/0!	#DIV/0!	#DIV/0!	#DIV/0!		0
	T2A8	#DIV/0!	#DIV/0!	#DIV/0!	#DIV/0!	#DIV/0!	#DIV/0!	#DIV/0!	#DIV/0!	#DIV/0!	#DIV/0!		0
	T2A9	#DIV/0!	#DIV/0!	#DIV/0!	#DIV/0!	#DIV/0!	#DIV/0!	#DIV/0!	#DIV/0!	#DIV/0!	#DIV/0!		0
	T2A10	#DIV/0!	#DIV/0!	#DIV/0!	#DIV/0!	#DIV/0!	#DIV/0!	#DIV/0!	#DIV/0!	#DIV/0!	#DIV/0!		0
	T2A11	#DIV/0!	#DIV/0!	#DIV/0!	#DIV/0!	#DIV/0!	#DIV/0!	#DIV/0!	#DIV/0!	#DIV/0!	#DIV/0!		0
	T2B2	#DIV/0!	#DIV/0!	#DIV/0!	#DIV/0!	#DIV/0!	#DIV/0!	#DIV/0!	#DIV/0!	#DIV/0!	#DIV/0!		0
	T2B3	#DIV/0!	#DIV/0!	#DIV/0!	#DIV/0!	#DIV/0!	#DIV/0!	#DIV/0!	#DIV/0!	#DIV/0!	#DIV/0!		0
	T2B4	#DIV/0!	#DIV/0!	#DIV/0!	#DIV/0!	#DIV/0!	#DIV/0!	#DIV/0!	#DIV/0!	#DIV/0!	#DIV/0!		0
	T2B5	#DIV/0!	#DIV/0!	#DIV/0!	#DIV/0!	#DIV/0!	#DIV/0!	#DIV/0!	#DIV/0!	#DIV/0!	#DIV/0!		0
	T2B6	#DIV/0!	#DIV/0!	#DIV/0!	#DIV/0!	#DIV/0!	#DIV/0!	#DIV/0!	#DIV/0!	#DIV/0!	#DIV/0!		0
	T2B7	#DIV/0!	#DIV/0!	#DIV/0!	#DIV/0!	#DIV/0!	#DIV/0!	#DIV/0!	#DIV/0!	#DIV/0!	#DIV/0!		0
	T2B8	#DIV/0!	#DIV/0!	#DIV/0!	#DIV/0!	#DIV/0!	#DIV/0!	#DIV/0!	#DIV/0!	#DIV/0!	#DIV/0!		0
	T2B9	#DIV/0!	#DIV/0!	#DIV/0!	#DIV/0!	#DIV/0!	#DIV/0!	#DIV/0!	#DIV/0!	#DIV/0!	#DIV/0!		0
	T2B10	#DIV/0!	#DIV/0!	#DIV/0!	#DIV/0!	#DIV/0!	#DIV/0!	#DIV/0!	#DIV/0!	#DIV/0!	#DIV/0!		0
	T2B11	#DIV/0!	#DIV/0!	#DIV/0!	#DIV/0!	#DIV/0!	#DIV/0!	#DIV/0!	#DIV/0!	#DIV/0!	#DIV/0!		0
	T2C2	#DIV/0!	#DIV/0!	#DIV/0!	#DIV/0!	#DIV/0!	#DIV/0!	#DIV/0!	#DIV/0!	#DIV/0!	#DIV/0!		0
	T2C3	#DIV/0!	#DIV/0!	#DIV/0!	#DIV/0!	#DIV/0!	#DIV/0!	#DIV/0!	#DIV/0!	#DIV/0!	#DIV/0!		0
	T2C4	#DIV/0!	#DIV/0!	#DIV/0!	#DIV/0!	#DIV/0!	#DIV/0!	#DIV/0!	#DIV/0!	#DIV/0!	#DIV/0!		0
	T2C5	#DIV/0!	#DIV/0!	#DIV/0!	#DIV/0!	#DIV/0!	#DIV/0!	#DIV/0!	#DIV/0!	#DIV/0!	#DIV/0!		0
	T2C6	#DIV/0!	#DIV/0!	#DIV/0!	#DIV/0!	#DIV/0!	#DIV/0!	#DIV/0!	#DIV/0!	#DIV/0!	#DIV/0!		0
	T2C7	#DIV/0!	#DIV/0!	#DIV/0!	#DIV/0!	#DIV/0!	#DIV/0!	#DIV/0!	#DIV/0!	#DIV/0!	#DIV/0!		0
	T2C8	#DIV/0!	#DIV/0!	#DIV/0!	#DIV/0!	#DIV/0!	#DIV/0!	#DIV/0!	#DIV/0!	#DIV/0!	#DIV/0!		0
	T2C9	#DIV/0!	#DIV/0!	#DIV/0!	#DIV/0!	#DIV/0!	#DIV/0!	#DIV/0!	#DIV/0!	#DIV/0!	#DIV/0!		0
	T2C10	#DIV/0!	#DIV/0!	#DIV/0!	#DIV/0!	#DIV/0!	#DIV/0!	#DIV/0!	#DIV/0!	#DIV/0!	#DIV/0!		0
	T2C11	#DIV/0!	#DIV/0!	#DIV/0!	#DIV/0!	#DIV/0!	#DIV/0!	#DIV/0!	#DIV/0!	#DIV/0!	#DIV/0!		0
	T2D2	#DIV/0!	#DIV/0!	#DIV/0!	#DIV/0!	#DIV/0!	#DIV/0!	#DIV/0!	#DIV/0!	#DIV/0!	#DIV/0!		0
	T2D3	#DIV/0!	#DIV/0!	#DIV/0!	#DIV/0!	#DIV/0!	#DIV/0!	#DIV/0!	#DIV/0!	#DIV/0!	#DIV/0!		0
	T2D4	#DIV/0!	#DIV/0!	#DIV/0!	#DIV/0!	#DIV/0!	#DIV/0!	#DIV/0!	#DIV/0!	#DIV/0!	#DIV/0!		0
	T2D5	#DIV/0!	#DIV/0!	#DIV/0!	#DIV/0!	#DIV/0!	#DIV/0!	#DIV/0!	#DIV/0!	#DIV/0!	#DIV/0!		0
	T2D6	#DIV/0!	#DIV/0!	#DIV/0!	#DIV/0!	#DIV/0!	#DIV/0!	#DIV/0!	#DIV/0!	#DIV/0!	#DIV/0!		0
	T2D7	#DIV/0!	#DIV/0!	#DIV/0!	#DIV/0!	#DIV/0!	#DIV/0!	#DIV/0!	#DIV/0!	#DIV/0!	#DIV/0!		0
	T2D8	#DIV/0!	#DIV/0!	#DIV/0!	#DIV/0!	#DIV/0!	#DIV/0!	#DIV/0!	#DIV/0!	#DIV/0!	#DIV/0!		0
	T2D9	#DIV/0!	#DIV/0!	#DIV/0!	#DIV/0!	#DIV/0!	#DIV/0!	#DIV/0!	#DIV/0!	#DIV/0!	#DIV/0!		0
	T2D10	#DIV/0!	#DIV/0!	#DIV/0!	#DIV/0!	#DIV/0!	#DIV/0!	#DIV/0!	#DIV/0!	#DIV/0!	#DIV/0!		0
	T2D11	#DIV/0!	#DIV/0!	#DIV/0!	#DIV/0!	#DIV/0!	#DIV/0!	#DIV/0!	#DIV/0!	#DIV/0!	#DIV/0!		0
	T2E2	#DIV/0!	#DIV/0!	#DIV/0!	#DIV/0!	#DIV/0!	#DIV/0!	#DIV/0!	#DIV/0!	#DIV/0!	#DIV/0!		0
	T2E3	#DIV/0!	#DIV/0!	#DIV/0!	#DIV/0!	#DIV/0!	#DIV/0!	#DIV/0!	#DIV/0!	#DIV/0!	#DIV/0!		0
	T2E4	#DIV/0!	#DIV/0!	#DIV/0!	#DIV/0!	#DIV/0!	#DIV/0!	#DIV/0!	#DIV/0!	#DIV/0!	#DIV/0!		0
	T2E5	#DIV/0!	#DIV/0!	#DIV/0!	#DIV/0!	#DIV/0!	#DIV/0!	#DIV/0!	#DIV/0!	#DIV/0!	#DIV/0!		0
	T2E6	#DIV/0!	#DIV/0!	#DIV/0!	#DIV/0!	#DIV/0!	#DIV/0!	#DIV/0!	#DIV/0!	#DIV/0!	#DIV/0!		0
	T2E7	#DIV/0!	#DIV/0!	#DIV/0!	#DIV/0!	#DIV/0!	#DIV/0!	#DIV/0!	#DIV/0!	#DIV/0!	#DIV/0!		0
	T2E8	#DIV/0!	#DIV/0!	#DIV/0!	#DIV/0!	#DIV/0!	#DIV/0!	#DIV/0!	#DIV/0!	#DIV/0!	#DIV/0!		0
	T2E9	#DIV/0!	#DIV/0!	#DIV/0!	#DIV/0!	#DIV/0!	#DIV/0!	#DIV/0!	#DIV/0!	#DIV/0!	#DIV/0!		0
	T2E10	#DIV/0!	#DIV/0!	#DIV/0!	#DIV/0!	#DIV/0!	#DIV/0!	#DIV/0!	#DIV/0!	#DIV/0!	#DIV/0!		0
	T2E11	#DIV/0!	#DIV/0!	#DIV/0!	#DIV/0!	#DIV/0!	#DIV/0!	#DIV/0!	#DIV/0!	#DIV/0!	#DIV/0!		0
	T2F2	#DIV/0!	#DIV/0!	#DIV/0!	#DIV/0!	#DIV/0!	#DIV/0!	#DIV/0!	#DIV/0!	#DIV/0!	#DIV/0!		0
	T2F3	#DIV/0!	#DIV/0!	#DIV/0!	#DIV/0!	#DIV/0!	#DIV/0!	#DIV/0!	#DIV/0!	#DIV/0!	#DIV/0!		0
	T2F4	#DIV/0!	#DIV/0!	#DIV/0!	#DIV/0!	#DIV/0!	#DIV/0!	#DIV/0!	#DIV/0!	#DIV/0!	#DIV/0!		0
	T2F5	#DIV/0!	#DIV/0!	#DIV/0!	#DIV/0!	#DIV/0!	#DIV/0!	#DIV/0!	#DIV/0!	#DIV/0!	#DIV/0!		0
	T2F6	#DIV/0!	#DIV/0!	#DIV/0!	#DIV/0!	#DIV/0!	#DIV/0!	#DIV/0!	#DIV/0!	#DIV/0!	#DIV/0!		0
	T2F7	#DIV/0!	#DIV/0!	#DIV/0!	#DIV/0!	#DIV/0!	#DIV/0!	#DIV/0!	#DIV/0!	#DIV/0!	#DIV/0!		0
	T2F8	#DIV/0!	#DIV/0!	#DIV/0!	#DIV/0!	#DIV/0!	#DIV/0!	#DIV/0!	#DIV/0!	#DIV/0!	#DIV/0!		0
	T2F9	#DIV/0!	#DIV/0!	#DIV/0!	#DIV/0!	#DIV/0!	#DIV/0!	#DIV/0!	#DIV/0!	#DIV/0!	#DIV/0!		0
	T2F10	#DIV/0!	#DIV/0!	#DIV/0!	#DIV/0!	#DIV/0!	#DIV/0!	#DIV/0!	#DIV/0!	#DIV/0!	#DIV/0!		0
	T2F11	#DIV/0!	#DIV/0!	#DIV/0!	#DIV/0!	#DIV/0!	#DIV/0!	#DIV/0!	#DIV/0!	#DIV/0!	#DIV/0!		0
	T2G2	#DIV/0!	#DIV/0!	#DIV/0!	#DIV/0!	#DIV/0!	#DIV/0!	#DIV/0!	#DIV/0!	#DIV/0!	#DIV/0!		0
	T2G3	#DIV/0!	#DIV/0!	#DIV/0!	#DIV/0!	#DIV/0!	#DIV/0!	#DIV/0!	#DIV/0!	#DIV/0!	#DIV/0!		0
	T2G4	#DIV/0!	#DIV/0!	#DIV/0!	#DIV/0!	#DIV/0!	#DIV/0!	#DIV/0!	#DIV/0!	#DIV/0!	#DIV/0!		0
	T2G5	#DIV/0!	#DIV/0!	#DIV/0!	#DIV/0!	#DIV/0!	#DIV/0!	#DIV/0!	#DIV/0!	#DIV/0!	#DIV/0!		0
	T2G6	#DIV/0!	#DIV/0!	#DIV/0!	#DIV/0!	#DIV/0!	#DIV/0!	#DIV/0!	#DIV/0!	#DIV/0!	#DIV/0!		0
	T2G7	#DIV/0!	#DIV/0!	#DIV/0!	#DIV/0!	#DIV/0!	#DIV/0!	#DIV/0!	#DIV/0!	#DIV/0!	#DIV/0!		0
	T2G8	#DIV/0!	#DIV/0!	#DIV/0!	#DIV/0!	#DIV/0!	#DIV/0!	#DIV/0!	#DIV/0!	#DIV/0!	#DIV/0!		0
	T2G9	#DIV/0!	#DIV/0!	#DIV/0!	#DIV/0!	#DIV/0!	#DIV/0!	#DIV/0!	#DIV/0!	#DIV/0!	#DIV/0!		0
	T2G10	#DIV/0!	#DIV/0!	#DIV/0!	#DIV/0!	#DIV/0!	#DIV/0!	#DIV/0!	#DIV/0!	#DIV/0!	#DIV/0!		0
	T2G11	#DIV/0!	#DIV/0!	#DIV/0!	#DIV/0!	#DIV/0!	#DIV/0!	#DIV/0!	#DIV/0!	#DIV/0!	#DIV/0!		0
	T2H2	#DIV/0!	#DIV/0!	#DIV/0!	#DIV/0!	#DIV/0!	#DIV/0!	#DIV/0!	#DIV/0!	#DIV/0!	#DIV/0!		0
	T2H3	#DIV/0!	#DIV/0!	#DIV/0!	#DIV/0!	#DIV/0!	#DIV/0!	#DIV/0!	#DIV/0!	#DIV/0!	#DIV/0!		0
	T2H4	#DIV/0!	#DIV/0!	#DIV/0!	#DIV/0!	#DIV/0!	#DIV/0!	#DIV/0!	#DIV/0!	#DIV/0!	#DIV/0!		0
	T2H5	#DIV/0!	#DIV/0!	#DIV/0!	#DIV/0!	#DIV/0!	#DIV/0!	#DIV/0!	#DIV/0!	#DIV/0!	#DIV/0!		0
	T2H6	#DIV/0!	#DIV/0!	#DIV/0!	#DIV/0!	#DIV/0!	#DIV/0!	#DIV/0!	#DIV/0!	#DIV/0!	#DIV/0!		0
	T2H7	#DIV/0!	#DIV/0!	#DIV/0!	#DIV/0!	#DIV/0!	#DIV/0!	#DIV/0!	#DIV/0!	#DIV/0!	#DIV/0!		0
	T2H8	#DIV/0!	#DIV/0!	#DIV/0!	#DIV/0!	#DIV/0!	#DIV/0!	#DIV/0!	#DIV/0!	#DIV/0!	#DIV/0!		0
	T2H9	#DIV/0!	#DIV/0!	#DIV/0!	#DIV/0!	#DIV/0!	#DIV/0!	#DIV/0!	#DIV/0!	#DIV/0!	#DIV/0!		0
	T2H10	#DIV/0!	#DIV/0!	#DIV/0!	#DIV/0!	#DIV/0!	#DIV/0!	#DIV/0!	#DIV/0!	#DIV/0!	#DIV/0!		0
	T2H11	#DIV/0!	#DIV/0!	#DIV/0!	#DIV/0!	#DIV/0!	#DIV/0!	#DIV/0!	#DIV/0!	#DIV/0!	#DIV/0!		0
	T3A2	#DIV/0!	#DIV/0!	#DIV/0!	#DIV/0!	#DIV/0!	#DIV/0!	#DIV/0!	#DIV/0!	#DIV/0!	#DIV/0!		0
	T3A3	#DIV/0!	#DIV/0!	#DIV/0!	#DIV/0!	#DIV/0!	#DIV/0!	#DIV/0!	#DIV/0!	#DIV/0!	#DIV/0!		0
	T3A4	#DIV/0!	#DIV/0!	#DIV/0!	#DIV/0!	#DIV/0!	#DIV/0!	#DIV/0!	#DIV/0!	#DIV/0!	#DIV/0!		0
	T3A5	#DIV/0!	#DIV/0!	#DIV/0!	#DIV/0!	#DIV/0!	#DIV/0!	#DIV/0!	#DIV/0!	#DIV/0!	#DIV/0!		0
	T3A6	#DIV/0!	#DIV/0!	#DIV/0!	#DIV/0!	#DIV/0!	#DIV/0!	#DIV/0!	#DIV/0!	#DIV/0!	#DIV/0!		0
	T3A7	#DIV/0!	#DIV/0!	#DIV/0!	#DIV/0!	#DIV/0!	#DIV/0!	#DIV/0!	#DIV/0!	#DIV/0!	#DIV/0!		0
	T3A8	#DIV/0!	#DIV/0!	#DIV/0!	#DIV/0!	#DIV/0!	#DIV/0!	#DIV/0!	#DIV/0!	#DIV/0!	#DIV/0!		0
	T3A9	#DIV/0!	#DIV/0!	#DIV/0!	#DIV/0!	#DIV/0!	#DIV/0!	#DIV/0!	#DIV/0!	#DIV/0!	#DIV/0!		0
	T3A10	#DIV/0!	#DIV/0!	#DIV/0!	#DIV/0!	#DIV/0!	#DIV/0!	#DIV/0!	#DIV/0!	#DIV/0!	#DIV/0!		0
	T3A11	#DIV/0!	#DIV/0!	#DIV/0!	#DIV/0!	#DIV/0!	#DIV/0!	#DIV/0!	#DIV/0!	#DIV/0!	#DIV/0!		0
	T3B2	#DIV/0!	#DIV/0!	#DIV/0!	#DIV/0!	#DIV/0!	#DIV/0!	#DIV/0!	#DIV/0!	#DIV/0!	#DIV/0!		0
	T3B3	#DIV/0!	#DIV/0!	#DIV/0!	#DIV/0!	#DIV/0!	#DIV/0!	#DIV/0!	#DIV/0!	#DIV/0!	#DIV/0!		0
	T3B4	#DIV/0!	#DIV/0!	#DIV/0!	#DIV/0!	#DIV/0!	#DIV/0!	#DIV/0!	#DIV/0!	#DIV/0!	#DIV/0!		0
	T3B5	#DIV/0!	#DIV/0!	#DIV/0!	#DIV/0!	#DIV/0!	#DIV/0!	#DIV/0!	#DIV/0!	#DIV/0!	#DIV/0!		0
	T3B6	#DIV/0!	#DIV/0!	#DIV/0!	#DIV/0!	#DIV/0!	#DIV/0!	#DIV/0!	#DIV/0!	#DIV/0!	#DIV/0!		0
	T3B7	#DIV/0!	#DIV/0!	#DIV/0!	#DIV/0!	#DIV/0!	#DIV/0!	#DIV/0!	#DIV/0!	#DIV/0!	#DIV/0!		0
	T3B8	#DIV/0!	#DIV/0!	#DIV/0!	#DIV/0!	#DIV/0!	#DIV/0!	#DIV/0!	#DIV/0!	#DIV/0!	#DIV/0!		0
	T3B9	#DIV/0!	#DIV/0!	#DIV/0!	#DIV/0!	#DIV/0!	#DIV/0!	#DIV/0!	#DIV/0!	#DIV/0!	#DIV/0!		0
	T3B10	#DIV/0!	#DIV/0!	#DIV/0!	#DIV/0!	#DIV/0!	#DIV/0!	#DIV/0!	#DIV/0!	#DIV/0!	#DIV/0!		0
	T3B11	#DIV/0!	#DIV/0!	#DIV/0!	#DIV/0!	#DIV/0!	#DIV/0!	#DIV/0!	#DIV/0!	#DIV/0!	#DIV/0!		0
	T3C2	#DIV/0!	#DIV/0!	#DIV/0!	#DIV/0!	#DIV/0!	#DIV/0!	#DIV/0!	#DIV/0!	#DIV/0!	#DIV/0!		0
	T3C3	#DIV/0!	#DIV/0!	#DIV/0!	#DIV/0!	#DIV/0!	#DIV/0!	#DIV/0!	#DIV/0!	#DIV/0!	#DIV/0!		0
	T3C4	#DIV/0!	#DIV/0!	#DIV/0!	#DIV/0!	#DIV/0!	#DIV/0!	#DIV/0!	#DIV/0!	#DIV/0!	#DIV/0!		0
	T3C5	#DIV/0!	#DIV/0!	#DIV/0!	#DIV/0!	#DIV/0!	#DIV/0!	#DIV/0!	#DIV/0!	#DIV/0!	#DIV/0!		0
	T3C6	#DIV/0!	#DIV/0!	#DIV/0!	#DIV/0!	#DIV/0!	#DIV/0!	#DIV/0!	#DIV/0!	#DIV/0!	#DIV/0!		0
	T3C7	#DIV/0!	#DIV/0!	#DIV/0!	#DIV/0!	#DIV/0!	#DIV/0!	#DIV/0!	#DIV/0!	#DIV/0!	#DIV/0!		0
	T3C8	#DIV/0!	#DIV/0!	#DIV/0!	#DIV/0!	#DIV/0!	#DIV/0!	#DIV/0!	#DIV/0!	#DIV/0!	#DIV/0!		0
	T3C9	#DIV/0!	#DIV/0!	#DIV/0!	#DIV/0!	#DIV/0!	#DIV/0!	#DIV/0!	#DIV/0!	#DIV/0!	#DIV/0!		0
	T3C10	#DIV/0!	#DIV/0!	#DIV/0!	#DIV/0!	#DIV/0!	#DIV/0!	#DIV/0!	#DIV/0!	#DIV/0!	#DIV/0!		0
	T3C11	#DIV/0!	#DIV/0!	#DIV/0!	#DIV/0!	#DIV/0!	#DIV/0!	#DIV/0!	#DIV/0!	#DIV/0!	#DIV/0!		0
	EW	6.00842	7.5	-9.18367	3.5	1.5	29.5	#DIV/0!	38	-5	20.8333		2

## Sheet: Difference
		Difference in Activity (Treated-DMSO)					Difference in Vision (Treated-DMSO)
	Group	1hr	P15	Hab	S	E	R	G	B	FR	RGB
	DMSO	0	0	0	0	0	0	0	0	0	0
	T1A2	#DIV/0!	#DIV/0!	#DIV/0!	#DIV/0!	#DIV/0!	#DIV/0!	#DIV/0!	#DIV/0!	#DIV/0!	#DIV/0!
	T1A3	#DIV/0!	#DIV/0!	#DIV/0!	#DIV/0!	#DIV/0!	#DIV/0!	#DIV/0!	#DIV/0!	#DIV/0!	#DIV/0!
	T1A4	#DIV/0!	#DIV/0!	#DIV/0!	#DIV/0!	#DIV/0!	#DIV/0!	#DIV/0!	#DIV/0!	#DIV/0!	#DIV/0!
	T1A5	#DIV/0!	#DIV/0!	#DIV/0!	#DIV/0!	#DIV/0!	#DIV/0!	#DIV/0!	#DIV/0!	#DIV/0!	#DIV/0!
	T1A6	#DIV/0!	#DIV/0!	#DIV/0!	#DIV/0!	#DIV/0!	#DIV/0!	#DIV/0!	#DIV/0!	#DIV/0!	#DIV/0!
	T1A7	#DIV/0!	#DIV/0!	#DIV/0!	#DIV/0!	#DIV/0!	#DIV/0!	#DIV/0!	#DIV/0!	#DIV/0!	#DIV/0!
	T1A8	#DIV/0!	#DIV/0!	#DIV/0!	#DIV/0!	#DIV/0!	#DIV/0!	#DIV/0!	#DIV/0!	#DIV/0!	#DIV/0!
	T1A9	#DIV/0!	#DIV/0!	#DIV/0!	#DIV/0!	#DIV/0!	#DIV/0!	#DIV/0!	#DIV/0!	#DIV/0!	#DIV/0!
	T1A10	#DIV/0!	#DIV/0!	#DIV/0!	#DIV/0!	#DIV/0!	#DIV/0!	#DIV/0!	#DIV/0!	#DIV/0!	#DIV/0!
	T1A11	#DIV/0!	#DIV/0!	#DIV/0!	#DIV/0!	#DIV/0!	#DIV/0!	#DIV/0!	#DIV/0!	#DIV/0!	#DIV/0!
	T1B2	#DIV/0!	#DIV/0!	#DIV/0!	#DIV/0!	#DIV/0!	#DIV/0!	#DIV/0!	#DIV/0!	#DIV/0!	#DIV/0!
	T1B3	#DIV/0!	#DIV/0!	#DIV/0!	#DIV/0!	#DIV/0!	#DIV/0!	#DIV/0!	#DIV/0!	#DIV/0!	#DIV/0!
	T1B4	#DIV/0!	#DIV/0!	#DIV/0!	#DIV/0!	#DIV/0!	#DIV/0!	#DIV/0!	#DIV/0!	#DIV/0!	#DIV/0!
	T1B5	#DIV/0!	#DIV/0!	#DIV/0!	#DIV/0!	#DIV/0!	#DIV/0!	#DIV/0!	#DIV/0!	#DIV/0!	#DIV/0!
	T1B6	#DIV/0!	#DIV/0!	#DIV/0!	#DIV/0!	#DIV/0!	#DIV/0!	#DIV/0!	#DIV/0!	#DIV/0!	#DIV/0!
	T1B7	#DIV/0!	#DIV/0!	#DIV/0!	#DIV/0!	#DIV/0!	#DIV/0!	#DIV/0!	#DIV/0!	#DIV/0!	#DIV/0!
	T1B8	#DIV/0!	#DIV/0!	#DIV/0!	#DIV/0!	#DIV/0!	#DIV/0!	#DIV/0!	#DIV/0!	#DIV/0!	#DIV/0!
	T1B9	#DIV/0!	#DIV/0!	#DIV/0!	#DIV/0!	#DIV/0!	#DIV/0!	#DIV/0!	#DIV/0!	#DIV/0!	#DIV/0!
	T1B10	#DIV/0!	#DIV/0!	#DIV/0!	#DIV/0!	#DIV/0!	#DIV/0!	#DIV/0!	#DIV/0!	#DIV/0!	#DIV/0!
	T1B11	#DIV/0!	#DIV/0!	#DIV/0!	#DIV/0!	#DIV/0!	#DIV/0!	#DIV/0!	#DIV/0!	#DIV/0!	#DIV/0!
	T1C2	#DIV/0!	#DIV/0!	#DIV/0!	#DIV/0!	#DIV/0!	#DIV/0!	#DIV/0!	#DIV/0!	#DIV/0!	#DIV/0!
	T1C3	#DIV/0!	#DIV/0!	#DIV/0!	#DIV/0!	#DIV/0!	#DIV/0!	#DIV/0!	#DIV/0!	#DIV/0!	#DIV/0!
	T1C4	#DIV/0!	#DIV/0!	#DIV/0!	#DIV/0!	#DIV/0!	#DIV/0!	#DIV/0!	#DIV/0!	#DIV/0!	#DIV/0!
	T1C5	#DIV/0!	#DIV/0!	#DIV/0!	#DIV/0!	#DIV/0!	#DIV/0!	#DIV/0!	#DIV/0!	#DIV/0!	#DIV/0!
	T1C6	#DIV/0!	#DIV/0!	#DIV/0!	#DIV/0!	#DIV/0!	#DIV/0!	#DIV/0!	#DIV/0!	#DIV/0!	#DIV/0!
	T1C7	#DIV/0!	#DIV/0!	#DIV/0!	#DIV/0!	#DIV/0!	#DIV/0!	#DIV/0!	#DIV/0!	#DIV/0!	#DIV/0!
	T1C8	#DIV/0!	#DIV/0!	#DIV/0!	#DIV/0!	#DIV/0!	#DIV/0!	#DIV/0!	#DIV/0!	#DIV/0!	#DIV/0!
	T1C9	#DIV/0!	#DIV/0!	#DIV/0!	#DIV/0!	#DIV/0!	#DIV/0!	#DIV/0!	#DIV/0!	#DIV/0!	#DIV/0!
	T1C10	#DIV/0!	#DIV/0!	#DIV/0!	#DIV/0!	#DIV/0!	#DIV/0!	#DIV/0!	#DIV/0!	#DIV/0!	#DIV/0!
	T1C11	#DIV/0!	#DIV/0!	#DIV/0!	#DIV/0!	#DIV/0!	#DIV/0!	#DIV/0!	#DIV/0!	#DIV/0!	#DIV/0!
	T1D2	#DIV/0!	#DIV/0!	#DIV/0!	#DIV/0!	#DIV/0!	#DIV/0!	#DIV/0!	#DIV/0!	#DIV/0!	#DIV/0!
	T1D3	#DIV/0!	#DIV/0!	#DIV/0!	#DIV/0!	#DIV/0!	#DIV/0!	#DIV/0!	#DIV/0!	#DIV/0!	#DIV/0!
	T1D4	#DIV/0!	#DIV/0!	#DIV/0!	#DIV/0!	#DIV/0!	#DIV/0!	#DIV/0!	#DIV/0!	#DIV/0!	#DIV/0!
	T1D5	#DIV/0!	#DIV/0!	#DIV/0!	#DIV/0!	#DIV/0!	#DIV/0!	#DIV/0!	#DIV/0!	#DIV/0!	#DIV/0!
	T1D6	#DIV/0!	#DIV/0!	#DIV/0!	#DIV/0!	#DIV/0!	#DIV/0!	#DIV/0!	#DIV/0!	#DIV/0!	#DIV/0!
	T1D7	#DIV/0!	#DIV/0!	#DIV/0!	#DIV/0!	#DIV/0!	#DIV/0!	#DIV/0!	#DIV/0!	#DIV/0!	#DIV/0!
	T1D8	#DIV/0!	#DIV/0!	#DIV/0!	#DIV/0!	#DIV/0!	#DIV/0!	#DIV/0!	#DIV/0!	#DIV/0!	#DIV/0!
	T1D9	#DIV/0!	#DIV/0!	#DIV/0!	#DIV/0!	#DIV/0!	#DIV/0!	#DIV/0!	#DIV/0!	#DIV/0!	#DIV/0!
	T1D10	#DIV/0!	#DIV/0!	#DIV/0!	#DIV/0!	#DIV/0!	#DIV/0!	#DIV/0!	#DIV/0!	#DIV/0!	#DIV/0!
	T1D11	#DIV/0!	#DIV/0!	#DIV/0!	#DIV/0!	#DIV/0!	#DIV/0!	#DIV/0!	#DIV/0!	#DIV/0!	#DIV/0!
	T1E2	#DIV/0!	#DIV/0!	#DIV/0!	#DIV/0!	#DIV/0!	#DIV/0!	#DIV/0!	#DIV/0!	#DIV/0!	#DIV/0!
	T1E3	#DIV/0!	#DIV/0!	#DIV/0!	#DIV/0!	#DIV/0!	#DIV/0!	#DIV/0!	#DIV/0!	#DIV/0!	#DIV/0!
	T1E4	#DIV/0!	#DIV/0!	#DIV/0!	#DIV/0!	#DIV/0!	#DIV/0!	#DIV/0!	#DIV/0!	#DIV/0!	#DIV/0!
	T1E5	#DIV/0!	#DIV/0!	#DIV/0!	#DIV/0!	#DIV/0!	#DIV/0!	#DIV/0!	#DIV/0!	#DIV/0!	#DIV/0!
	T1E6	#DIV/0!	#DIV/0!	#DIV/0!	#DIV/0!	#DIV/0!	#DIV/0!	#DIV/0!	#DIV/0!	#DIV/0!	#DIV/0!
	T1E7	#DIV/0!	#DIV/0!	#DIV/0!	#DIV/0!	#DIV/0!	#DIV/0!	#DIV/0!	#DIV/0!	#DIV/0!	#DIV/0!
	T1E8	#DIV/0!	#DIV/0!	#DIV/0!	#DIV/0!	#DIV/0!	#DIV/0!	#DIV/0!	#DIV/0!	#DIV/0!	#DIV/0!
	T1E9	#DIV/0!	#DIV/0!	#DIV/0!	#DIV/0!	#DIV/0!	#DIV/0!	#DIV/0!	#DIV/0!	#DIV/0!	#DIV/0!
	T1E10	#DIV/0!	#DIV/0!	#DIV/0!	#DIV/0!	#DIV/0!	#DIV/0!	#DIV/0!	#DIV/0!	#DIV/0!	#DIV/0!
	T1E11	#DIV/0!	#DIV/0!	#DIV/0!	#DIV/0!	#DIV/0!	#DIV/0!	#DIV/0!	#DIV/0!	#DIV/0!	#DIV/0!
	T1F2	#DIV/0!	#DIV/0!	#DIV/0!	#DIV/0!	#DIV/0!	#DIV/0!	#DIV/0!	#DIV/0!	#DIV/0!	#DIV/0!
	T1F3	#DIV/0!	#DIV/0!	#DIV/0!	#DIV/0!	#DIV/0!	#DIV/0!	#DIV/0!	#DIV/0!	#DIV/0!	#DIV/0!
	T1F4	#DIV/0!	#DIV/0!	#DIV/0!	#DIV/0!	#DIV/0!	#DIV/0!	#DIV/0!	#DIV/0!	#DIV/0!	#DIV/0!
	T1F5	#DIV/0!	#DIV/0!	#DIV/0!	#DIV/0!	#DIV/0!	#DIV/0!	#DIV/0!	#DIV/0!	#DIV/0!	#DIV/0!
	T1F6	#DIV/0!	#DIV/0!	#DIV/0!	#DIV/0!	#DIV/0!	#DIV/0!	#DIV/0!	#DIV/0!	#DIV/0!	#DIV/0!
	T1F7	#DIV/0!	#DIV/0!	#DIV/0!	#DIV/0!	#DIV/0!	#DIV/0!	#DIV/0!	#DIV/0!	#DIV/0!	#DIV/0!
	T1F8	#DIV/0!	#DIV/0!	#DIV/0!	#DIV/0!	#DIV/0!	#DIV/0!	#DIV/0!	#DIV/0!	#DIV/0!	#DIV/0!
	T1F9	#DIV/0!	#DIV/0!	#DIV/0!	#DIV/0!	#DIV/0!	#DIV/0!	#DIV/0!	#DIV/0!	#DIV/0!	#DIV/0!
	T1F10	#DIV/0!	#DIV/0!	#DIV/0!	#DIV/0!	#DIV/0!	#DIV/0!	#DIV/0!	#DIV/0!	#DIV/0!	#DIV/0!
	T1F11	#DIV/0!	#DIV/0!	#DIV/0!	#DIV/0!	#DIV/0!	#DIV/0!	#DIV/0!	#DIV/0!	#DIV/0!	#DIV/0!
	T1G2	#DIV/0!	#DIV/0!	#DIV/0!	#DIV/0!	#DIV/0!	#DIV/0!	#DIV/0!	#DIV/0!	#DIV/0!	#DIV/0!
	T1G3	#DIV/0!	#DIV/0!	#DIV/0!	#DIV/0!	#DIV/0!	#DIV/0!	#DIV/0!	#DIV/0!	#DIV/0!	#DIV/0!
	T1G4	#DIV/0!	#DIV/0!	#DIV/0!	#DIV/0!	#DIV/0!	#DIV/0!	#DIV/0!	#DIV/0!	#DIV/0!	#DIV/0!
	T1G5	#DIV/0!	#DIV/0!	#DIV/0!	#DIV/0!	#DIV/0!	#DIV/0!	#DIV/0!	#DIV/0!	#DIV/0!	#DIV/0!
	T1G6	#DIV/0!	#DIV/0!	#DIV/0!	#DIV/0!	#DIV/0!	#DIV/0!	#DIV/0!	#DIV/0!	#DIV/0!	#DIV/0!
	T1G7	#DIV/0!	#DIV/0!	#DIV/0!	#DIV/0!	#DIV/0!	#DIV/0!	#DIV/0!	#DIV/0!	#DIV/0!	#DIV/0!
	T1G8	#DIV/0!	#DIV/0!	#DIV/0!	#DIV/0!	#DIV/0!	#DIV/0!	#DIV/0!	#DIV/0!	#DIV/0!	#DIV/0!
	T1G9	#DIV/0!	#DIV/0!	#DIV/0!	#DIV/0!	#DIV/0!	#DIV/0!	#DIV/0!	#DIV/0!	#DIV/0!	#DIV/0!
	T1G10	#DIV/0!	#DIV/0!	#DIV/0!	#DIV/0!	#DIV/0!	#DIV/0!	#DIV/0!	#DIV/0!	#DIV/0!	#DIV/0!
	T1G11	#DIV/0!	#DIV/0!	#DIV/0!	#DIV/0!	#DIV/0!	#DIV/0!	#DIV/0!	#DIV/0!	#DIV/0!	#DIV/0!
	T1H2	#DIV/0!	#DIV/0!	#DIV/0!	#DIV/0!	#DIV/0!	#DIV/0!	#DIV/0!	#DIV/0!	#DIV/0!	#DIV/0!
	T1H3	#DIV/0!	#DIV/0!	#DIV/0!	#DIV/0!	#DIV/0!	#DIV/0!	#DIV/0!	#DIV/0!	#DIV/0!	#DIV/0!
	T1H4	#DIV/0!	#DIV/0!	#DIV/0!	#DIV/0!	#DIV/0!	#DIV/0!	#DIV/0!	#DIV/0!	#DIV/0!	#DIV/0!
	T1H5	#DIV/0!	#DIV/0!	#DIV/0!	#DIV/0!	#DIV/0!	#DIV/0!	#DIV/0!	#DIV/0!	#DIV/0!	#DIV/0!
	T1H6	#DIV/0!	#DIV/0!	#DIV/0!	#DIV/0!	#DIV/0!	#DIV/0!	#DIV/0!	#DIV/0!	#DIV/0!	#DIV/0!
	T1H7	#DIV/0!	#DIV/0!	#DIV/0!	#DIV/0!	#DIV/0!	#DIV/0!	#DIV/0!	#DIV/0!	#DIV/0!	#DIV/0!
	T1H8	#DIV/0!	#DIV/0!	#DIV/0!	#DIV/0!	#DIV/0!	#DIV/0!	#DIV/0!	#DIV/0!	#DIV/0!	#DIV/0!
	T1H9	#DIV/0!	#DIV/0!	#DIV/0!	#DIV/0!	#DIV/0!	#DIV/0!	#DIV/0!	#DIV/0!	#DIV/0!	#DIV/0!
	T1H10	#DIV/0!	#DIV/0!	#DIV/0!	#DIV/0!	#DIV/0!	#DIV/0!	#DIV/0!	#DIV/0!	#DIV/0!	#DIV/0!
	T1H11	#DIV/0!	#DIV/0!	#DIV/0!	#DIV/0!	#DIV/0!	#DIV/0!	#DIV/0!	#DIV/0!	#DIV/0!	#DIV/0!
	T2A2	#DIV/0!	#DIV/0!	#DIV/0!	#DIV/0!	#DIV/0!	#DIV/0!	#DIV/0!	#DIV/0!	#DIV/0!	#DIV/0!
	T2A3	#DIV/0!	#DIV/0!	#DIV/0!	#DIV/0!	#DIV/0!	#DIV/0!	#DIV/0!	#DIV/0!	#DIV/0!	#DIV/0!
	T2A4	#DIV/0!	#DIV/0!	#DIV/0!	#DIV/0!	#DIV/0!	#DIV/0!	#DIV/0!	#DIV/0!	#DIV/0!	#DIV/0!
	T2A5	#DIV/0!	#DIV/0!	#DIV/0!	#DIV/0!	#DIV/0!	#DIV/0!	#DIV/0!	#DIV/0!	#DIV/0!	#DIV/0!
	T2A6	#DIV/0!	#DIV/0!	#DIV/0!	#DIV/0!	#DIV/0!	#DIV/0!	#DIV/0!	#DIV/0!	#DIV/0!	#DIV/0!
	T2A7	#DIV/0!	#DIV/0!	#DIV/0!	#DIV/0!	#DIV/0!	#DIV/0!	#DIV/0!	#DIV/0!	#DIV/0!	#DIV/0!
	T2A8	#DIV/0!	#DIV/0!	#DIV/0!	#DIV/0!	#DIV/0!	#DIV/0!	#DIV/0!	#DIV/0!	#DIV/0!	#DIV/0!
	T2A9	#DIV/0!	#DIV/0!	#DIV/0!	#DIV/0!	#DIV/0!	#DIV/0!	#DIV/0!	#DIV/0!	#DIV/0!	#DIV/0!
	T2A10	#DIV/0!	#DIV/0!	#DIV/0!	#DIV/0!	#DIV/0!	#DIV/0!	#DIV/0!	#DIV/0!	#DIV/0!	#DIV/0!
	T2A11	#DIV/0!	#DIV/0!	#DIV/0!	#DIV/0!	#DIV/0!	#DIV/0!	#DIV/0!	#DIV/0!	#DIV/0!	#DIV/0!
	T2B2	#DIV/0!	#DIV/0!	#DIV/0!	#DIV/0!	#DIV/0!	#DIV/0!	#DIV/0!	#DIV/0!	#DIV/0!	#DIV/0!
	T2B3	#DIV/0!	#DIV/0!	#DIV/0!	#DIV/0!	#DIV/0!	#DIV/0!	#DIV/0!	#DIV/0!	#DIV/0!	#DIV/0!
	T2B4	#DIV/0!	#DIV/0!	#DIV/0!	#DIV/0!	#DIV/0!	#DIV/0!	#DIV/0!	#DIV/0!	#DIV/0!	#DIV/0!
	T2B5	#DIV/0!	#DIV/0!	#DIV/0!	#DIV/0!	#DIV/0!	#DIV/0!	#DIV/0!	#DIV/0!	#DIV/0!	#DIV/0!
	T2B6	#DIV/0!	#DIV/0!	#DIV/0!	#DIV/0!	#DIV/0!	#DIV/0!	#DIV/0!	#DIV/0!	#DIV/0!	#DIV/0!
	T2B7	#DIV/0!	#DIV/0!	#DIV/0!	#DIV/0!	#DIV/0!	#DIV/0!	#DIV/0!	#DIV/0!	#DIV/0!	#DIV/0!
	T2B8	#DIV/0!	#DIV/0!	#DIV/0!	#DIV/0!	#DIV/0!	#DIV/0!	#DIV/0!	#DIV/0!	#DIV/0!	#DIV/0!
	T2B9	#DIV/0!	#DIV/0!	#DIV/0!	#DIV/0!	#DIV/0!	#DIV/0!	#DIV/0!	#DIV/0!	#DIV/0!	#DIV/0!
	T2B10	#DIV/0!	#DIV/0!	#DIV/0!	#DIV/0!	#DIV/0!	#DIV/0!	#DIV/0!	#DIV/0!	#DIV/0!	#DIV/0!
	T2B11	#DIV/0!	#DIV/0!	#DIV/0!	#DIV/0!	#DIV/0!	#DIV/0!	#DIV/0!	#DIV/0!	#DIV/0!	#DIV/0!
	T2C2	#DIV/0!	#DIV/0!	#DIV/0!	#DIV/0!	#DIV/0!	#DIV/0!	#DIV/0!	#DIV/0!	#DIV/0!	#DIV/0!
	T2C3	#DIV/0!	#DIV/0!	#DIV/0!	#DIV/0!	#DIV/0!	#DIV/0!	#DIV/0!	#DIV/0!	#DIV/0!	#DIV/0!
	T2C4	#DIV/0!	#DIV/0!	#DIV/0!	#DIV/0!	#DIV/0!	#DIV/0!	#DIV/0!	#DIV/0!	#DIV/0!	#DIV/0!
	T2C5	#DIV/0!	#DIV/0!	#DIV/0!	#DIV/0!	#DIV/0!	#DIV/0!	#DIV/0!	#DIV/0!	#DIV/0!	#DIV/0!
	T2C6	#DIV/0!	#DIV/0!	#DIV/0!	#DIV/0!	#DIV/0!	#DIV/0!	#DIV/0!	#DIV/0!	#DIV/0!	#DIV/0!
	T2C7	#DIV/0!	#DIV/0!	#DIV/0!	#DIV/0!	#DIV/0!	#DIV/0!	#DIV/0!	#DIV/0!	#DIV/0!	#DIV/0!
	T2C8	#DIV/0!	#DIV/0!	#DIV/0!	#DIV/0!	#DIV/0!	#DIV/0!	#DIV/0!	#DIV/0!	#DIV/0!	#DIV/0!
	T2C9	#DIV/0!	#DIV/0!	#DIV/0!	#DIV/0!	#DIV/0!	#DIV/0!	#DIV/0!	#DIV/0!	#DIV/0!	#DIV/0!
	T2C10	#DIV/0!	#DIV/0!	#DIV/0!	#DIV/0!	#DIV/0!	#DIV/0!	#DIV/0!	#DIV/0!	#DIV/0!	#DIV/0!
	T2C11	#DIV/0!	#DIV/0!	#DIV/0!	#DIV/0!	#DIV/0!	#DIV/0!	#DIV/0!	#DIV/0!	#DIV/0!	#DIV/0!
	T2D2	#DIV/0!	#DIV/0!	#DIV/0!	#DIV/0!	#DIV/0!	#DIV/0!	#DIV/0!	#DIV/0!	#DIV/0!	#DIV/0!
	T2D3	#DIV/0!	#DIV/0!	#DIV/0!	#DIV/0!	#DIV/0!	#DIV/0!	#DIV/0!	#DIV/0!	#DIV/0!	#DIV/0!
	T2D4	#DIV/0!	#DIV/0!	#DIV/0!	#DIV/0!	#DIV/0!	#DIV/0!	#DIV/0!	#DIV/0!	#DIV/0!	#DIV/0!
	T2D5	#DIV/0!	#DIV/0!	#DIV/0!	#DIV/0!	#DIV/0!	#DIV/0!	#DIV/0!	#DIV/0!	#DIV/0!	#DIV/0!
	T2D6	#DIV/0!	#DIV/0!	#DIV/0!	#DIV/0!	#DIV/0!	#DIV/0!	#DIV/0!	#DIV/0!	#DIV/0!	#DIV/0!
	T2D7	#DIV/0!	#DIV/0!	#DIV/0!	#DIV/0!	#DIV/0!	#DIV/0!	#DIV/0!	#DIV/0!	#DIV/0!	#DIV/0!
	T2D8	#DIV/0!	#DIV/0!	#DIV/0!	#DIV/0!	#DIV/0!	#DIV/0!	#DIV/0!	#DIV/0!	#DIV/0!	#DIV/0!
	T2D9	#DIV/0!	#DIV/0!	#DIV/0!	#DIV/0!	#DIV/0!	#DIV/0!	#DIV/0!	#DIV/0!	#DIV/0!	#DIV/0!
	T2D10	#DIV/0!	#DIV/0!	#DIV/0!	#DIV/0!	#DIV/0!	#DIV/0!	#DIV/0!	#DIV/0!	#DIV/0!	#DIV/0!
	T2D11	#DIV/0!	#DIV/0!	#DIV/0!	#DIV/0!	#DIV/0!	#DIV/0!	#DIV/0!	#DIV/0!	#DIV/0!	#DIV/0!
	T2E2	#DIV/0!	#DIV/0!	#DIV/0!	#DIV/0!	#DIV/0!	#DIV/0!	#DIV/0!	#DIV/0!	#DIV/0!	#DIV/0!
	T2E3	#DIV/0!	#DIV/0!	#DIV/0!	#DIV/0!	#DIV/0!	#DIV/0!	#DIV/0!	#DIV/0!	#DIV/0!	#DIV/0!
	T2E4	#DIV/0!	#DIV/0!	#DIV/0!	#DIV/0!	#DIV/0!	#DIV/0!	#DIV/0!	#DIV/0!	#DIV/0!	#DIV/0!
	T2E5	#DIV/0!	#DIV/0!	#DIV/0!	#DIV/0!	#DIV/0!	#DIV/0!	#DIV/0!	#DIV/0!	#DIV/0!	#DIV/0!
	T2E6	#DIV/0!	#DIV/0!	#DIV/0!	#DIV/0!	#DIV/0!	#DIV/0!	#DIV/0!	#DIV/0!	#DIV/0!	#DIV/0!
	T2E7	#DIV/0!	#DIV/0!	#DIV/0!	#DIV/0!	#DIV/0!	#DIV/0!	#DIV/0!	#DIV/0!	#DIV/0!	#DIV/0!
	T2E8	#DIV/0!	#DIV/0!	#DIV/0!	#DIV/0!	#DIV/0!	#DIV/0!	#DIV/0!	#DIV/0!	#DIV/0!	#DIV/0!
	T2E9	#DIV/0!	#DIV/0!	#DIV/0!	#DIV/0!	#DIV/0!	#DIV/0!	#DIV/0!	#DIV/0!	#DIV/0!	#DIV/0!
	T2E10	#DIV/0!	#DIV/0!	#DIV/0!	#DIV/0!	#DIV/0!	#DIV/0!	#DIV/0!	#DIV/0!	#DIV/0!	#DIV/0!
	T2E11	#DIV/0!	#DIV/0!	#DIV/0!	#DIV/0!	#DIV/0!	#DIV/0!	#DIV/0!	#DIV/0!	#DIV/0!	#DIV/0!
	T2F2	#DIV/0!	#DIV/0!	#DIV/0!	#DIV/0!	#DIV/0!	#DIV/0!	#DIV/0!	#DIV/0!	#DIV/0!	#DIV/0!
	T2F3	#DIV/0!	#DIV/0!	#DIV/0!	#DIV/0!	#DIV/0!	#DIV/0!	#DIV/0!	#DIV/0!	#DIV/0!	#DIV/0!
	T2F4	#DIV/0!	#DIV/0!	#DIV/0!	#DIV/0!	#DIV/0!	#DIV/0!	#DIV/0!	#DIV/0!	#DIV/0!	#DIV/0!
	T2F5	#DIV/0!	#DIV/0!	#DIV/0!	#DIV/0!	#DIV/0!	#DIV/0!	#DIV/0!	#DIV/0!	#DIV/0!	#DIV/0!
	T2F6	#DIV/0!	#DIV/0!	#DIV/0!	#DIV/0!	#DIV/0!	#DIV/0!	#DIV/0!	#DIV/0!	#DIV/0!	#DIV/0!
	T2F7	#DIV/0!	#DIV/0!	#DIV/0!	#DIV/0!	#DIV/0!	#DIV/0!	#DIV/0!	#DIV/0!	#DIV/0!	#DIV/0!
	T2F8	#DIV/0!	#DIV/0!	#DIV/0!	#DIV/0!	#DIV/0!	#DIV/0!	#DIV/0!	#DIV/0!	#DIV/0!	#DIV/0!
	T2F9	#DIV/0!	#DIV/0!	#DIV/0!	#DIV/0!	#DIV/0!	#DIV/0!	#DIV/0!	#DIV/0!	#DIV/0!	#DIV/0!
	T2F10	#DIV/0!	#DIV/0!	#DIV/0!	#DIV/0!	#DIV/0!	#DIV/0!	#DIV/0!	#DIV/0!	#DIV/0!	#DIV/0!
	T2F11	#DIV/0!	#DIV/0!	#DIV/0!	#DIV/0!	#DIV/0!	#DIV/0!	#DIV/0!	#DIV/0!	#DIV/0!	#DIV/0!
	T2G2	#DIV/0!	#DIV/0!	#DIV/0!	#DIV/0!	#DIV/0!	#DIV/0!	#DIV/0!	#DIV/0!	#DIV/0!	#DIV/0!
	T2G3	#DIV/0!	#DIV/0!	#DIV/0!	#DIV/0!	#DIV/0!	#DIV/0!	#DIV/0!	#DIV/0!	#DIV/0!	#DIV/0!
	T2G4	#DIV/0!	#DIV/0!	#DIV/0!	#DIV/0!	#DIV/0!	#DIV/0!	#DIV/0!	#DIV/0!	#DIV/0!	#DIV/0!
	T2G5	#DIV/0!	#DIV/0!	#DIV/0!	#DIV/0!	#DIV/0!	#DIV/0!	#DIV/0!	#DIV/0!	#DIV/0!	#DIV/0!
	T2G6	#DIV/0!	#DIV/0!	#DIV/0!	#DIV/0!	#DIV/0!	#DIV/0!	#DIV/0!	#DIV/0!	#DIV/0!	#DIV/0!
	T2G7	#DIV/0!	#DIV/0!	#DIV/0!	#DIV/0!	#DIV/0!	#DIV/0!	#DIV/0!	#DIV/0!	#DIV/0!	#DIV/0!
	T2G8	#DIV/0!	#DIV/0!	#DIV/0!	#DIV/0!	#DIV/0!	#DIV/0!	#DIV/0!	#DIV/0!	#DIV/0!	#DIV/0!
	T2G9	#DIV/0!	#DIV/0!	#DIV/0!	#DIV/0!	#DIV/0!	#DIV/0!	#DIV/0!	#DIV/0!	#DIV/0!	#DIV/0!
	T2G10	#DIV/0!	#DIV/0!	#DIV/0!	#DIV/0!	#DIV/0!	#DIV/0!	#DIV/0!	#DIV/0!	#DIV/0!	#DIV/0!
	T2G11	#DIV/0!	#DIV/0!	#DIV/0!	#DIV/0!	#DIV/0!	#DIV/0!	#DIV/0!	#DIV/0!	#DIV/0!	#DIV/0!
	T2H2	#DIV/0!	#DIV/0!	#DIV/0!	#DIV/0!	#DIV/0!	#DIV/0!	#DIV/0!	#DIV/0!	#DIV/0!	#DIV/0!
	T2H3	#DIV/0!	#DIV/0!	#DIV/0!	#DIV/0!	#DIV/0!	#DIV/0!	#DIV/0!	#DIV/0!	#DIV/0!	#DIV/0!
	T2H4	#DIV/0!	#DIV/0!	#DIV/0!	#DIV/0!	#DIV/0!	#DIV/0!	#DIV/0!	#DIV/0!	#DIV/0!	#DIV/0!
	T2H5	#DIV/0!	#DIV/0!	#DIV/0!	#DIV/0!	#DIV/0!	#DIV/0!	#DIV/0!	#DIV/0!	#DIV/0!	#DIV/0!
	T2H6	#DIV/0!	#DIV/0!	#DIV/0!	#DIV/0!	#DIV/0!	#DIV/0!	#DIV/0!	#DIV/0!	#DIV/0!	#DIV/0!
	T2H7	#DIV/0!	#DIV/0!	#DIV/0!	#DIV/0!	#DIV/0!	#DIV/0!	#DIV/0!	#DIV/0!	#DIV/0!	#DIV/0!
	T2H8	#DIV/0!	#DIV/0!	#DIV/0!	#DIV/0!	#DIV/0!	#DIV/0!	#DIV/0!	#DIV/0!	#DIV/0!	#DIV/0!
	T2H9	#DIV/0!	#DIV/0!	#DIV/0!	#DIV/0!	#DIV/0!	#DIV/0!	#DIV/0!	#DIV/0!	#DIV/0!	#DIV/0!
	T2H10	#DIV/0!	#DIV/0!	#DIV/0!	#DIV/0!	#DIV/0!	#DIV/0!	#DIV/0!	#DIV/0!	#DIV/0!	#DIV/0!
	T2H11	#DIV/0!	#DIV/0!	#DIV/0!	#DIV/0!	#DIV/0!	#DIV/0!	#DIV/0!	#DIV/0!	#DIV/0!	#DIV/0!
	T3A2	#DIV/0!	#DIV/0!	#DIV/0!	#DIV/0!	#DIV/0!	#DIV/0!	#DIV/0!	#DIV/0!	#DIV/0!	#DIV/0!
	T3A3	#DIV/0!	#DIV/0!	#DIV/0!	#DIV/0!	#DIV/0!	#DIV/0!	#DIV/0!	#DIV/0!	#DIV/0!	#DIV/0!
	T3A4	#DIV/0!	#DIV/0!	#DIV/0!	#DIV/0!	#DIV/0!	#DIV/0!	#DIV/0!	#DIV/0!	#DIV/0!	#DIV/0!
	T3A5	#DIV/0!	#DIV/0!	#DIV/0!	#DIV/0!	#DIV/0!	#DIV/0!	#DIV/0!	#DIV/0!	#DIV/0!	#DIV/0!
	T3A6	#DIV/0!	#DIV/0!	#DIV/0!	#DIV/0!	#DIV/0!	#DIV/0!	#DIV/0!	#DIV/0!	#DIV/0!	#DIV/0!
	T3A7	#DIV/0!	#DIV/0!	#DIV/0!	#DIV/0!	#DIV/0!	#DIV/0!	#DIV/0!	#DIV/0!	#DIV/0!	#DIV/0!
	T3A8	#DIV/0!	#DIV/0!	#DIV/0!	#DIV/0!	#DIV/0!	#DIV/0!	#DIV/0!	#DIV/0!	#DIV/0!	#DIV/0!
	T3A9	#DIV/0!	#DIV/0!	#DIV/0!	#DIV/0!	#DIV/0!	#DIV/0!	#DIV/0!	#DIV/0!	#DIV/0!	#DIV/0!
	T3A10	#DIV/0!	#DIV/0!	#DIV/0!	#DIV/0!	#DIV/0!	#DIV/0!	#DIV/0!	#DIV/0!	#DIV/0!	#DIV/0!
	T3A11	#DIV/0!	#DIV/0!	#DIV/0!	#DIV/0!	#DIV/0!	#DIV/0!	#DIV/0!	#DIV/0!	#DIV/0!	#DIV/0!
	T3B2	#DIV/0!	#DIV/0!	#DIV/0!	#DIV/0!	#DIV/0!	#DIV/0!	#DIV/0!	#DIV/0!	#DIV/0!	#DIV/0!
	T3B3	#DIV/0!	#DIV/0!	#DIV/0!	#DIV/0!	#DIV/0!	#DIV/0!	#DIV/0!	#DIV/0!	#DIV/0!	#DIV/0!
	T3B4	#DIV/0!	#DIV/0!	#DIV/0!	#DIV/0!	#DIV/0!	#DIV/0!	#DIV/0!	#DIV/0!	#DIV/0!	#DIV/0!
	T3B5	#DIV/0!	#DIV/0!	#DIV/0!	#DIV/0!	#DIV/0!	#DIV/0!	#DIV/0!	#DIV/0!	#DIV/0!	#DIV/0!
	T3B6	#DIV/0!	#DIV/0!	#DIV/0!	#DIV/0!	#DIV/0!	#DIV/0!	#DIV/0!	#DIV/0!	#DIV/0!	#DIV/0!
	T3B7	#DIV/0!	#DIV/0!	#DIV/0!	#DIV/0!	#DIV/0!	#DIV/0!	#DIV/0!	#DIV/0!	#DIV/0!	#DIV/0!
	T3B8	#DIV/0!	#DIV/0!	#DIV/0!	#DIV/0!	#DIV/0!	#DIV/0!	#DIV/0!	#DIV/0!	#DIV/0!	#DIV/0!
	T3B9	#DIV/0!	#DIV/0!	#DIV/0!	#DIV/0!	#DIV/0!	#DIV/0!	#DIV/0!	#DIV/0!	#DIV/0!	#DIV/0!
	T3B10	#DIV/0!	#DIV/0!	#DIV/0!	#DIV/0!	#DIV/0!	#DIV/0!	#DIV/0!	#DIV/0!	#DIV/0!	#DIV/0!
	T3B11	#DIV/0!	#DIV/0!	#DIV/0!	#DIV/0!	#DIV/0!	#DIV/0!	#DIV/0!	#DIV/0!	#DIV/0!	#DIV/0!
	T3C2	#DIV/0!	#DIV/0!	#DIV/0!	#DIV/0!	#DIV/0!	#DIV/0!	#DIV/0!	#DIV/0!	#DIV/0!	#DIV/0!
	T3C3	#DIV/0!	#DIV/0!	#DIV/0!	#DIV/0!	#DIV/0!	#DIV/0!	#DIV/0!	#DIV/0!	#DIV/0!	#DIV/0!
	T3C4	#DIV/0!	#DIV/0!	#DIV/0!	#DIV/0!	#DIV/0!	#DIV/0!	#DIV/0!	#DIV/0!	#DIV/0!	#DIV/0!
	T3C5	#DIV/0!	#DIV/0!	#DIV/0!	#DIV/0!	#DIV/0!	#DIV/0!	#DIV/0!	#DIV/0!	#DIV/0!	#DIV/0!
	T3C6	#DIV/0!	#DIV/0!	#DIV/0!	#DIV/0!	#DIV/0!	#DIV/0!	#DIV/0!	#DIV/0!	#DIV/0!	#DIV/0!
	T3C7	#DIV/0!	#DIV/0!	#DIV/0!	#DIV/0!	#DIV/0!	#DIV/0!	#DIV/0!	#DIV/0!	#DIV/0!	#DIV/0!
	T3C8	#DIV/0!	#DIV/0!	#DIV/0!	#DIV/0!	#DIV/0!	#DIV/0!	#DIV/0!	#DIV/0!	#DIV/0!	#DIV/0!
	T3C9	#DIV/0!	#DIV/0!	#DIV/0!	#DIV/0!	#DIV/0!	#DIV/0!	#DIV/0!	#DIV/0!	#DIV/0!	#DIV/0!
	T3C10	#DIV/0!	#DIV/0!	#DIV/0!	#DIV/0!	#DIV/0!	#DIV/0!	#DIV/0!	#DIV/0!	#DIV/0!	#DIV/0!
	T3C11	#DIV/0!	#DIV/0!	#DIV/0!	#DIV/0!	#DIV/0!	#DIV/0!	#DIV/0!	#DIV/0!	#DIV/0!	#DIV/0!
	EW	-29.7071	-65	-36.7347	5	39	-4.5	#DIV/0!	18.5	-40	2.5

## Sheet: Stats
	Chi-square test (count number of wells with low and high values, then compare treated vs DMSO)
	Number of treatment groups:			2			Number of comparisons (vs DMSO):				1
			1hr	P15	Hab	S	E	R	G	B	FR	RGB		Find name in Groups sheet:
	DMSO	<	0	0	0	2	2	0	2	1	0	1		1
		>	2	2	2	0	0	1	0	1	2	1		1
		Tot	2	2	2	2	2	1	2	2	2	2		1
		<	0	0	0	1	1	0	1	0.5	0	0.5		1
		>	1	1	1	0	0	1	0	0.5	1	0.5		1
														1.125	2	T1A2
	T1A2	<	0	0	0	0	0	0	0	0	0	0		1.25	2	T1A2
		>	0	0	0	0	0	0	0	0	0	0		1.375	2	T1A2
		Tot	0	0	0	0	0	0	0	0	0	0		1.5	2	T1A2
	Expected	<	0	0	0	0	0	0	0	0	0	0		1.625	2	T1A2
		>	0	0	0	0	0	0	0	0	0	0		1.75	2	T1A2
	Chi-sq		#DIV/0!	#DIV/0!	#DIV/0!	#DIV/0!	#DIV/0!	#DIV/0!	#DIV/0!	#DIV/0!	#DIV/0!	#DIV/0!		1.875	2	T1A2
	Chi-multiple		#DIV/0!	#DIV/0!	#DIV/0!	#DIV/0!	#DIV/0!	#DIV/0!	#DIV/0!	#DIV/0!	#DIV/0!	#DIV/0!		2	2	T1A2
														2.125	3	T1A3
	T1A3	<	0	0	0	0	0	0	0	0	0	0		2.25	3	T1A3
		>	0	0	0	0	0	0	0	0	0	0		2.375	3	T1A3
		Tot	0	0	0	0	0	0	0	0	0	0		2.5	3	T1A3
	Expected	<	0	0	0	0	0	0	0	0	0	0		2.625	3	T1A3
		>	0	0	0	0	0	0	0	0	0	0		2.75	3	T1A3
	Chi-sq		#DIV/0!	#DIV/0!	#DIV/0!	#DIV/0!	#DIV/0!	#DIV/0!	#DIV/0!	#DIV/0!	#DIV/0!	#DIV/0!		2.875	3	T1A3
	Chi-multiple		#DIV/0!	#DIV/0!	#DIV/0!	#DIV/0!	#DIV/0!	#DIV/0!	#DIV/0!	#DIV/0!	#DIV/0!	#DIV/0!		3	3	T1A3
														3.125	4	T1A4
	T1A4	<	0	0	0	0	0	0	0	0	0	0		3.25	4	T1A4
		>	0	0	0	0	0	0	0	0	0	0		3.375	4	T1A4
		Tot	0	0	0	0	0	0	0	0	0	0		3.5	4	T1A4
	Expected	<	0	0	0	0	0	0	0	0	0	0		3.625	4	T1A4
		>	0	0	0	0	0	0	0	0	0	0		3.75	4	T1A4
	Chi-sq		#DIV/0!	#DIV/0!	#DIV/0!	#DIV/0!	#DIV/0!	#DIV/0!	#DIV/0!	#DIV/0!	#DIV/0!	#DIV/0!		3.875	4	T1A4
	Chi-multiple		#DIV/0!	#DIV/0!	#DIV/0!	#DIV/0!	#DIV/0!	#DIV/0!	#DIV/0!	#DIV/0!	#DIV/0!	#DIV/0!		4	4	T1A4
														4.125	5	T1A5
	T1A5	<	0	0	0	0	0	0	0	0	0	0		4.25	5	T1A5
		>	0	0	0	0	0	0	0	0	0	0		4.375	5	T1A5
		Tot	0	0	0	0	0	0	0	0	0	0		4.5	5	T1A5
	Expected	<	0	0	0	0	0	0	0	0	0	0		4.625	5	T1A5
		>	0	0	0	0	0	0	0	0	0	0		4.75	5	T1A5
	Chi-sq		#DIV/0!	#DIV/0!	#DIV/0!	#DIV/0!	#DIV/0!	#DIV/0!	#DIV/0!	#DIV/0!	#DIV/0!	#DIV/0!		4.875	5	T1A5
	Chi-multiple		#DIV/0!	#DIV/0!	#DIV/0!	#DIV/0!	#DIV/0!	#DIV/0!	#DIV/0!	#DIV/0!	#DIV/0!	#DIV/0!		5	5	T1A5
														5.125	6	T1A6
	T1A6	<	0	0	0	0	0	0	0	0	0	0		5.25	6	T1A6
		>	0	0	0	0	0	0	0	0	0	0		5.375	6	T1A6
		Tot	0	0	0	0	0	0	0	0	0	0		5.5	6	T1A6
	Expected	<	0	0	0	0	0	0	0	0	0	0		5.625	6	T1A6
		>	0	0	0	0	0	0	0	0	0	0		5.75	6	T1A6
	Chi-sq		#DIV/0!	#DIV/0!	#DIV/0!	#DIV/0!	#DIV/0!	#DIV/0!	#DIV/0!	#DIV/0!	#DIV/0!	#DIV/0!		5.875	6	T1A6
	Chi-multiple		#DIV/0!	#DIV/0!	#DIV/0!	#DIV/0!	#DIV/0!	#DIV/0!	#DIV/0!	#DIV/0!	#DIV/0!	#DIV/0!		6	6	T1A6
														6.125	7	T1A7
	T1A7	<	0	0	0	0	0	0	0	0	0	0		6.25	7	T1A7
		>	0	0	0	0	0	0	0	0	0	0		6.375	7	T1A7
		Tot	0	0	0	0	0	0	0	0	0	0		6.5	7	T1A7
	Expected	<	0	0	0	0	0	0	0	0	0	0		6.625	7	T1A7
		>	0	0	0	0	0	0	0	0	0	0		6.75	7	T1A7
	Chi-sq		#DIV/0!	#DIV/0!	#DIV/0!	#DIV/0!	#DIV/0!	#DIV/0!	#DIV/0!	#DIV/0!	#DIV/0!	#DIV/0!		6.875	7	T1A7
	Chi-multiple		#DIV/0!	#DIV/0!	#DIV/0!	#DIV/0!	#DIV/0!	#DIV/0!	#DIV/0!	#DIV/0!	#DIV/0!	#DIV/0!		7	7	T1A7
														7.125	8	T1A8
	T1A8	<	0	0	0	0	0	0	0	0	0	0		7.25	8	T1A8
		>	0	0	0	0	0	0	0	0	0	0		7.375	8	T1A8
		Tot	0	0	0	0	0	0	0	0	0	0		7.5	8	T1A8
	Expected	<	0	0	0	0	0	0	0	0	0	0		7.625	8	T1A8
		>	0	0	0	0	0	0	0	0	0	0		7.75	8	T1A8
	Chi-sq		#DIV/0!	#DIV/0!	#DIV/0!	#DIV/0!	#DIV/0!	#DIV/0!	#DIV/0!	#DIV/0!	#DIV/0!	#DIV/0!		7.875	8	T1A8
	Chi-multiple		#DIV/0!	#DIV/0!	#DIV/0!	#DIV/0!	#DIV/0!	#DIV/0!	#DIV/0!	#DIV/0!	#DIV/0!	#DIV/0!		8	8	T1A8
														8.125	9	T1A9
	T1A9	<	0	0	0	0	0	0	0	0	0	0		8.25	9	T1A9
		>	0	0	0	0	0	0	0	0	0	0		8.375	9	T1A9
		Tot	0	0	0	0	0	0	0	0	0	0		8.5	9	T1A9
	Expected	<	0	0	0	0	0	0	0	0	0	0		8.625	9	T1A9
		>	0	0	0	0	0	0	0	0	0	0		8.75	9	T1A9
	Chi-sq		#DIV/0!	#DIV/0!	#DIV/0!	#DIV/0!	#DIV/0!	#DIV/0!	#DIV/0!	#DIV/0!	#DIV/0!	#DIV/0!		8.875	9	T1A9
	Chi-multiple		#DIV/0!	#DIV/0!	#DIV/0!	#DIV/0!	#DIV/0!	#DIV/0!	#DIV/0!	#DIV/0!	#DIV/0!	#DIV/0!		9	9	T1A9
														9.125	10	T1A10
	T1A10	<	0	0	0	0	0	0	0	0	0	0		9.25	10	T1A10
		>	0	0	0	0	0	0	0	0	0	0		9.375	10	T1A10
		Tot	0	0	0	0	0	0	0	0	0	0		9.5	10	T1A10
	Expected	<	0	0	0	0	0	0	0	0	0	0		9.625	10	T1A10
		>	0	0	0	0	0	0	0	0	0	0		9.75	10	T1A10
	Chi-sq		#DIV/0!	#DIV/0!	#DIV/0!	#DIV/0!	#DIV/0!	#DIV/0!	#DIV/0!	#DIV/0!	#DIV/0!	#DIV/0!		9.875	10	T1A10
	Chi-multiple		#DIV/0!	#DIV/0!	#DIV/0!	#DIV/0!	#DIV/0!	#DIV/0!	#DIV/0!	#DIV/0!	#DIV/0!	#DIV/0!		10	10	T1A10
														10.125	11	T1A11
	T1A11	<	0	0	0	0	0	0	0	0	0	0		10.25	11	T1A11
		>	0	0	0	0	0	0	0	0	0	0		10.375	11	T1A11
		Tot	0	0	0	0	0	0	0	0	0	0		10.5	11	T1A11
	Expected	<	0	0	0	0	0	0	0	0	0	0		10.625	11	T1A11
		>	0	0	0	0	0	0	0	0	0	0		10.75	11	T1A11
	Chi-sq		#DIV/0!	#DIV/0!	#DIV/0!	#DIV/0!	#DIV/0!	#DIV/0!	#DIV/0!	#DIV/0!	#DIV/0!	#DIV/0!		10.875	11	T1A11
	Chi-multiple		#DIV/0!	#DIV/0!	#DIV/0!	#DIV/0!	#DIV/0!	#DIV/0!	#DIV/0!	#DIV/0!	#DIV/0!	#DIV/0!		11	11	T1A11
														11.125	12	T1B2
	T1B2	<	0	0	0	0	0	0	0	0	0	0		11.25	12	T1B2
		>	0	0	0	0	0	0	0	0	0	0		11.375	12	T1B2
		Tot	0	0	0	0	0	0	0	0	0	0		11.5	12	T1B2
	Expected	<	0	0	0	0	0	0	0	0	0	0		11.625	12	T1B2
		>	0	0	0	0	0	0	0	0	0	0		11.75	12	T1B2
	Chi-sq		#DIV/0!	#DIV/0!	#DIV/0!	#DIV/0!	#DIV/0!	#DIV/0!	#DIV/0!	#DIV/0!	#DIV/0!	#DIV/0!		11.875	12	T1B2
	Chi-multiple		#DIV/0!	#DIV/0!	#DIV/0!	#DIV/0!	#DIV/0!	#DIV/0!	#DIV/0!	#DIV/0!	#DIV/0!	#DIV/0!		12	12	T1B2
														12.125	13	T1B3
	T1B3	<	0	0	0	0	0	0	0	0	0	0		12.25	13	T1B3
		>	0	0	0	0	0	0	0	0	0	0		12.375	13	T1B3
		Tot	0	0	0	0	0	0	0	0	0	0		12.5	13	T1B3
	Expected	<	0	0	0	0	0	0	0	0	0	0		12.625	13	T1B3
		>	0	0	0	0	0	0	0	0	0	0		12.75	13	T1B3
	Chi-sq		#DIV/0!	#DIV/0!	#DIV/0!	#DIV/0!	#DIV/0!	#DIV/0!	#DIV/0!	#DIV/0!	#DIV/0!	#DIV/0!		12.875	13	T1B3
	Chi-multiple		#DIV/0!	#DIV/0!	#DIV/0!	#DIV/0!	#DIV/0!	#DIV/0!	#DIV/0!	#DIV/0!	#DIV/0!	#DIV/0!		13	13	T1B3
														13.125	14	T1B4
	T1B4	<	0	0	0	0	0	0	0	0	0	0		13.25	14	T1B4
		>	0	0	0	0	0	0	0	0	0	0		13.375	14	T1B4
		Tot	0	0	0	0	0	0	0	0	0	0		13.5	14	T1B4
	Expected	<	0	0	0	0	0	0	0	0	0	0		13.625	14	T1B4
		>	0	0	0	0	0	0	0	0	0	0		13.75	14	T1B4
	Chi-sq		#DIV/0!	#DIV/0!	#DIV/0!	#DIV/0!	#DIV/0!	#DIV/0!	#DIV/0!	#DIV/0!	#DIV/0!	#DIV/0!		13.875	14	T1B4
	Chi-multiple		#DIV/0!	#DIV/0!	#DIV/0!	#DIV/0!	#DIV/0!	#DIV/0!	#DIV/0!	#DIV/0!	#DIV/0!	#DIV/0!		14	14	T1B4
														14.125	15	T1B5
	T1B5	<	0	0	0	0	0	0	0	0	0	0		14.25	15	T1B5
		>	0	0	0	0	0	0	0	0	0	0		14.375	15	T1B5
		Tot	0	0	0	0	0	0	0	0	0	0		14.5	15	T1B5
	Expected	<	0	0	0	0	0	0	0	0	0	0		14.625	15	T1B5
		>	0	0	0	0	0	0	0	0	0	0		14.75	15	T1B5
	Chi-sq		#DIV/0!	#DIV/0!	#DIV/0!	#DIV/0!	#DIV/0!	#DIV/0!	#DIV/0!	#DIV/0!	#DIV/0!	#DIV/0!		14.875	15	T1B5
	Chi-multiple		#DIV/0!	#DIV/0!	#DIV/0!	#DIV/0!	#DIV/0!	#DIV/0!	#DIV/0!	#DIV/0!	#DIV/0!	#DIV/0!		15	15	T1B5
														15.125	16	T1B6
	T1B6	<	0	0	0	0	0	0	0	0	0	0		15.25	16	T1B6
		>	0	0	0	0	0	0	0	0	0	0		15.375	16	T1B6
		Tot	0	0	0	0	0	0	0	0	0	0		15.5	16	T1B6
	Expected	<	0	0	0	0	0	0	0	0	0	0		15.625	16	T1B6
		>	0	0	0	0	0	0	0	0	0	0		15.75	16	T1B6
	Chi-sq		#DIV/0!	#DIV/0!	#DIV/0!	#DIV/0!	#DIV/0!	#DIV/0!	#DIV/0!	#DIV/0!	#DIV/0!	#DIV/0!		15.875	16	T1B6
	Chi-multiple		#DIV/0!	#DIV/0!	#DIV/0!	#DIV/0!	#DIV/0!	#DIV/0!	#DIV/0!	#DIV/0!	#DIV/0!	#DIV/0!		16	16	T1B6
														16.125	17	T1B7
	T1B7	<	0	0	0	0	0	0	0	0	0	0		16.25	17	T1B7
		>	0	0	0	0	0	0	0	0	0	0		16.375	17	T1B7
		Tot	0	0	0	0	0	0	0	0	0	0		16.5	17	T1B7
	Expected	<	0	0	0	0	0	0	0	0	0	0		16.625	17	T1B7
		>	0	0	0	0	0	0	0	0	0	0		16.75	17	T1B7
	Chi-sq		#DIV/0!	#DIV/0!	#DIV/0!	#DIV/0!	#DIV/0!	#DIV/0!	#DIV/0!	#DIV/0!	#DIV/0!	#DIV/0!		16.875	17	T1B7
	Chi-multiple		#DIV/0!	#DIV/0!	#DIV/0!	#DIV/0!	#DIV/0!	#DIV/0!	#DIV/0!	#DIV/0!	#DIV/0!	#DIV/0!		17	17	T1B7
														17.125	18	T1B8
	T1B8	<	0	0	0	0	0	0	0	0	0	0		17.25	18	T1B8
		>	0	0	0	0	0	0	0	0	0	0		17.375	18	T1B8
		Tot	0	0	0	0	0	0	0	0	0	0		17.5	18	T1B8
	Expected	<	0	0	0	0	0	0	0	0	0	0		17.625	18	T1B8
		>	0	0	0	0	0	0	0	0	0	0		17.75	18	T1B8
	Chi-sq		#DIV/0!	#DIV/0!	#DIV/0!	#DIV/0!	#DIV/0!	#DIV/0!	#DIV/0!	#DIV/0!	#DIV/0!	#DIV/0!		17.875	18	T1B8
	Chi-multiple		#DIV/0!	#DIV/0!	#DIV/0!	#DIV/0!	#DIV/0!	#DIV/0!	#DIV/0!	#DIV/0!	#DIV/0!	#DIV/0!		18	18	T1B8
														18.125	19	T1B9
	T1B9	<	0	0	0	0	0	0	0	0	0	0		18.25	19	T1B9
		>	0	0	0	0	0	0	0	0	0	0		18.375	19	T1B9
		Tot	0	0	0	0	0	0	0	0	0	0		18.5	19	T1B9
	Expected	<	0	0	0	0	0	0	0	0	0	0		18.625	19	T1B9
		>	0	0	0	0	0	0	0	0	0	0		18.75	19	T1B9
	Chi-sq		#DIV/0!	#DIV/0!	#DIV/0!	#DIV/0!	#DIV/0!	#DIV/0!	#DIV/0!	#DIV/0!	#DIV/0!	#DIV/0!		18.875	19	T1B9
	Chi-multiple		#DIV/0!	#DIV/0!	#DIV/0!	#DIV/0!	#DIV/0!	#DIV/0!	#DIV/0!	#DIV/0!	#DIV/0!	#DIV/0!		19	19	T1B9
														19.125	20	T1B10
	T1B10	<	0	0	0	0	0	0	0	0	0	0		19.25	20	T1B10
		>	0	0	0	0	0	0	0	0	0	0		19.375	20	T1B10
		Tot	0	0	0	0	0	0	0	0	0	0		19.5	20	T1B10
	Expected	<	0	0	0	0	0	0	0	0	0	0		19.625	20	T1B10
		>	0	0	0	0	0	0	0	0	0	0		19.75	20	T1B10
	Chi-sq		#DIV/0!	#DIV/0!	#DIV/0!	#DIV/0!	#DIV/0!	#DIV/0!	#DIV/0!	#DIV/0!	#DIV/0!	#DIV/0!		19.875	20	T1B10
	Chi-multiple		#DIV/0!	#DIV/0!	#DIV/0!	#DIV/0!	#DIV/0!	#DIV/0!	#DIV/0!	#DIV/0!	#DIV/0!	#DIV/0!		20	20	T1B10
														20.125	21	T1B11
	T1B11	<	0	0	0	0	0	0	0	0	0	0		20.25	21	T1B11
		>	0	0	0	0	0	0	0	0	0	0		20.375	21	T1B11
		Tot	0	0	0	0	0	0	0	0	0	0		20.5	21	T1B11
	Expected	<	0	0	0	0	0	0	0	0	0	0		20.625	21	T1B11
		>	0	0	0	0	0	0	0	0	0	0		20.75	21	T1B11
	Chi-sq		#DIV/0!	#DIV/0!	#DIV/0!	#DIV/0!	#DIV/0!	#DIV/0!	#DIV/0!	#DIV/0!	#DIV/0!	#DIV/0!		20.875	21	T1B11
	Chi-multiple		#DIV/0!	#DIV/0!	#DIV/0!	#DIV/0!	#DIV/0!	#DIV/0!	#DIV/0!	#DIV/0!	#DIV/0!	#DIV/0!		21	21	T1B11
														21.125	22	T1C2
	T1C2	<	0	0	0	0	0	0	0	0	0	0		21.25	22	T1C2
		>	0	0	0	0	0	0	0	0	0	0		21.375	22	T1C2
		Tot	0	0	0	0	0	0	0	0	0	0		21.5	22	T1C2
	Expected	<	0	0	0	0	0	0	0	0	0	0		21.625	22	T1C2
		>	0	0	0	0	0	0	0	0	0	0		21.75	22	T1C2
	Chi-sq		#DIV/0!	#DIV/0!	#DIV/0!	#DIV/0!	#DIV/0!	#DIV/0!	#DIV/0!	#DIV/0!	#DIV/0!	#DIV/0!		21.875	22	T1C2
	Chi-multiple		#DIV/0!	#DIV/0!	#DIV/0!	#DIV/0!	#DIV/0!	#DIV/0!	#DIV/0!	#DIV/0!	#DIV/0!	#DIV/0!		22	22	T1C2
														22.125	23	T1C3
	T1C3	<	0	0	0	0	0	0	0	0	0	0		22.25	23	T1C3
		>	0	0	0	0	0	0	0	0	0	0		22.375	23	T1C3
		Tot	0	0	0	0	0	0	0	0	0	0		22.5	23	T1C3
	Expected	<	0	0	0	0	0	0	0	0	0	0		22.625	23	T1C3
		>	0	0	0	0	0	0	0	0	0	0		22.75	23	T1C3
	Chi-sq		#DIV/0!	#DIV/0!	#DIV/0!	#DIV/0!	#DIV/0!	#DIV/0!	#DIV/0!	#DIV/0!	#DIV/0!	#DIV/0!		22.875	23	T1C3
	Chi-multiple		#DIV/0!	#DIV/0!	#DIV/0!	#DIV/0!	#DIV/0!	#DIV/0!	#DIV/0!	#DIV/0!	#DIV/0!	#DIV/0!		23	23	T1C3
														23.125	24	T1C4
	T1C4	<	0	0	0	0	0	0	0	0	0	0		23.25	24	T1C4
		>	0	0	0	0	0	0	0	0	0	0		23.375	24	T1C4
		Tot	0	0	0	0	0	0	0	0	0	0		23.5	24	T1C4
	Expected	<	0	0	0	0	0	0	0	0	0	0		23.625	24	T1C4
		>	0	0	0	0	0	0	0	0	0	0		23.75	24	T1C4
	Chi-sq		#DIV/0!	#DIV/0!	#DIV/0!	#DIV/0!	#DIV/0!	#DIV/0!	#DIV/0!	#DIV/0!	#DIV/0!	#DIV/0!		23.875	24	T1C4
	Chi-multiple		#DIV/0!	#DIV/0!	#DIV/0!	#DIV/0!	#DIV/0!	#DIV/0!	#DIV/0!	#DIV/0!	#DIV/0!	#DIV/0!		24	24	T1C4
														24.125	25	T1C5
	T1C5	<	0	0	0	0	0	0	0	0	0	0		24.25	25	T1C5
		>	0	0	0	0	0	0	0	0	0	0		24.375	25	T1C5
		Tot	0	0	0	0	0	0	0	0	0	0		24.5	25	T1C5
	Expected	<	0	0	0	0	0	0	0	0	0	0		24.625	25	T1C5
		>	0	0	0	0	0	0	0	0	0	0		24.75	25	T1C5
	Chi-sq		#DIV/0!	#DIV/0!	#DIV/0!	#DIV/0!	#DIV/0!	#DIV/0!	#DIV/0!	#DIV/0!	#DIV/0!	#DIV/0!		24.875	25	T1C5
	Chi-multiple		#DIV/0!	#DIV/0!	#DIV/0!	#DIV/0!	#DIV/0!	#DIV/0!	#DIV/0!	#DIV/0!	#DIV/0!	#DIV/0!		25	25	T1C5
														25.125	26	T1C6
	T1C6	<	0	0	0	0	0	0	0	0	0	0		25.25	26	T1C6
		>	0	0	0	0	0	0	0	0	0	0		25.375	26	T1C6
		Tot	0	0	0	0	0	0	0	0	0	0		25.5	26	T1C6
	Expected	<	0	0	0	0	0	0	0	0	0	0		25.625	26	T1C6
		>	0	0	0	0	0	0	0	0	0	0		25.75	26	T1C6
	Chi-sq		#DIV/0!	#DIV/0!	#DIV/0!	#DIV/0!	#DIV/0!	#DIV/0!	#DIV/0!	#DIV/0!	#DIV/0!	#DIV/0!		25.875	26	T1C6
	Chi-multiple		#DIV/0!	#DIV/0!	#DIV/0!	#DIV/0!	#DIV/0!	#DIV/0!	#DIV/0!	#DIV/0!	#DIV/0!	#DIV/0!		26	26	T1C6
														26.125	27	T1C7
	T1C7	<	0	0	0	0	0	0	0	0	0	0		26.25	27	T1C7
		>	0	0	0	0	0	0	0	0	0	0		26.375	27	T1C7
		Tot	0	0	0	0	0	0	0	0	0	0		26.5	27	T1C7
	Expected	<	0	0	0	0	0	0	0	0	0	0		26.625	27	T1C7
		>	0	0	0	0	0	0	0	0	0	0		26.75	27	T1C7
	Chi-sq		#DIV/0!	#DIV/0!	#DIV/0!	#DIV/0!	#DIV/0!	#DIV/0!	#DIV/0!	#DIV/0!	#DIV/0!	#DIV/0!		26.875	27	T1C7
	Chi-multiple		#DIV/0!	#DIV/0!	#DIV/0!	#DIV/0!	#DIV/0!	#DIV/0!	#DIV/0!	#DIV/0!	#DIV/0!	#DIV/0!		27	27	T1C7
														27.125	28	T1C8
	T1C8	<	0	0	0	0	0	0	0	0	0	0		27.25	28	T1C8
		>	0	0	0	0	0	0	0	0	0	0		27.375	28	T1C8
		Tot	0	0	0	0	0	0	0	0	0	0		27.5	28	T1C8
	Expected	<	0	0	0	0	0	0	0	0	0	0		27.625	28	T1C8
		>	0	0	0	0	0	0	0	0	0	0		27.75	28	T1C8
	Chi-sq		#DIV/0!	#DIV/0!	#DIV/0!	#DIV/0!	#DIV/0!	#DIV/0!	#DIV/0!	#DIV/0!	#DIV/0!	#DIV/0!		27.875	28	T1C8
	Chi-multiple		#DIV/0!	#DIV/0!	#DIV/0!	#DIV/0!	#DIV/0!	#DIV/0!	#DIV/0!	#DIV/0!	#DIV/0!	#DIV/0!		28	28	T1C8
														28.125	29	T1C9
	T1C9	<	0	0	0	0	0	0	0	0	0	0		28.25	29	T1C9
		>	0	0	0	0	0	0	0	0	0	0		28.375	29	T1C9
		Tot	0	0	0	0	0	0	0	0	0	0		28.5	29	T1C9
	Expected	<	0	0	0	0	0	0	0	0	0	0		28.625	29	T1C9
		>	0	0	0	0	0	0	0	0	0	0		28.75	29	T1C9
	Chi-sq		#DIV/0!	#DIV/0!	#DIV/0!	#DIV/0!	#DIV/0!	#DIV/0!	#DIV/0!	#DIV/0!	#DIV/0!	#DIV/0!		28.875	29	T1C9
	Chi-multiple		#DIV/0!	#DIV/0!	#DIV/0!	#DIV/0!	#DIV/0!	#DIV/0!	#DIV/0!	#DIV/0!	#DIV/0!	#DIV/0!		29	29	T1C9
														29.125	30	T1C10
	T1C10	<	0	0	0	0	0	0	0	0	0	0		29.25	30	T1C10
		>	0	0	0	0	0	0	0	0	0	0		29.375	30	T1C10
		Tot	0	0	0	0	0	0	0	0	0	0		29.5	30	T1C10
	Expected	<	0	0	0	0	0	0	0	0	0	0		29.625	30	T1C10
		>	0	0	0	0	0	0	0	0	0	0		29.75	30	T1C10
	Chi-sq		#DIV/0!	#DIV/0!	#DIV/0!	#DIV/0!	#DIV/0!	#DIV/0!	#DIV/0!	#DIV/0!	#DIV/0!	#DIV/0!		29.875	30	T1C10
	Chi-multiple		#DIV/0!	#DIV/0!	#DIV/0!	#DIV/0!	#DIV/0!	#DIV/0!	#DIV/0!	#DIV/0!	#DIV/0!	#DIV/0!		30	30	T1C10
														30.125	31	T1C11
	T1C11	<	0	0	0	0	0	0	0	0	0	0		30.25	31	T1C11
		>	0	0	0	0	0	0	0	0	0	0		30.375	31	T1C11
		Tot	0	0	0	0	0	0	0	0	0	0		30.5	31	T1C11
	Expected	<	0	0	0	0	0	0	0	0	0	0		30.625	31	T1C11
		>	0	0	0	0	0	0	0	0	0	0		30.75	31	T1C11
	Chi-sq		#DIV/0!	#DIV/0!	#DIV/0!	#DIV/0!	#DIV/0!	#DIV/0!	#DIV/0!	#DIV/0!	#DIV/0!	#DIV/0!		30.875	31	T1C11
	Chi-multiple		#DIV/0!	#DIV/0!	#DIV/0!	#DIV/0!	#DIV/0!	#DIV/0!	#DIV/0!	#DIV/0!	#DIV/0!	#DIV/0!		31	31	T1C11
														31.125	32	T1D2
	T1D2	<	0	0	0	0	0	0	0	0	0	0		31.25	32	T1D2
		>	0	0	0	0	0	0	0	0	0	0		31.375	32	T1D2
		Tot	0	0	0	0	0	0	0	0	0	0		31.5	32	T1D2
	Expected	<	0	0	0	0	0	0	0	0	0	0		31.625	32	T1D2
		>	0	0	0	0	0	0	0	0	0	0		31.75	32	T1D2
	Chi-sq		#DIV/0!	#DIV/0!	#DIV/0!	#DIV/0!	#DIV/0!	#DIV/0!	#DIV/0!	#DIV/0!	#DIV/0!	#DIV/0!		31.875	32	T1D2
	Chi-multiple		#DIV/0!	#DIV/0!	#DIV/0!	#DIV/0!	#DIV/0!	#DIV/0!	#DIV/0!	#DIV/0!	#DIV/0!	#DIV/0!		32	32	T1D2
														32.125	33	T1D3
	T1D3	<	0	0	0	0	0	0	0	0	0	0		32.25	33	T1D3
		>	0	0	0	0	0	0	0	0	0	0		32.375	33	T1D3
		Tot	0	0	0	0	0	0	0	0	0	0		32.5	33	T1D3
	Expected	<	0	0	0	0	0	0	0	0	0	0		32.625	33	T1D3
		>	0	0	0	0	0	0	0	0	0	0		32.75	33	T1D3
	Chi-sq		#DIV/0!	#DIV/0!	#DIV/0!	#DIV/0!	#DIV/0!	#DIV/0!	#DIV/0!	#DIV/0!	#DIV/0!	#DIV/0!		32.875	33	T1D3
	Chi-multiple		#DIV/0!	#DIV/0!	#DIV/0!	#DIV/0!	#DIV/0!	#DIV/0!	#DIV/0!	#DIV/0!	#DIV/0!	#DIV/0!		33	33	T1D3
														33.125	34	T1D4
	T1D4	<	0	0	0	0	0	0	0	0	0	0		33.25	34	T1D4
		>	0	0	0	0	0	0	0	0	0	0		33.375	34	T1D4
		Tot	0	0	0	0	0	0	0	0	0	0		33.5	34	T1D4
	Expected	<	0	0	0	0	0	0	0	0	0	0		33.625	34	T1D4
		>	0	0	0	0	0	0	0	0	0	0		33.75	34	T1D4
	Chi-sq		#DIV/0!	#DIV/0!	#DIV/0!	#DIV/0!	#DIV/0!	#DIV/0!	#DIV/0!	#DIV/0!	#DIV/0!	#DIV/0!		33.875	34	T1D4
	Chi-multiple		#DIV/0!	#DIV/0!	#DIV/0!	#DIV/0!	#DIV/0!	#DIV/0!	#DIV/0!	#DIV/0!	#DIV/0!	#DIV/0!		34	34	T1D4
														34.125	35	T1D5
	T1D5	<	0	0	0	0	0	0	0	0	0	0		34.25	35	T1D5
		>	0	0	0	0	0	0	0	0	0	0		34.375	35	T1D5
		Tot	0	0	0	0	0	0	0	0	0	0		34.5	35	T1D5
	Expected	<	0	0	0	0	0	0	0	0	0	0		34.625	35	T1D5
		>	0	0	0	0	0	0	0	0	0	0		34.75	35	T1D5
	Chi-sq		#DIV/0!	#DIV/0!	#DIV/0!	#DIV/0!	#DIV/0!	#DIV/0!	#DIV/0!	#DIV/0!	#DIV/0!	#DIV/0!		34.875	35	T1D5
	Chi-multiple		#DIV/0!	#DIV/0!	#DIV/0!	#DIV/0!	#DIV/0!	#DIV/0!	#DIV/0!	#DIV/0!	#DIV/0!	#DIV/0!		35	35	T1D5
														35.125	36	T1D6
	T1D6	<	0	0	0	0	0	0	0	0	0	0		35.25	36	T1D6
		>	0	0	0	0	0	0	0	0	0	0		35.375	36	T1D6
		Tot	0	0	0	0	0	0	0	0	0	0		35.5	36	T1D6
	Expected	<	0	0	0	0	0	0	0	0	0	0		35.625	36	T1D6
		>	0	0	0	0	0	0	0	0	0	0		35.75	36	T1D6
	Chi-sq		#DIV/0!	#DIV/0!	#DIV/0!	#DIV/0!	#DIV/0!	#DIV/0!	#DIV/0!	#DIV/0!	#DIV/0!	#DIV/0!		35.875	36	T1D6
	Chi-multiple		#DIV/0!	#DIV/0!	#DIV/0!	#DIV/0!	#DIV/0!	#DIV/0!	#DIV/0!	#DIV/0!	#DIV/0!	#DIV/0!		36	36	T1D6
														36.125	37	T1D7
	T1D7	<	0	0	0	0	0	0	0	0	0	0		36.25	37	T1D7
		>	0	0	0	0	0	0	0	0	0	0		36.375	37	T1D7
		Tot	0	0	0	0	0	0	0	0	0	0		36.5	37	T1D7
	Expected	<	0	0	0	0	0	0	0	0	0	0		36.625	37	T1D7
		>	0	0	0	0	0	0	0	0	0	0		36.75	37	T1D7
	Chi-sq		#DIV/0!	#DIV/0!	#DIV/0!	#DIV/0!	#DIV/0!	#DIV/0!	#DIV/0!	#DIV/0!	#DIV/0!	#DIV/0!		36.875	37	T1D7
	Chi-multiple		#DIV/0!	#DIV/0!	#DIV/0!	#DIV/0!	#DIV/0!	#DIV/0!	#DIV/0!	#DIV/0!	#DIV/0!	#DIV/0!		37	37	T1D7
														37.125	38	T1D8
	T1D8	<	0	0	0	0	0	0	0	0	0	0		37.25	38	T1D8
		>	0	0	0	0	0	0	0	0	0	0		37.375	38	T1D8
		Tot	0	0	0	0	0	0	0	0	0	0		37.5	38	T1D8
	Expected	<	0	0	0	0	0	0	0	0	0	0		37.625	38	T1D8
		>	0	0	0	0	0	0	0	0	0	0		37.75	38	T1D8
	Chi-sq		#DIV/0!	#DIV/0!	#DIV/0!	#DIV/0!	#DIV/0!	#DIV/0!	#DIV/0!	#DIV/0!	#DIV/0!	#DIV/0!		37.875	38	T1D8
	Chi-multiple		#DIV/0!	#DIV/0!	#DIV/0!	#DIV/0!	#DIV/0!	#DIV/0!	#DIV/0!	#DIV/0!	#DIV/0!	#DIV/0!		38	38	T1D8
														38.125	39	T1D9
	T1D9	<	0	0	0	0	0	0	0	0	0	0		38.25	39	T1D9
		>	0	0	0	0	0	0	0	0	0	0		38.375	39	T1D9
		Tot	0	0	0	0	0	0	0	0	0	0		38.5	39	T1D9
	Expected	<	0	0	0	0	0	0	0	0	0	0		38.625	39	T1D9
		>	0	0	0	0	0	0	0	0	0	0		38.75	39	T1D9
	Chi-sq		#DIV/0!	#DIV/0!	#DIV/0!	#DIV/0!	#DIV/0!	#DIV/0!	#DIV/0!	#DIV/0!	#DIV/0!	#DIV/0!		38.875	39	T1D9
	Chi-multiple		#DIV/0!	#DIV/0!	#DIV/0!	#DIV/0!	#DIV/0!	#DIV/0!	#DIV/0!	#DIV/0!	#DIV/0!	#DIV/0!		39	39	T1D9
														39.125	40	T1D10
	T1D10	<	0	0	0	0	0	0	0	0	0	0		39.25	40	T1D10
		>	0	0	0	0	0	0	0	0	0	0		39.375	40	T1D10
		Tot	0	0	0	0	0	0	0	0	0	0		39.5	40	T1D10
	Expected	<	0	0	0	0	0	0	0	0	0	0		39.625	40	T1D10
		>	0	0	0	0	0	0	0	0	0	0		39.75	40	T1D10
	Chi-sq		#DIV/0!	#DIV/0!	#DIV/0!	#DIV/0!	#DIV/0!	#DIV/0!	#DIV/0!	#DIV/0!	#DIV/0!	#DIV/0!		39.875	40	T1D10
	Chi-multiple		#DIV/0!	#DIV/0!	#DIV/0!	#DIV/0!	#DIV/0!	#DIV/0!	#DIV/0!	#DIV/0!	#DIV/0!	#DIV/0!		40	40	T1D10
														40.125	41	T1D11
	T1D11	<	0	0	0	0	0	0	0	0	0	0		40.25	41	T1D11
		>	0	0	0	0	0	0	0	0	0	0		40.375	41	T1D11
		Tot	0	0	0	0	0	0	0	0	0	0		40.5	41	T1D11
	Expected	<	0	0	0	0	0	0	0	0	0	0		40.625	41	T1D11
		>	0	0	0	0	0	0	0	0	0	0		40.75	41	T1D11
	Chi-sq		#DIV/0!	#DIV/0!	#DIV/0!	#DIV/0!	#DIV/0!	#DIV/0!	#DIV/0!	#DIV/0!	#DIV/0!	#DIV/0!		40.875	41	T1D11
	Chi-multiple		#DIV/0!	#DIV/0!	#DIV/0!	#DIV/0!	#DIV/0!	#DIV/0!	#DIV/0!	#DIV/0!	#DIV/0!	#DIV/0!		41	41	T1D11
														41.125	42	T1E2
	T1E2	<	0	0	0	0	0	0	0	0	0	0		41.25	42	T1E2
		>	0	0	0	0	0	0	0	0	0	0		41.375	42	T1E2
		Tot	0	0	0	0	0	0	0	0	0	0		41.5	42	T1E2
	Expected	<	0	0	0	0	0	0	0	0	0	0		41.625	42	T1E2
		>	0	0	0	0	0	0	0	0	0	0		41.75	42	T1E2
	Chi-sq		#DIV/0!	#DIV/0!	#DIV/0!	#DIV/0!	#DIV/0!	#DIV/0!	#DIV/0!	#DIV/0!	#DIV/0!	#DIV/0!		41.875	42	T1E2
	Chi-multiple		#DIV/0!	#DIV/0!	#DIV/0!	#DIV/0!	#DIV/0!	#DIV/0!	#DIV/0!	#DIV/0!	#DIV/0!	#DIV/0!		42	42	T1E2
														42.125	43	T1E3
	T1E3	<	0	0	0	0	0	0	0	0	0	0		42.25	43	T1E3
		>	0	0	0	0	0	0	0	0	0	0		42.375	43	T1E3
		Tot	0	0	0	0	0	0	0	0	0	0		42.5	43	T1E3
	Expected	<	0	0	0	0	0	0	0	0	0	0		42.625	43	T1E3
		>	0	0	0	0	0	0	0	0	0	0		42.75	43	T1E3
	Chi-sq		#DIV/0!	#DIV/0!	#DIV/0!	#DIV/0!	#DIV/0!	#DIV/0!	#DIV/0!	#DIV/0!	#DIV/0!	#DIV/0!		42.875	43	T1E3
	Chi-multiple		#DIV/0!	#DIV/0!	#DIV/0!	#DIV/0!	#DIV/0!	#DIV/0!	#DIV/0!	#DIV/0!	#DIV/0!	#DIV/0!		43	43	T1E3
														43.125	44	T1E4
	T1E4	<	0	0	0	0	0	0	0	0	0	0		43.25	44	T1E4
		>	0	0	0	0	0	0	0	0	0	0		43.375	44	T1E4
		Tot	0	0	0	0	0	0	0	0	0	0		43.5	44	T1E4
	Expected	<	0	0	0	0	0	0	0	0	0	0		43.625	44	T1E4
		>	0	0	0	0	0	0	0	0	0	0		43.75	44	T1E4
	Chi-sq		#DIV/0!	#DIV/0!	#DIV/0!	#DIV/0!	#DIV/0!	#DIV/0!	#DIV/0!	#DIV/0!	#DIV/0!	#DIV/0!		43.875	44	T1E4
	Chi-multiple		#DIV/0!	#DIV/0!	#DIV/0!	#DIV/0!	#DIV/0!	#DIV/0!	#DIV/0!	#DIV/0!	#DIV/0!	#DIV/0!		44	44	T1E4
														44.125	45	T1E5
	T1E5	<	0	0	0	0	0	0	0	0	0	0		44.25	45	T1E5
		>	0	0	0	0	0	0	0	0	0	0		44.375	45	T1E5
		Tot	0	0	0	0	0	0	0	0	0	0		44.5	45	T1E5
	Expected	<	0	0	0	0	0	0	0	0	0	0		44.625	45	T1E5
		>	0	0	0	0	0	0	0	0	0	0		44.75	45	T1E5
	Chi-sq		#DIV/0!	#DIV/0!	#DIV/0!	#DIV/0!	#DIV/0!	#DIV/0!	#DIV/0!	#DIV/0!	#DIV/0!	#DIV/0!		44.875	45	T1E5
	Chi-multiple		#DIV/0!	#DIV/0!	#DIV/0!	#DIV/0!	#DIV/0!	#DIV/0!	#DIV/0!	#DIV/0!	#DIV/0!	#DIV/0!		45	45	T1E5
														45.125	46	T1E6
	T1E6	<	0	0	0	0	0	0	0	0	0	0		45.25	46	T1E6
		>	0	0	0	0	0	0	0	0	0	0		45.375	46	T1E6
		Tot	0	0	0	0	0	0	0	0	0	0		45.5	46	T1E6
	Expected	<	0	0	0	0	0	0	0	0	0	0		45.625	46	T1E6
		>	0	0	0	0	0	0	0	0	0	0		45.75	46	T1E6
	Chi-sq		#DIV/0!	#DIV/0!	#DIV/0!	#DIV/0!	#DIV/0!	#DIV/0!	#DIV/0!	#DIV/0!	#DIV/0!	#DIV/0!		45.875	46	T1E6
	Chi-multiple		#DIV/0!	#DIV/0!	#DIV/0!	#DIV/0!	#DIV/0!	#DIV/0!	#DIV/0!	#DIV/0!	#DIV/0!	#DIV/0!		46	46	T1E6
														46.125	47	T1E7
	T1E7	<	0	0	0	0	0	0	0	0	0	0		46.25	47	T1E7
		>	0	0	0	0	0	0	0	0	0	0		46.375	47	T1E7
		Tot	0	0	0	0	0	0	0	0	0	0		46.5	47	T1E7
	Expected	<	0	0	0	0	0	0	0	0	0	0		46.625	47	T1E7
		>	0	0	0	0	0	0	0	0	0	0		46.75	47	T1E7
	Chi-sq		#DIV/0!	#DIV/0!	#DIV/0!	#DIV/0!	#DIV/0!	#DIV/0!	#DIV/0!	#DIV/0!	#DIV/0!	#DIV/0!		46.875	47	T1E7
	Chi-multiple		#DIV/0!	#DIV/0!	#DIV/0!	#DIV/0!	#DIV/0!	#DIV/0!	#DIV/0!	#DIV/0!	#DIV/0!	#DIV/0!		47	47	T1E7
														47.125	48	T1E8
	T1E8	<	0	0	0	0	0	0	0	0	0	0		47.25	48	T1E8
		>	0	0	0	0	0	0	0	0	0	0		47.375	48	T1E8
		Tot	0	0	0	0	0	0	0	0	0	0		47.5	48	T1E8
	Expected	<	0	0	0	0	0	0	0	0	0	0		47.625	48	T1E8
		>	0	0	0	0	0	0	0	0	0	0		47.75	48	T1E8
	Chi-sq		#DIV/0!	#DIV/0!	#DIV/0!	#DIV/0!	#DIV/0!	#DIV/0!	#DIV/0!	#DIV/0!	#DIV/0!	#DIV/0!		47.875	48	T1E8
	Chi-multiple		#DIV/0!	#DIV/0!	#DIV/0!	#DIV/0!	#DIV/0!	#DIV/0!	#DIV/0!	#DIV/0!	#DIV/0!	#DIV/0!		48	48	T1E8
														48.125	49	T1E9
	T1E9	<	0	0	0	0	0	0	0	0	0	0		48.25	49	T1E9
		>	0	0	0	0	0	0	0	0	0	0		48.375	49	T1E9
		Tot	0	0	0	0	0	0	0	0	0	0		48.5	49	T1E9
	Expected	<	0	0	0	0	0	0	0	0	0	0		48.625	49	T1E9
		>	0	0	0	0	0	0	0	0	0	0		48.75	49	T1E9
	Chi-sq		#DIV/0!	#DIV/0!	#DIV/0!	#DIV/0!	#DIV/0!	#DIV/0!	#DIV/0!	#DIV/0!	#DIV/0!	#DIV/0!		48.875	49	T1E9
	Chi-multiple		#DIV/0!	#DIV/0!	#DIV/0!	#DIV/0!	#DIV/0!	#DIV/0!	#DIV/0!	#DIV/0!	#DIV/0!	#DIV/0!		49	49	T1E9
														49.125	50	T1E10
	T1E10	<	0	0	0	0	0	0	0	0	0	0		49.25	50	T1E10
		>	0	0	0	0	0	0	0	0	0	0		49.375	50	T1E10
		Tot	0	0	0	0	0	0	0	0	0	0		49.5	50	T1E10
	Expected	<	0	0	0	0	0	0	0	0	0	0		49.625	50	T1E10
		>	0	0	0	0	0	0	0	0	0	0		49.75	50	T1E10
	Chi-sq		#DIV/0!	#DIV/0!	#DIV/0!	#DIV/0!	#DIV/0!	#DIV/0!	#DIV/0!	#DIV/0!	#DIV/0!	#DIV/0!		49.875	50	T1E10
	Chi-multiple		#DIV/0!	#DIV/0!	#DIV/0!	#DIV/0!	#DIV/0!	#DIV/0!	#DIV/0!	#DIV/0!	#DIV/0!	#DIV/0!		50	50	T1E10
														50.125	51	T1E11
	T1E11	<	0	0	0	0	0	0	0	0	0	0		50.25	51	T1E11
		>	0	0	0	0	0	0	0	0	0	0		50.375	51	T1E11
		Tot	0	0	0	0	0	0	0	0	0	0		50.5	51	T1E11
	Expected	<	0	0	0	0	0	0	0	0	0	0		50.625	51	T1E11
		>	0	0	0	0	0	0	0	0	0	0		50.75	51	T1E11
	Chi-sq		#DIV/0!	#DIV/0!	#DIV/0!	#DIV/0!	#DIV/0!	#DIV/0!	#DIV/0!	#DIV/0!	#DIV/0!	#DIV/0!		50.875	51	T1E11
	Chi-multiple		#DIV/0!	#DIV/0!	#DIV/0!	#DIV/0!	#DIV/0!	#DIV/0!	#DIV/0!	#DIV/0!	#DIV/0!	#DIV/0!		51	51	T1E11
														51.125	52	T1F2
	T1F2	<	0	0	0	0	0	0	0	0	0	0		51.25	52	T1F2
		>	0	0	0	0	0	0	0	0	0	0		51.375	52	T1F2
		Tot	0	0	0	0	0	0	0	0	0	0		51.5	52	T1F2
	Expected	<	0	0	0	0	0	0	0	0	0	0		51.625	52	T1F2
		>	0	0	0	0	0	0	0	0	0	0		51.75	52	T1F2
	Chi-sq		#DIV/0!	#DIV/0!	#DIV/0!	#DIV/0!	#DIV/0!	#DIV/0!	#DIV/0!	#DIV/0!	#DIV/0!	#DIV/0!		51.875	52	T1F2
	Chi-multiple		#DIV/0!	#DIV/0!	#DIV/0!	#DIV/0!	#DIV/0!	#DIV/0!	#DIV/0!	#DIV/0!	#DIV/0!	#DIV/0!		52	52	T1F2
														52.125	53	T1F3
	T1F3	<	0	0	0	0	0	0	0	0	0	0		52.25	53	T1F3
		>	0	0	0	0	0	0	0	0	0	0		52.375	53	T1F3
		Tot	0	0	0	0	0	0	0	0	0	0		52.5	53	T1F3
	Expected	<	0	0	0	0	0	0	0	0	0	0		52.625	53	T1F3
		>	0	0	0	0	0	0	0	0	0	0		52.75	53	T1F3
	Chi-sq		#DIV/0!	#DIV/0!	#DIV/0!	#DIV/0!	#DIV/0!	#DIV/0!	#DIV/0!	#DIV/0!	#DIV/0!	#DIV/0!		52.875	53	T1F3
	Chi-multiple		#DIV/0!	#DIV/0!	#DIV/0!	#DIV/0!	#DIV/0!	#DIV/0!	#DIV/0!	#DIV/0!	#DIV/0!	#DIV/0!		53	53	T1F3
														53.125	54	T1F4
	T1F4	<	0	0	0	0	0	0	0	0	0	0		53.25	54	T1F4
		>	0	0	0	0	0	0	0	0	0	0		53.375	54	T1F4
		Tot	0	0	0	0	0	0	0	0	0	0		53.5	54	T1F4
	Expected	<	0	0	0	0	0	0	0	0	0	0		53.625	54	T1F4
		>	0	0	0	0	0	0	0	0	0	0		53.75	54	T1F4
	Chi-sq		#DIV/0!	#DIV/0!	#DIV/0!	#DIV/0!	#DIV/0!	#DIV/0!	#DIV/0!	#DIV/0!	#DIV/0!	#DIV/0!		53.875	54	T1F4
	Chi-multiple		#DIV/0!	#DIV/0!	#DIV/0!	#DIV/0!	#DIV/0!	#DIV/0!	#DIV/0!	#DIV/0!	#DIV/0!	#DIV/0!		54	54	T1F4
														54.125	55	T1F5
	T1F5	<	0	0	0	0	0	0	0	0	0	0		54.25	55	T1F5
		>	0	0	0	0	0	0	0	0	0	0		54.375	55	T1F5
		Tot	0	0	0	0	0	0	0	0	0	0		54.5	55	T1F5
	Expected	<	0	0	0	0	0	0	0	0	0	0		54.625	55	T1F5
		>	0	0	0	0	0	0	0	0	0	0		54.75	55	T1F5
	Chi-sq		#DIV/0!	#DIV/0!	#DIV/0!	#DIV/0!	#DIV/0!	#DIV/0!	#DIV/0!	#DIV/0!	#DIV/0!	#DIV/0!		54.875	55	T1F5
	Chi-multiple		#DIV/0!	#DIV/0!	#DIV/0!	#DIV/0!	#DIV/0!	#DIV/0!	#DIV/0!	#DIV/0!	#DIV/0!	#DIV/0!		55	55	T1F5
														55.125	56	T1F6
	T1F6	<	0	0	0	0	0	0	0	0	0	0		55.25	56	T1F6
		>	0	0	0	0	0	0	0	0	0	0		55.375	56	T1F6
		Tot	0	0	0	0	0	0	0	0	0	0		55.5	56	T1F6
	Expected	<	0	0	0	0	0	0	0	0	0	0		55.625	56	T1F6
		>	0	0	0	0	0	0	0	0	0	0		55.75	56	T1F6
	Chi-sq		#DIV/0!	#DIV/0!	#DIV/0!	#DIV/0!	#DIV/0!	#DIV/0!	#DIV/0!	#DIV/0!	#DIV/0!	#DIV/0!		55.875	56	T1F6
	Chi-multiple		#DIV/0!	#DIV/0!	#DIV/0!	#DIV/0!	#DIV/0!	#DIV/0!	#DIV/0!	#DIV/0!	#DIV/0!	#DIV/0!		56	56	T1F6
														56.125	57	T1F7
	T1F7	<	0	0	0	0	0	0	0	0	0	0		56.25	57	T1F7
		>	0	0	0	0	0	0	0	0	0	0		56.375	57	T1F7
		Tot	0	0	0	0	0	0	0	0	0	0		56.5	57	T1F7
	Expected	<	0	0	0	0	0	0	0	0	0	0		56.625	57	T1F7
		>	0	0	0	0	0	0	0	0	0	0		56.75	57	T1F7
	Chi-sq		#DIV/0!	#DIV/0!	#DIV/0!	#DIV/0!	#DIV/0!	#DIV/0!	#DIV/0!	#DIV/0!	#DIV/0!	#DIV/0!		56.875	57	T1F7
	Chi-multiple		#DIV/0!	#DIV/0!	#DIV/0!	#DIV/0!	#DIV/0!	#DIV/0!	#DIV/0!	#DIV/0!	#DIV/0!	#DIV/0!		57	57	T1F7
														57.125	58	T1F8
	T1F8	<	0	0	0	0	0	0	0	0	0	0		57.25	58	T1F8
		>	0	0	0	0	0	0	0	0	0	0		57.375	58	T1F8
		Tot	0	0	0	0	0	0	0	0	0	0		57.5	58	T1F8
	Expected	<	0	0	0	0	0	0	0	0	0	0		57.625	58	T1F8
		>	0	0	0	0	0	0	0	0	0	0		57.75	58	T1F8
	Chi-sq		#DIV/0!	#DIV/0!	#DIV/0!	#DIV/0!	#DIV/0!	#DIV/0!	#DIV/0!	#DIV/0!	#DIV/0!	#DIV/0!		57.875	58	T1F8
	Chi-multiple		#DIV/0!	#DIV/0!	#DIV/0!	#DIV/0!	#DIV/0!	#DIV/0!	#DIV/0!	#DIV/0!	#DIV/0!	#DIV/0!		58	58	T1F8
														58.125	59	T1F9
	T1F9	<	0	0	0	0	0	0	0	0	0	0		58.25	59	T1F9
		>	0	0	0	0	0	0	0	0	0	0		58.375	59	T1F9
		Tot	0	0	0	0	0	0	0	0	0	0		58.5	59	T1F9
	Expected	<	0	0	0	0	0	0	0	0	0	0		58.625	59	T1F9
		>	0	0	0	0	0	0	0	0	0	0		58.75	59	T1F9
	Chi-sq		#DIV/0!	#DIV/0!	#DIV/0!	#DIV/0!	#DIV/0!	#DIV/0!	#DIV/0!	#DIV/0!	#DIV/0!	#DIV/0!		58.875	59	T1F9
	Chi-multiple		#DIV/0!	#DIV/0!	#DIV/0!	#DIV/0!	#DIV/0!	#DIV/0!	#DIV/0!	#DIV/0!	#DIV/0!	#DIV/0!		59	59	T1F9
														59.125	60	T1F10
	T1F10	<	0	0	0	0	0	0	0	0	0	0		59.25	60	T1F10
		>	0	0	0	0	0	0	0	0	0	0		59.375	60	T1F10
		Tot	0	0	0	0	0	0	0	0	0	0		59.5	60	T1F10
	Expected	<	0	0	0	0	0	0	0	0	0	0		59.625	60	T1F10
		>	0	0	0	0	0	0	0	0	0	0		59.75	60	T1F10
	Chi-sq		#DIV/0!	#DIV/0!	#DIV/0!	#DIV/0!	#DIV/0!	#DIV/0!	#DIV/0!	#DIV/0!	#DIV/0!	#DIV/0!		59.875	60	T1F10
	Chi-multiple		#DIV/0!	#DIV/0!	#DIV/0!	#DIV/0!	#DIV/0!	#DIV/0!	#DIV/0!	#DIV/0!	#DIV/0!	#DIV/0!		60	60	T1F10
														60.125	61	T1F11
	T1F11	<	0	0	0	0	0	0	0	0	0	0		60.25	61	T1F11
		>	0	0	0	0	0	0	0	0	0	0		60.375	61	T1F11
		Tot	0	0	0	0	0	0	0	0	0	0		60.5	61	T1F11
	Expected	<	0	0	0	0	0	0	0	0	0	0		60.625	61	T1F11
		>	0	0	0	0	0	0	0	0	0	0		60.75	61	T1F11
	Chi-sq		#DIV/0!	#DIV/0!	#DIV/0!	#DIV/0!	#DIV/0!	#DIV/0!	#DIV/0!	#DIV/0!	#DIV/0!	#DIV/0!		60.875	61	T1F11
	Chi-multiple		#DIV/0!	#DIV/0!	#DIV/0!	#DIV/0!	#DIV/0!	#DIV/0!	#DIV/0!	#DIV/0!	#DIV/0!	#DIV/0!		61	61	T1F11
														61.125	62	T1G2
	T1G2	<	0	0	0	0	0	0	0	0	0	0		61.25	62	T1G2
		>	0	0	0	0	0	0	0	0	0	0		61.375	62	T1G2
		Tot	0	0	0	0	0	0	0	0	0	0		61.5	62	T1G2
	Expected	<	0	0	0	0	0	0	0	0	0	0		61.625	62	T1G2
		>	0	0	0	0	0	0	0	0	0	0		61.75	62	T1G2
	Chi-sq		#DIV/0!	#DIV/0!	#DIV/0!	#DIV/0!	#DIV/0!	#DIV/0!	#DIV/0!	#DIV/0!	#DIV/0!	#DIV/0!		61.875	62	T1G2
	Chi-multiple		#DIV/0!	#DIV/0!	#DIV/0!	#DIV/0!	#DIV/0!	#DIV/0!	#DIV/0!	#DIV/0!	#DIV/0!	#DIV/0!		62	62	T1G2
														62.125	63	T1G3
	T1G3	<	0	0	0	0	0	0	0	0	0	0		62.25	63	T1G3
		>	0	0	0	0	0	0	0	0	0	0		62.375	63	T1G3
		Tot	0	0	0	0	0	0	0	0	0	0		62.5	63	T1G3
	Expected	<	0	0	0	0	0	0	0	0	0	0		62.625	63	T1G3
		>	0	0	0	0	0	0	0	0	0	0		62.75	63	T1G3
	Chi-sq		#DIV/0!	#DIV/0!	#DIV/0!	#DIV/0!	#DIV/0!	#DIV/0!	#DIV/0!	#DIV/0!	#DIV/0!	#DIV/0!		62.875	63	T1G3
	Chi-multiple		#DIV/0!	#DIV/0!	#DIV/0!	#DIV/0!	#DIV/0!	#DIV/0!	#DIV/0!	#DIV/0!	#DIV/0!	#DIV/0!		63	63	T1G3
														63.125	64	T1G4
	T1G4	<	0	0	0	0	0	0	0	0	0	0		63.25	64	T1G4
		>	0	0	0	0	0	0	0	0	0	0		63.375	64	T1G4
		Tot	0	0	0	0	0	0	0	0	0	0		63.5	64	T1G4
	Expected	<	0	0	0	0	0	0	0	0	0	0		63.625	64	T1G4
		>	0	0	0	0	0	0	0	0	0	0		63.75	64	T1G4
	Chi-sq		#DIV/0!	#DIV/0!	#DIV/0!	#DIV/0!	#DIV/0!	#DIV/0!	#DIV/0!	#DIV/0!	#DIV/0!	#DIV/0!		63.875	64	T1G4
	Chi-multiple		#DIV/0!	#DIV/0!	#DIV/0!	#DIV/0!	#DIV/0!	#DIV/0!	#DIV/0!	#DIV/0!	#DIV/0!	#DIV/0!		64	64	T1G4
														64.125	65	T1G5
	T1G5	<	0	0	0	0	0	0	0	0	0	0		64.25	65	T1G5
		>	0	0	0	0	0	0	0	0	0	0		64.375	65	T1G5
		Tot	0	0	0	0	0	0	0	0	0	0		64.5	65	T1G5
	Expected	<	0	0	0	0	0	0	0	0	0	0		64.625	65	T1G5
		>	0	0	0	0	0	0	0	0	0	0		64.75	65	T1G5
	Chi-sq		#DIV/0!	#DIV/0!	#DIV/0!	#DIV/0!	#DIV/0!	#DIV/0!	#DIV/0!	#DIV/0!	#DIV/0!	#DIV/0!		64.875	65	T1G5
	Chi-multiple		#DIV/0!	#DIV/0!	#DIV/0!	#DIV/0!	#DIV/0!	#DIV/0!	#DIV/0!	#DIV/0!	#DIV/0!	#DIV/0!		65	65	T1G5
														65.125	66	T1G6
	T1G6	<	0	0	0	0	0	0	0	0	0	0		65.25	66	T1G6
		>	0	0	0	0	0	0	0	0	0	0		65.375	66	T1G6
		Tot	0	0	0	0	0	0	0	0	0	0		65.5	66	T1G6
	Expected	<	0	0	0	0	0	0	0	0	0	0		65.625	66	T1G6
		>	0	0	0	0	0	0	0	0	0	0		65.75	66	T1G6
	Chi-sq		#DIV/0!	#DIV/0!	#DIV/0!	#DIV/0!	#DIV/0!	#DIV/0!	#DIV/0!	#DIV/0!	#DIV/0!	#DIV/0!		65.875	66	T1G6
	Chi-multiple		#DIV/0!	#DIV/0!	#DIV/0!	#DIV/0!	#DIV/0!	#DIV/0!	#DIV/0!	#DIV/0!	#DIV/0!	#DIV/0!		66	66	T1G6
														66.125	67	T1G7
	T1G7	<	0	0	0	0	0	0	0	0	0	0		66.25	67	T1G7
		>	0	0	0	0	0	0	0	0	0	0		66.375	67	T1G7
		Tot	0	0	0	0	0	0	0	0	0	0		66.5	67	T1G7
	Expected	<	0	0	0	0	0	0	0	0	0	0		66.625	67	T1G7
		>	0	0	0	0	0	0	0	0	0	0		66.75	67	T1G7
	Chi-sq		#DIV/0!	#DIV/0!	#DIV/0!	#DIV/0!	#DIV/0!	#DIV/0!	#DIV/0!	#DIV/0!	#DIV/0!	#DIV/0!		66.875	67	T1G7
	Chi-multiple		#DIV/0!	#DIV/0!	#DIV/0!	#DIV/0!	#DIV/0!	#DIV/0!	#DIV/0!	#DIV/0!	#DIV/0!	#DIV/0!		67	67	T1G7
														67.125	68	T1G8
	T1G8	<	0	0	0	0	0	0	0	0	0	0		67.25	68	T1G8
		>	0	0	0	0	0	0	0	0	0	0		67.375	68	T1G8
		Tot	0	0	0	0	0	0	0	0	0	0		67.5	68	T1G8
	Expected	<	0	0	0	0	0	0	0	0	0	0		67.625	68	T1G8
		>	0	0	0	0	0	0	0	0	0	0		67.75	68	T1G8
	Chi-sq		#DIV/0!	#DIV/0!	#DIV/0!	#DIV/0!	#DIV/0!	#DIV/0!	#DIV/0!	#DIV/0!	#DIV/0!	#DIV/0!		67.875	68	T1G8
	Chi-multiple		#DIV/0!	#DIV/0!	#DIV/0!	#DIV/0!	#DIV/0!	#DIV/0!	#DIV/0!	#DIV/0!	#DIV/0!	#DIV/0!		68	68	T1G8
														68.125	69	T1G9
	T1G9	<	0	0	0	0	0	0	0	0	0	0		68.25	69	T1G9
		>	0	0	0	0	0	0	0	0	0	0		68.375	69	T1G9
		Tot	0	0	0	0	0	0	0	0	0	0		68.5	69	T1G9
	Expected	<	0	0	0	0	0	0	0	0	0	0		68.625	69	T1G9
		>	0	0	0	0	0	0	0	0	0	0		68.75	69	T1G9
	Chi-sq		#DIV/0!	#DIV/0!	#DIV/0!	#DIV/0!	#DIV/0!	#DIV/0!	#DIV/0!	#DIV/0!	#DIV/0!	#DIV/0!		68.875	69	T1G9
	Chi-multiple		#DIV/0!	#DIV/0!	#DIV/0!	#DIV/0!	#DIV/0!	#DIV/0!	#DIV/0!	#DIV/0!	#DIV/0!	#DIV/0!		69	69	T1G9
														69.125	70	T1G10
	T1G10	<	0	0	0	0	0	0	0	0	0	0		69.25	70	T1G10
		>	0	0	0	0	0	0	0	0	0	0		69.375	70	T1G10
		Tot	0	0	0	0	0	0	0	0	0	0		69.5	70	T1G10
	Expected	<	0	0	0	0	0	0	0	0	0	0		69.625	70	T1G10
		>	0	0	0	0	0	0	0	0	0	0		69.75	70	T1G10
	Chi-sq		#DIV/0!	#DIV/0!	#DIV/0!	#DIV/0!	#DIV/0!	#DIV/0!	#DIV/0!	#DIV/0!	#DIV/0!	#DIV/0!		69.875	70	T1G10
	Chi-multiple		#DIV/0!	#DIV/0!	#DIV/0!	#DIV/0!	#DIV/0!	#DIV/0!	#DIV/0!	#DIV/0!	#DIV/0!	#DIV/0!		70	70	T1G10
														70.125	71	T1G11
	T1G11	<	0	0	0	0	0	0	0	0	0	0		70.25	71	T1G11
		>	0	0	0	0	0	0	0	0	0	0		70.375	71	T1G11
		Tot	0	0	0	0	0	0	0	0	0	0		70.5	71	T1G11
	Expected	<	0	0	0	0	0	0	0	0	0	0		70.625	71	T1G11
		>	0	0	0	0	0	0	0	0	0	0		70.75	71	T1G11
	Chi-sq		#DIV/0!	#DIV/0!	#DIV/0!	#DIV/0!	#DIV/0!	#DIV/0!	#DIV/0!	#DIV/0!	#DIV/0!	#DIV/0!		70.875	71	T1G11
	Chi-multiple		#DIV/0!	#DIV/0!	#DIV/0!	#DIV/0!	#DIV/0!	#DIV/0!	#DIV/0!	#DIV/0!	#DIV/0!	#DIV/0!		71	71	T1G11
														71.125	72	T1H2
	T1H2	<	0	0	0	0	0	0	0	0	0	0		71.25	72	T1H2
		>	0	0	0	0	0	0	0	0	0	0		71.375	72	T1H2
		Tot	0	0	0	0	0	0	0	0	0	0		71.5	72	T1H2
	Expected	<	0	0	0	0	0	0	0	0	0	0		71.625	72	T1H2
		>	0	0	0	0	0	0	0	0	0	0		71.75	72	T1H2
	Chi-sq		#DIV/0!	#DIV/0!	#DIV/0!	#DIV/0!	#DIV/0!	#DIV/0!	#DIV/0!	#DIV/0!	#DIV/0!	#DIV/0!		71.875	72	T1H2
	Chi-multiple		#DIV/0!	#DIV/0!	#DIV/0!	#DIV/0!	#DIV/0!	#DIV/0!	#DIV/0!	#DIV/0!	#DIV/0!	#DIV/0!		72	72	T1H2
														72.125	73	T1H3
	T1H3	<	0	0	0	0	0	0	0	0	0	0		72.25	73	T1H3
		>	0	0	0	0	0	0	0	0	0	0		72.375	73	T1H3
		Tot	0	0	0	0	0	0	0	0	0	0		72.5	73	T1H3
	Expected	<	0	0	0	0	0	0	0	0	0	0		72.625	73	T1H3
		>	0	0	0	0	0	0	0	0	0	0		72.75	73	T1H3
	Chi-sq		#DIV/0!	#DIV/0!	#DIV/0!	#DIV/0!	#DIV/0!	#DIV/0!	#DIV/0!	#DIV/0!	#DIV/0!	#DIV/0!		72.875	73	T1H3
	Chi-multiple		#DIV/0!	#DIV/0!	#DIV/0!	#DIV/0!	#DIV/0!	#DIV/0!	#DIV/0!	#DIV/0!	#DIV/0!	#DIV/0!		73	73	T1H3
														73.125	74	T1H4
	T1H4	<	0	0	0	0	0	0	0	0	0	0		73.25	74	T1H4
		>	0	0	0	0	0	0	0	0	0	0		73.375	74	T1H4
		Tot	0	0	0	0	0	0	0	0	0	0		73.5	74	T1H4
	Expected	<	0	0	0	0	0	0	0	0	0	0		73.625	74	T1H4
		>	0	0	0	0	0	0	0	0	0	0		73.75	74	T1H4
	Chi-sq		#DIV/0!	#DIV/0!	#DIV/0!	#DIV/0!	#DIV/0!	#DIV/0!	#DIV/0!	#DIV/0!	#DIV/0!	#DIV/0!		73.875	74	T1H4
	Chi-multiple		#DIV/0!	#DIV/0!	#DIV/0!	#DIV/0!	#DIV/0!	#DIV/0!	#DIV/0!	#DIV/0!	#DIV/0!	#DIV/0!		74	74	T1H4
														74.125	75	T1H5
	T1H5	<	0	0	0	0	0	0	0	0	0	0		74.25	75	T1H5
		>	0	0	0	0	0	0	0	0	0	0		74.375	75	T1H5
		Tot	0	0	0	0	0	0	0	0	0	0		74.5	75	T1H5
	Expected	<	0	0	0	0	0	0	0	0	0	0		74.625	75	T1H5
		>	0	0	0	0	0	0	0	0	0	0		74.75	75	T1H5
	Chi-sq		#DIV/0!	#DIV/0!	#DIV/0!	#DIV/0!	#DIV/0!	#DIV/0!	#DIV/0!	#DIV/0!	#DIV/0!	#DIV/0!		74.875	75	T1H5
	Chi-multiple		#DIV/0!	#DIV/0!	#DIV/0!	#DIV/0!	#DIV/0!	#DIV/0!	#DIV/0!	#DIV/0!	#DIV/0!	#DIV/0!		75	75	T1H5
														75.125	76	T1H6
	T1H6	<	0	0	0	0	0	0	0	0	0	0		75.25	76	T1H6
		>	0	0	0	0	0	0	0	0	0	0		75.375	76	T1H6
		Tot	0	0	0	0	0	0	0	0	0	0		75.5	76	T1H6
	Expected	<	0	0	0	0	0	0	0	0	0	0		75.625	76	T1H6
		>	0	0	0	0	0	0	0	0	0	0		75.75	76	T1H6
	Chi-sq		#DIV/0!	#DIV/0!	#DIV/0!	#DIV/0!	#DIV/0!	#DIV/0!	#DIV/0!	#DIV/0!	#DIV/0!	#DIV/0!		75.875	76	T1H6
	Chi-multiple		#DIV/0!	#DIV/0!	#DIV/0!	#DIV/0!	#DIV/0!	#DIV/0!	#DIV/0!	#DIV/0!	#DIV/0!	#DIV/0!		76	76	T1H6
														76.125	77	T1H7
	T1H7	<	0	0	0	0	0	0	0	0	0	0		76.25	77	T1H7
		>	0	0	0	0	0	0	0	0	0	0		76.375	77	T1H7
		Tot	0	0	0	0	0	0	0	0	0	0		76.5	77	T1H7
	Expected	<	0	0	0	0	0	0	0	0	0	0		76.625	77	T1H7
		>	0	0	0	0	0	0	0	0	0	0		76.75	77	T1H7
	Chi-sq		#DIV/0!	#DIV/0!	#DIV/0!	#DIV/0!	#DIV/0!	#DIV/0!	#DIV/0!	#DIV/0!	#DIV/0!	#DIV/0!		76.875	77	T1H7
	Chi-multiple		#DIV/0!	#DIV/0!	#DIV/0!	#DIV/0!	#DIV/0!	#DIV/0!	#DIV/0!	#DIV/0!	#DIV/0!	#DIV/0!		77	77	T1H7
														77.125	78	T1H8
	T1H8	<	0	0	0	0	0	0	0	0	0	0		77.25	78	T1H8
		>	0	0	0	0	0	0	0	0	0	0		77.375	78	T1H8
		Tot	0	0	0	0	0	0	0	0	0	0		77.5	78	T1H8
	Expected	<	0	0	0	0	0	0	0	0	0	0		77.625	78	T1H8
		>	0	0	0	0	0	0	0	0	0	0		77.75	78	T1H8
	Chi-sq		#DIV/0!	#DIV/0!	#DIV/0!	#DIV/0!	#DIV/0!	#DIV/0!	#DIV/0!	#DIV/0!	#DIV/0!	#DIV/0!		77.875	78	T1H8
	Chi-multiple		#DIV/0!	#DIV/0!	#DIV/0!	#DIV/0!	#DIV/0!	#DIV/0!	#DIV/0!	#DIV/0!	#DIV/0!	#DIV/0!		78	78	T1H8
														78.125	79	T1H9
	T1H9	<	0	0	0	0	0	0	0	0	0	0		78.25	79	T1H9
		>	0	0	0	0	0	0	0	0	0	0		78.375	79	T1H9
		Tot	0	0	0	0	0	0	0	0	0	0		78.5	79	T1H9
	Expected	<	0	0	0	0	0	0	0	0	0	0		78.625	79	T1H9
		>	0	0	0	0	0	0	0	0	0	0		78.75	79	T1H9
	Chi-sq		#DIV/0!	#DIV/0!	#DIV/0!	#DIV/0!	#DIV/0!	#DIV/0!	#DIV/0!	#DIV/0!	#DIV/0!	#DIV/0!		78.875	79	T1H9
	Chi-multiple		#DIV/0!	#DIV/0!	#DIV/0!	#DIV/0!	#DIV/0!	#DIV/0!	#DIV/0!	#DIV/0!	#DIV/0!	#DIV/0!		79	79	T1H9
														79.125	80	T1H10
	T1H10	<	0	0	0	0	0	0	0	0	0	0		79.25	80	T1H10
		>	0	0	0	0	0	0	0	0	0	0		79.375	80	T1H10
		Tot	0	0	0	0	0	0	0	0	0	0		79.5	80	T1H10
	Expected	<	0	0	0	0	0	0	0	0	0	0		79.625	80	T1H10
		>	0	0	0	0	0	0	0	0	0	0		79.75	80	T1H10
	Chi-sq		#DIV/0!	#DIV/0!	#DIV/0!	#DIV/0!	#DIV/0!	#DIV/0!	#DIV/0!	#DIV/0!	#DIV/0!	#DIV/0!		79.875	80	T1H10
	Chi-multiple		#DIV/0!	#DIV/0!	#DIV/0!	#DIV/0!	#DIV/0!	#DIV/0!	#DIV/0!	#DIV/0!	#DIV/0!	#DIV/0!		80	80	T1H10
														80.125	81	T1H11
	T1H11	<	0	0	0	0	0	0	0	0	0	0		80.25	81	T1H11
		>	0	0	0	0	0	0	0	0	0	0		80.375	81	T1H11
		Tot	0	0	0	0	0	0	0	0	0	0		80.5	81	T1H11
	Expected	<	0	0	0	0	0	0	0	0	0	0		80.625	81	T1H11
		>	0	0	0	0	0	0	0	0	0	0		80.75	81	T1H11
	Chi-sq		#DIV/0!	#DIV/0!	#DIV/0!	#DIV/0!	#DIV/0!	#DIV/0!	#DIV/0!	#DIV/0!	#DIV/0!	#DIV/0!		80.875	81	T1H11
	Chi-multiple		#DIV/0!	#DIV/0!	#DIV/0!	#DIV/0!	#DIV/0!	#DIV/0!	#DIV/0!	#DIV/0!	#DIV/0!	#DIV/0!		81	81	T1H11
														81.125	82	T2A2
	T2A2	<	0	0	0	0	0	0	0	0	0	0		81.25	82	T2A2
		>	0	0	0	0	0	0	0	0	0	0		81.375	82	T2A2
		Tot	0	0	0	0	0	0	0	0	0	0		81.5	82	T2A2
	Expected	<	0	0	0	0	0	0	0	0	0	0		81.625	82	T2A2
		>	0	0	0	0	0	0	0	0	0	0		81.75	82	T2A2
	Chi-sq		#DIV/0!	#DIV/0!	#DIV/0!	#DIV/0!	#DIV/0!	#DIV/0!	#DIV/0!	#DIV/0!	#DIV/0!	#DIV/0!		81.875	82	T2A2
	Chi-multiple		#DIV/0!	#DIV/0!	#DIV/0!	#DIV/0!	#DIV/0!	#DIV/0!	#DIV/0!	#DIV/0!	#DIV/0!	#DIV/0!		82	82	T2A2
														82.125	83	T2A3
	T2A3	<	0	0	0	0	0	0	0	0	0	0		82.25	83	T2A3
		>	0	0	0	0	0	0	0	0	0	0		82.375	83	T2A3
		Tot	0	0	0	0	0	0	0	0	0	0		82.5	83	T2A3
	Expected	<	0	0	0	0	0	0	0	0	0	0		82.625	83	T2A3
		>	0	0	0	0	0	0	0	0	0	0		82.75	83	T2A3
	Chi-sq		#DIV/0!	#DIV/0!	#DIV/0!	#DIV/0!	#DIV/0!	#DIV/0!	#DIV/0!	#DIV/0!	#DIV/0!	#DIV/0!		82.875	83	T2A3
	Chi-multiple		#DIV/0!	#DIV/0!	#DIV/0!	#DIV/0!	#DIV/0!	#DIV/0!	#DIV/0!	#DIV/0!	#DIV/0!	#DIV/0!		83	83	T2A3
														83.125	84	T2A4
	T2A4	<	0	0	0	0	0	0	0	0	0	0		83.25	84	T2A4
		>	0	0	0	0	0	0	0	0	0	0		83.375	84	T2A4
		Tot	0	0	0	0	0	0	0	0	0	0		83.5	84	T2A4
	Expected	<	0	0	0	0	0	0	0	0	0	0		83.625	84	T2A4
		>	0	0	0	0	0	0	0	0	0	0		83.75	84	T2A4
	Chi-sq		#DIV/0!	#DIV/0!	#DIV/0!	#DIV/0!	#DIV/0!	#DIV/0!	#DIV/0!	#DIV/0!	#DIV/0!	#DIV/0!		83.875	84	T2A4
	Chi-multiple		#DIV/0!	#DIV/0!	#DIV/0!	#DIV/0!	#DIV/0!	#DIV/0!	#DIV/0!	#DIV/0!	#DIV/0!	#DIV/0!		84	84	T2A4
														84.125	85	T2A5
	T2A5	<	0	0	0	0	0	0	0	0	0	0		84.25	85	T2A5
		>	0	0	0	0	0	0	0	0	0	0		84.375	85	T2A5
		Tot	0	0	0	0	0	0	0	0	0	0		84.5	85	T2A5
	Expected	<	0	0	0	0	0	0	0	0	0	0		84.625	85	T2A5
		>	0	0	0	0	0	0	0	0	0	0		84.75	85	T2A5
	Chi-sq		#DIV/0!	#DIV/0!	#DIV/0!	#DIV/0!	#DIV/0!	#DIV/0!	#DIV/0!	#DIV/0!	#DIV/0!	#DIV/0!		84.875	85	T2A5
	Chi-multiple		#DIV/0!	#DIV/0!	#DIV/0!	#DIV/0!	#DIV/0!	#DIV/0!	#DIV/0!	#DIV/0!	#DIV/0!	#DIV/0!		85	85	T2A5
														85.125	86	T2A6
	T2A6	<	0	0	0	0	0	0	0	0	0	0		85.25	86	T2A6
		>	0	0	0	0	0	0	0	0	0	0		85.375	86	T2A6
		Tot	0	0	0	0	0	0	0	0	0	0		85.5	86	T2A6
	Expected	<	0	0	0	0	0	0	0	0	0	0		85.625	86	T2A6
		>	0	0	0	0	0	0	0	0	0	0		85.75	86	T2A6
	Chi-sq		#DIV/0!	#DIV/0!	#DIV/0!	#DIV/0!	#DIV/0!	#DIV/0!	#DIV/0!	#DIV/0!	#DIV/0!	#DIV/0!		85.875	86	T2A6
	Chi-multiple		#DIV/0!	#DIV/0!	#DIV/0!	#DIV/0!	#DIV/0!	#DIV/0!	#DIV/0!	#DIV/0!	#DIV/0!	#DIV/0!		86	86	T2A6
														86.125	87	T2A7
	T2A7	<	0	0	0	0	0	0	0	0	0	0		86.25	87	T2A7
		>	0	0	0	0	0	0	0	0	0	0		86.375	87	T2A7
		Tot	0	0	0	0	0	0	0	0	0	0		86.5	87	T2A7
	Expected	<	0	0	0	0	0	0	0	0	0	0		86.625	87	T2A7
		>	0	0	0	0	0	0	0	0	0	0		86.75	87	T2A7
	Chi-sq		#DIV/0!	#DIV/0!	#DIV/0!	#DIV/0!	#DIV/0!	#DIV/0!	#DIV/0!	#DIV/0!	#DIV/0!	#DIV/0!		86.875	87	T2A7
	Chi-multiple		#DIV/0!	#DIV/0!	#DIV/0!	#DIV/0!	#DIV/0!	#DIV/0!	#DIV/0!	#DIV/0!	#DIV/0!	#DIV/0!		87	87	T2A7
														87.125	88	T2A8
	T2A8	<	0	0	0	0	0	0	0	0	0	0		87.25	88	T2A8
		>	0	0	0	0	0	0	0	0	0	0		87.375	88	T2A8
		Tot	0	0	0	0	0	0	0	0	0	0		87.5	88	T2A8
	Expected	<	0	0	0	0	0	0	0	0	0	0		87.625	88	T2A8
		>	0	0	0	0	0	0	0	0	0	0		87.75	88	T2A8
	Chi-sq		#DIV/0!	#DIV/0!	#DIV/0!	#DIV/0!	#DIV/0!	#DIV/0!	#DIV/0!	#DIV/0!	#DIV/0!	#DIV/0!		87.875	88	T2A8
	Chi-multiple		#DIV/0!	#DIV/0!	#DIV/0!	#DIV/0!	#DIV/0!	#DIV/0!	#DIV/0!	#DIV/0!	#DIV/0!	#DIV/0!		88	88	T2A8
														88.125	89	T2A9
	T2A9	<	0	0	0	0	0	0	0	0	0	0		88.25	89	T2A9
		>	0	0	0	0	0	0	0	0	0	0		88.375	89	T2A9
		Tot	0	0	0	0	0	0	0	0	0	0		88.5	89	T2A9
	Expected	<	0	0	0	0	0	0	0	0	0	0		88.625	89	T2A9
		>	0	0	0	0	0	0	0	0	0	0		88.75	89	T2A9
	Chi-sq		#DIV/0!	#DIV/0!	#DIV/0!	#DIV/0!	#DIV/0!	#DIV/0!	#DIV/0!	#DIV/0!	#DIV/0!	#DIV/0!		88.875	89	T2A9
	Chi-multiple		#DIV/0!	#DIV/0!	#DIV/0!	#DIV/0!	#DIV/0!	#DIV/0!	#DIV/0!	#DIV/0!	#DIV/0!	#DIV/0!		89	89	T2A9
														89.125	90	T2A10
	T2A10	<	0	0	0	0	0	0	0	0	0	0		89.25	90	T2A10
		>	0	0	0	0	0	0	0	0	0	0		89.375	90	T2A10
		Tot	0	0	0	0	0	0	0	0	0	0		89.5	90	T2A10
	Expected	<	0	0	0	0	0	0	0	0	0	0		89.625	90	T2A10
		>	0	0	0	0	0	0	0	0	0	0		89.75	90	T2A10
	Chi-sq		#DIV/0!	#DIV/0!	#DIV/0!	#DIV/0!	#DIV/0!	#DIV/0!	#DIV/0!	#DIV/0!	#DIV/0!	#DIV/0!		89.875	90	T2A10
	Chi-multiple		#DIV/0!	#DIV/0!	#DIV/0!	#DIV/0!	#DIV/0!	#DIV/0!	#DIV/0!	#DIV/0!	#DIV/0!	#DIV/0!		90	90	T2A10
														90.125	91	T2A11
	T2A11	<	0	0	0	0	0	0	0	0	0	0		90.25	91	T2A11
		>	0	0	0	0	0	0	0	0	0	0		90.375	91	T2A11
		Tot	0	0	0	0	0	0	0	0	0	0		90.5	91	T2A11
	Expected	<	0	0	0	0	0	0	0	0	0	0		90.625	91	T2A11
		>	0	0	0	0	0	0	0	0	0	0		90.75	91	T2A11
	Chi-sq		#DIV/0!	#DIV/0!	#DIV/0!	#DIV/0!	#DIV/0!	#DIV/0!	#DIV/0!	#DIV/0!	#DIV/0!	#DIV/0!		90.875	91	T2A11
	Chi-multiple		#DIV/0!	#DIV/0!	#DIV/0!	#DIV/0!	#DIV/0!	#DIV/0!	#DIV/0!	#DIV/0!	#DIV/0!	#DIV/0!		91	91	T2A11
														91.125	92	T2B2
	T2B2	<	0	0	0	0	0	0	0	0	0	0		91.25	92	T2B2
		>	0	0	0	0	0	0	0	0	0	0		91.375	92	T2B2
		Tot	0	0	0	0	0	0	0	0	0	0		91.5	92	T2B2
	Expected	<	0	0	0	0	0	0	0	0	0	0		91.625	92	T2B2
		>	0	0	0	0	0	0	0	0	0	0		91.75	92	T2B2
	Chi-sq		#DIV/0!	#DIV/0!	#DIV/0!	#DIV/0!	#DIV/0!	#DIV/0!	#DIV/0!	#DIV/0!	#DIV/0!	#DIV/0!		91.875	92	T2B2
	Chi-multiple		#DIV/0!	#DIV/0!	#DIV/0!	#DIV/0!	#DIV/0!	#DIV/0!	#DIV/0!	#DIV/0!	#DIV/0!	#DIV/0!		92	92	T2B2
														92.125	93	T2B3
	T2B3	<	0	0	0	0	0	0	0	0	0	0		92.25	93	T2B3
		>	0	0	0	0	0	0	0	0	0	0		92.375	93	T2B3
		Tot	0	0	0	0	0	0	0	0	0	0		92.5	93	T2B3
	Expected	<	0	0	0	0	0	0	0	0	0	0		92.625	93	T2B3
		>	0	0	0	0	0	0	0	0	0	0		92.75	93	T2B3
	Chi-sq		#DIV/0!	#DIV/0!	#DIV/0!	#DIV/0!	#DIV/0!	#DIV/0!	#DIV/0!	#DIV/0!	#DIV/0!	#DIV/0!		92.875	93	T2B3
	Chi-multiple		#DIV/0!	#DIV/0!	#DIV/0!	#DIV/0!	#DIV/0!	#DIV/0!	#DIV/0!	#DIV/0!	#DIV/0!	#DIV/0!		93	93	T2B3
														93.125	94	T2B4
	T2B4	<	0	0	0	0	0	0	0	0	0	0		93.25	94	T2B4
		>	0	0	0	0	0	0	0	0	0	0		93.375	94	T2B4
		Tot	0	0	0	0	0	0	0	0	0	0		93.5	94	T2B4
	Expected	<	0	0	0	0	0	0	0	0	0	0		93.625	94	T2B4
		>	0	0	0	0	0	0	0	0	0	0		93.75	94	T2B4
	Chi-sq		#DIV/0!	#DIV/0!	#DIV/0!	#DIV/0!	#DIV/0!	#DIV/0!	#DIV/0!	#DIV/0!	#DIV/0!	#DIV/0!		93.875	94	T2B4
	Chi-multiple		#DIV/0!	#DIV/0!	#DIV/0!	#DIV/0!	#DIV/0!	#DIV/0!	#DIV/0!	#DIV/0!	#DIV/0!	#DIV/0!		94	94	T2B4
														94.125	95	T2B5
	T2B5	<	0	0	0	0	0	0	0	0	0	0		94.25	95	T2B5
		>	0	0	0	0	0	0	0	0	0	0		94.375	95	T2B5
		Tot	0	0	0	0	0	0	0	0	0	0		94.5	95	T2B5
	Expected	<	0	0	0	0	0	0	0	0	0	0		94.625	95	T2B5
		>	0	0	0	0	0	0	0	0	0	0		94.75	95	T2B5
	Chi-sq		#DIV/0!	#DIV/0!	#DIV/0!	#DIV/0!	#DIV/0!	#DIV/0!	#DIV/0!	#DIV/0!	#DIV/0!	#DIV/0!		94.875	95	T2B5
	Chi-multiple		#DIV/0!	#DIV/0!	#DIV/0!	#DIV/0!	#DIV/0!	#DIV/0!	#DIV/0!	#DIV/0!	#DIV/0!	#DIV/0!		95	95	T2B5
														95.125	96	T2B6
	T2B6	<	0	0	0	0	0	0	0	0	0	0		95.25	96	T2B6
		>	0	0	0	0	0	0	0	0	0	0		95.375	96	T2B6
		Tot	0	0	0	0	0	0	0	0	0	0		95.5	96	T2B6
	Expected	<	0	0	0	0	0	0	0	0	0	0		95.625	96	T2B6
		>	0	0	0	0	0	0	0	0	0	0		95.75	96	T2B6
	Chi-sq		#DIV/0!	#DIV/0!	#DIV/0!	#DIV/0!	#DIV/0!	#DIV/0!	#DIV/0!	#DIV/0!	#DIV/0!	#DIV/0!		95.875	96	T2B6
	Chi-multiple		#DIV/0!	#DIV/0!	#DIV/0!	#DIV/0!	#DIV/0!	#DIV/0!	#DIV/0!	#DIV/0!	#DIV/0!	#DIV/0!		96	96	T2B6
														96.125	97	T2B7
	T2B7	<	0	0	0	0	0	0	0	0	0	0		96.25	97	T2B7
		>	0	0	0	0	0	0	0	0	0	0		96.375	97	T2B7
		Tot	0	0	0	0	0	0	0	0	0	0		96.5	97	T2B7
	Expected	<	0	0	0	0	0	0	0	0	0	0		96.625	97	T2B7
		>	0	0	0	0	0	0	0	0	0	0		96.75	97	T2B7
	Chi-sq		#DIV/0!	#DIV/0!	#DIV/0!	#DIV/0!	#DIV/0!	#DIV/0!	#DIV/0!	#DIV/0!	#DIV/0!	#DIV/0!		96.875	97	T2B7
	Chi-multiple		#DIV/0!	#DIV/0!	#DIV/0!	#DIV/0!	#DIV/0!	#DIV/0!	#DIV/0!	#DIV/0!	#DIV/0!	#DIV/0!		97	97	T2B7
														97.125	98	T2B8
	T2B8	<	0	0	0	0	0	0	0	0	0	0		97.25	98	T2B8
		>	0	0	0	0	0	0	0	0	0	0		97.375	98	T2B8
		Tot	0	0	0	0	0	0	0	0	0	0		97.5	98	T2B8
	Expected	<	0	0	0	0	0	0	0	0	0	0		97.625	98	T2B8
		>	0	0	0	0	0	0	0	0	0	0		97.75	98	T2B8
	Chi-sq		#DIV/0!	#DIV/0!	#DIV/0!	#DIV/0!	#DIV/0!	#DIV/0!	#DIV/0!	#DIV/0!	#DIV/0!	#DIV/0!		97.875	98	T2B8
	Chi-multiple		#DIV/0!	#DIV/0!	#DIV/0!	#DIV/0!	#DIV/0!	#DIV/0!	#DIV/0!	#DIV/0!	#DIV/0!	#DIV/0!		98	98	T2B8
														98.125	99	T2B9
	T2B9	<	0	0	0	0	0	0	0	0	0	0		98.25	99	T2B9
		>	0	0	0	0	0	0	0	0	0	0		98.375	99	T2B9
		Tot	0	0	0	0	0	0	0	0	0	0		98.5	99	T2B9
	Expected	<	0	0	0	0	0	0	0	0	0	0		98.625	99	T2B9
		>	0	0	0	0	0	0	0	0	0	0		98.75	99	T2B9
	Chi-sq		#DIV/0!	#DIV/0!	#DIV/0!	#DIV/0!	#DIV/0!	#DIV/0!	#DIV/0!	#DIV/0!	#DIV/0!	#DIV/0!		98.875	99	T2B9
	Chi-multiple		#DIV/0!	#DIV/0!	#DIV/0!	#DIV/0!	#DIV/0!	#DIV/0!	#DIV/0!	#DIV/0!	#DIV/0!	#DIV/0!		99	99	T2B9
														99.125	100	T2B10
	T2B10	<	0	0	0	0	0	0	0	0	0	0		99.25	100	T2B10
		>	0	0	0	0	0	0	0	0	0	0		99.375	100	T2B10
		Tot	0	0	0	0	0	0	0	0	0	0		99.5	100	T2B10
	Expected	<	0	0	0	0	0	0	0	0	0	0		99.625	100	T2B10
		>	0	0	0	0	0	0	0	0	0	0		99.75	100	T2B10
	Chi-sq		#DIV/0!	#DIV/0!	#DIV/0!	#DIV/0!	#DIV/0!	#DIV/0!	#DIV/0!	#DIV/0!	#DIV/0!	#DIV/0!		99.875	100	T2B10
	Chi-multiple		#DIV/0!	#DIV/0!	#DIV/0!	#DIV/0!	#DIV/0!	#DIV/0!	#DIV/0!	#DIV/0!	#DIV/0!	#DIV/0!		100	100	T2B10
														100.125	101	T2B11
	T2B11	<	0	0	0	0	0	0	0	0	0	0		100.25	101	T2B11
		>	0	0	0	0	0	0	0	0	0	0		100.375	101	T2B11
		Tot	0	0	0	0	0	0	0	0	0	0		100.5	101	T2B11
	Expected	<	0	0	0	0	0	0	0	0	0	0		100.625	101	T2B11
		>	0	0	0	0	0	0	0	0	0	0		100.75	101	T2B11
	Chi-sq		#DIV/0!	#DIV/0!	#DIV/0!	#DIV/0!	#DIV/0!	#DIV/0!	#DIV/0!	#DIV/0!	#DIV/0!	#DIV/0!		100.875	101	T2B11
	Chi-multiple		#DIV/0!	#DIV/0!	#DIV/0!	#DIV/0!	#DIV/0!	#DIV/0!	#DIV/0!	#DIV/0!	#DIV/0!	#DIV/0!		101	101	T2B11
														101.125	102	T2C2
	T2C2	<	0	0	0	0	0	0	0	0	0	0		101.25	102	T2C2
		>	0	0	0	0	0	0	0	0	0	0		101.375	102	T2C2
		Tot	0	0	0	0	0	0	0	0	0	0		101.5	102	T2C2
	Expected	<	0	0	0	0	0	0	0	0	0	0		101.625	102	T2C2
		>	0	0	0	0	0	0	0	0	0	0		101.75	102	T2C2
	Chi-sq		#DIV/0!	#DIV/0!	#DIV/0!	#DIV/0!	#DIV/0!	#DIV/0!	#DIV/0!	#DIV/0!	#DIV/0!	#DIV/0!		101.875	102	T2C2
	Chi-multiple		#DIV/0!	#DIV/0!	#DIV/0!	#DIV/0!	#DIV/0!	#DIV/0!	#DIV/0!	#DIV/0!	#DIV/0!	#DIV/0!		102	102	T2C2
														102.125	103	T2C3
	T2C3	<	0	0	0	0	0	0	0	0	0	0		102.25	103	T2C3
		>	0	0	0	0	0	0	0	0	0	0		102.375	103	T2C3
		Tot	0	0	0	0	0	0	0	0	0	0		102.5	103	T2C3
	Expected	<	0	0	0	0	0	0	0	0	0	0		102.625	103	T2C3
		>	0	0	0	0	0	0	0	0	0	0		102.75	103	T2C3
	Chi-sq		#DIV/0!	#DIV/0!	#DIV/0!	#DIV/0!	#DIV/0!	#DIV/0!	#DIV/0!	#DIV/0!	#DIV/0!	#DIV/0!		102.875	103	T2C3
	Chi-multiple		#DIV/0!	#DIV/0!	#DIV/0!	#DIV/0!	#DIV/0!	#DIV/0!	#DIV/0!	#DIV/0!	#DIV/0!	#DIV/0!		103	103	T2C3
														103.125	104	T2C4
	T2C4	<	0	0	0	0	0	0	0	0	0	0		103.25	104	T2C4
		>	0	0	0	0	0	0	0	0	0	0		103.375	104	T2C4
		Tot	0	0	0	0	0	0	0	0	0	0		103.5	104	T2C4
	Expected	<	0	0	0	0	0	0	0	0	0	0		103.625	104	T2C4
		>	0	0	0	0	0	0	0	0	0	0		103.75	104	T2C4
	Chi-sq		#DIV/0!	#DIV/0!	#DIV/0!	#DIV/0!	#DIV/0!	#DIV/0!	#DIV/0!	#DIV/0!	#DIV/0!	#DIV/0!		103.875	104	T2C4
	Chi-multiple		#DIV/0!	#DIV/0!	#DIV/0!	#DIV/0!	#DIV/0!	#DIV/0!	#DIV/0!	#DIV/0!	#DIV/0!	#DIV/0!		104	104	T2C4
														104.125	105	T2C5
	T2C5	<	0	0	0	0	0	0	0	0	0	0		104.25	105	T2C5
		>	0	0	0	0	0	0	0	0	0	0		104.375	105	T2C5
		Tot	0	0	0	0	0	0	0	0	0	0		104.5	105	T2C5
	Expected	<	0	0	0	0	0	0	0	0	0	0		104.625	105	T2C5
		>	0	0	0	0	0	0	0	0	0	0		104.75	105	T2C5
	Chi-sq		#DIV/0!	#DIV/0!	#DIV/0!	#DIV/0!	#DIV/0!	#DIV/0!	#DIV/0!	#DIV/0!	#DIV/0!	#DIV/0!		104.875	105	T2C5
	Chi-multiple		#DIV/0!	#DIV/0!	#DIV/0!	#DIV/0!	#DIV/0!	#DIV/0!	#DIV/0!	#DIV/0!	#DIV/0!	#DIV/0!		105	105	T2C5
														105.125	106	T2C6
	T2C6	<	0	0	0	0	0	0	0	0	0	0		105.25	106	T2C6
		>	0	0	0	0	0	0	0	0	0	0		105.375	106	T2C6
		Tot	0	0	0	0	0	0	0	0	0	0		105.5	106	T2C6
	Expected	<	0	0	0	0	0	0	0	0	0	0		105.625	106	T2C6
		>	0	0	0	0	0	0	0	0	0	0		105.75	106	T2C6
	Chi-sq		#DIV/0!	#DIV/0!	#DIV/0!	#DIV/0!	#DIV/0!	#DIV/0!	#DIV/0!	#DIV/0!	#DIV/0!	#DIV/0!		105.875	106	T2C6
	Chi-multiple		#DIV/0!	#DIV/0!	#DIV/0!	#DIV/0!	#DIV/0!	#DIV/0!	#DIV/0!	#DIV/0!	#DIV/0!	#DIV/0!		106	106	T2C6
														106.125	107	T2C7
	T2C7	<	0	0	0	0	0	0	0	0	0	0		106.25	107	T2C7
		>	0	0	0	0	0	0	0	0	0	0		106.375	107	T2C7
		Tot	0	0	0	0	0	0	0	0	0	0		106.5	107	T2C7
	Expected	<	0	0	0	0	0	0	0	0	0	0		106.625	107	T2C7
		>	0	0	0	0	0	0	0	0	0	0		106.75	107	T2C7
	Chi-sq		#DIV/0!	#DIV/0!	#DIV/0!	#DIV/0!	#DIV/0!	#DIV/0!	#DIV/0!	#DIV/0!	#DIV/0!	#DIV/0!		106.875	107	T2C7
	Chi-multiple		#DIV/0!	#DIV/0!	#DIV/0!	#DIV/0!	#DIV/0!	#DIV/0!	#DIV/0!	#DIV/0!	#DIV/0!	#DIV/0!		107	107	T2C7
														107.125	108	T2C8
	T2C8	<	0	0	0	0	0	0	0	0	0	0		107.25	108	T2C8
		>	0	0	0	0	0	0	0	0	0	0		107.375	108	T2C8
		Tot	0	0	0	0	0	0	0	0	0	0		107.5	108	T2C8
	Expected	<	0	0	0	0	0	0	0	0	0	0		107.625	108	T2C8
		>	0	0	0	0	0	0	0	0	0	0		107.75	108	T2C8
	Chi-sq		#DIV/0!	#DIV/0!	#DIV/0!	#DIV/0!	#DIV/0!	#DIV/0!	#DIV/0!	#DIV/0!	#DIV/0!	#DIV/0!		107.875	108	T2C8
	Chi-multiple		#DIV/0!	#DIV/0!	#DIV/0!	#DIV/0!	#DIV/0!	#DIV/0!	#DIV/0!	#DIV/0!	#DIV/0!	#DIV/0!		108	108	T2C8
														108.125	109	T2C9
	T2C9	<	0	0	0	0	0	0	0	0	0	0		108.25	109	T2C9
		>	0	0	0	0	0	0	0	0	0	0		108.375	109	T2C9
		Tot	0	0	0	0	0	0	0	0	0	0		108.5	109	T2C9
	Expected	<	0	0	0	0	0	0	0	0	0	0		108.625	109	T2C9
		>	0	0	0	0	0	0	0	0	0	0		108.75	109	T2C9
	Chi-sq		#DIV/0!	#DIV/0!	#DIV/0!	#DIV/0!	#DIV/0!	#DIV/0!	#DIV/0!	#DIV/0!	#DIV/0!	#DIV/0!		108.875	109	T2C9
	Chi-multiple		#DIV/0!	#DIV/0!	#DIV/0!	#DIV/0!	#DIV/0!	#DIV/0!	#DIV/0!	#DIV/0!	#DIV/0!	#DIV/0!		109	109	T2C9
														109.125	110	T2C10
	T2C10	<	0	0	0	0	0	0	0	0	0	0		109.25	110	T2C10
		>	0	0	0	0	0	0	0	0	0	0		109.375	110	T2C10
		Tot	0	0	0	0	0	0	0	0	0	0		109.5	110	T2C10
	Expected	<	0	0	0	0	0	0	0	0	0	0		109.625	110	T2C10
		>	0	0	0	0	0	0	0	0	0	0		109.75	110	T2C10
	Chi-sq		#DIV/0!	#DIV/0!	#DIV/0!	#DIV/0!	#DIV/0!	#DIV/0!	#DIV/0!	#DIV/0!	#DIV/0!	#DIV/0!		109.875	110	T2C10
	Chi-multiple		#DIV/0!	#DIV/0!	#DIV/0!	#DIV/0!	#DIV/0!	#DIV/0!	#DIV/0!	#DIV/0!	#DIV/0!	#DIV/0!		110	110	T2C10
														110.125	111	T2C11
	T2C11	<	0	0	0	0	0	0	0	0	0	0		110.25	111	T2C11
		>	0	0	0	0	0	0	0	0	0	0		110.375	111	T2C11
		Tot	0	0	0	0	0	0	0	0	0	0		110.5	111	T2C11
	Expected	<	0	0	0	0	0	0	0	0	0	0		110.625	111	T2C11
		>	0	0	0	0	0	0	0	0	0	0		110.75	111	T2C11
	Chi-sq		#DIV/0!	#DIV/0!	#DIV/0!	#DIV/0!	#DIV/0!	#DIV/0!	#DIV/0!	#DIV/0!	#DIV/0!	#DIV/0!		110.875	111	T2C11
	Chi-multiple		#DIV/0!	#DIV/0!	#DIV/0!	#DIV/0!	#DIV/0!	#DIV/0!	#DIV/0!	#DIV/0!	#DIV/0!	#DIV/0!		111	111	T2C11
														111.125	112	T2D2
	T2D2	<	0	0	0	0	0	0	0	0	0	0		111.25	112	T2D2
		>	0	0	0	0	0	0	0	0	0	0		111.375	112	T2D2
		Tot	0	0	0	0	0	0	0	0	0	0		111.5	112	T2D2
	Expected	<	0	0	0	0	0	0	0	0	0	0		111.625	112	T2D2
		>	0	0	0	0	0	0	0	0	0	0		111.75	112	T2D2
	Chi-sq		#DIV/0!	#DIV/0!	#DIV/0!	#DIV/0!	#DIV/0!	#DIV/0!	#DIV/0!	#DIV/0!	#DIV/0!	#DIV/0!		111.875	112	T2D2
	Chi-multiple		#DIV/0!	#DIV/0!	#DIV/0!	#DIV/0!	#DIV/0!	#DIV/0!	#DIV/0!	#DIV/0!	#DIV/0!	#DIV/0!		112	112	T2D2
														112.125	113	T2D3
	T2D3	<	0	0	0	0	0	0	0	0	0	0		112.25	113	T2D3
		>	0	0	0	0	0	0	0	0	0	0		112.375	113	T2D3
		Tot	0	0	0	0	0	0	0	0	0	0		112.5	113	T2D3
	Expected	<	0	0	0	0	0	0	0	0	0	0		112.625	113	T2D3
		>	0	0	0	0	0	0	0	0	0	0		112.75	113	T2D3
	Chi-sq		#DIV/0!	#DIV/0!	#DIV/0!	#DIV/0!	#DIV/0!	#DIV/0!	#DIV/0!	#DIV/0!	#DIV/0!	#DIV/0!		112.875	113	T2D3
	Chi-multiple		#DIV/0!	#DIV/0!	#DIV/0!	#DIV/0!	#DIV/0!	#DIV/0!	#DIV/0!	#DIV/0!	#DIV/0!	#DIV/0!		113	113	T2D3
														113.125	114	T2D4
	T2D4	<	0	0	0	0	0	0	0	0	0	0		113.25	114	T2D4
		>	0	0	0	0	0	0	0	0	0	0		113.375	114	T2D4
		Tot	0	0	0	0	0	0	0	0	0	0		113.5	114	T2D4
	Expected	<	0	0	0	0	0	0	0	0	0	0		113.625	114	T2D4
		>	0	0	0	0	0	0	0	0	0	0		113.75	114	T2D4
	Chi-sq		#DIV/0!	#DIV/0!	#DIV/0!	#DIV/0!	#DIV/0!	#DIV/0!	#DIV/0!	#DIV/0!	#DIV/0!	#DIV/0!		113.875	114	T2D4
	Chi-multiple		#DIV/0!	#DIV/0!	#DIV/0!	#DIV/0!	#DIV/0!	#DIV/0!	#DIV/0!	#DIV/0!	#DIV/0!	#DIV/0!		114	114	T2D4
														114.125	115	T2D5
	T2D5	<	0	0	0	0	0	0	0	0	0	0		114.25	115	T2D5
		>	0	0	0	0	0	0	0	0	0	0		114.375	115	T2D5
		Tot	0	0	0	0	0	0	0	0	0	0		114.5	115	T2D5
	Expected	<	0	0	0	0	0	0	0	0	0	0		114.625	115	T2D5
		>	0	0	0	0	0	0	0	0	0	0		114.75	115	T2D5
	Chi-sq		#DIV/0!	#DIV/0!	#DIV/0!	#DIV/0!	#DIV/0!	#DIV/0!	#DIV/0!	#DIV/0!	#DIV/0!	#DIV/0!		114.875	115	T2D5
	Chi-multiple		#DIV/0!	#DIV/0!	#DIV/0!	#DIV/0!	#DIV/0!	#DIV/0!	#DIV/0!	#DIV/0!	#DIV/0!	#DIV/0!		115	115	T2D5
														115.125	116	T2D6
	T2D6	<	0	0	0	0	0	0	0	0	0	0		115.25	116	T2D6
		>	0	0	0	0	0	0	0	0	0	0		115.375	116	T2D6
		Tot	0	0	0	0	0	0	0	0	0	0		115.5	116	T2D6
	Expected	<	0	0	0	0	0	0	0	0	0	0		115.625	116	T2D6
		>	0	0	0	0	0	0	0	0	0	0		115.75	116	T2D6
	Chi-sq		#DIV/0!	#DIV/0!	#DIV/0!	#DIV/0!	#DIV/0!	#DIV/0!	#DIV/0!	#DIV/0!	#DIV/0!	#DIV/0!		115.875	116	T2D6
	Chi-multiple		#DIV/0!	#DIV/0!	#DIV/0!	#DIV/0!	#DIV/0!	#DIV/0!	#DIV/0!	#DIV/0!	#DIV/0!	#DIV/0!		116	116	T2D6
														116.125	117	T2D7
	T2D7	<	0	0	0	0	0	0	0	0	0	0		116.25	117	T2D7
		>	0	0	0	0	0	0	0	0	0	0		116.375	117	T2D7
		Tot	0	0	0	0	0	0	0	0	0	0		116.5	117	T2D7
	Expected	<	0	0	0	0	0	0	0	0	0	0		116.625	117	T2D7
		>	0	0	0	0	0	0	0	0	0	0		116.75	117	T2D7
	Chi-sq		#DIV/0!	#DIV/0!	#DIV/0!	#DIV/0!	#DIV/0!	#DIV/0!	#DIV/0!	#DIV/0!	#DIV/0!	#DIV/0!		116.875	117	T2D7
	Chi-multiple		#DIV/0!	#DIV/0!	#DIV/0!	#DIV/0!	#DIV/0!	#DIV/0!	#DIV/0!	#DIV/0!	#DIV/0!	#DIV/0!		117	117	T2D7
														117.125	118	T2D8
	T2D8	<	0	0	0	0	0	0	0	0	0	0		117.25	118	T2D8
		>	0	0	0	0	0	0	0	0	0	0		117.375	118	T2D8
		Tot	0	0	0	0	0	0	0	0	0	0		117.5	118	T2D8
	Expected	<	0	0	0	0	0	0	0	0	0	0		117.625	118	T2D8
		>	0	0	0	0	0	0	0	0	0	0		117.75	118	T2D8
	Chi-sq		#DIV/0!	#DIV/0!	#DIV/0!	#DIV/0!	#DIV/0!	#DIV/0!	#DIV/0!	#DIV/0!	#DIV/0!	#DIV/0!		117.875	118	T2D8
	Chi-multiple		#DIV/0!	#DIV/0!	#DIV/0!	#DIV/0!	#DIV/0!	#DIV/0!	#DIV/0!	#DIV/0!	#DIV/0!	#DIV/0!		118	118	T2D8
														118.125	119	T2D9
	T2D9	<	0	0	0	0	0	0	0	0	0	0		118.25	119	T2D9
		>	0	0	0	0	0	0	0	0	0	0		118.375	119	T2D9
		Tot	0	0	0	0	0	0	0	0	0	0		118.5	119	T2D9
	Expected	<	0	0	0	0	0	0	0	0	0	0		118.625	119	T2D9
		>	0	0	0	0	0	0	0	0	0	0		118.75	119	T2D9
	Chi-sq		#DIV/0!	#DIV/0!	#DIV/0!	#DIV/0!	#DIV/0!	#DIV/0!	#DIV/0!	#DIV/0!	#DIV/0!	#DIV/0!		118.875	119	T2D9
	Chi-multiple		#DIV/0!	#DIV/0!	#DIV/0!	#DIV/0!	#DIV/0!	#DIV/0!	#DIV/0!	#DIV/0!	#DIV/0!	#DIV/0!		119	119	T2D9
														119.125	120	T2D10
	T2D10	<	0	0	0	0	0	0	0	0	0	0		119.25	120	T2D10
		>	0	0	0	0	0	0	0	0	0	0		119.375	120	T2D10
		Tot	0	0	0	0	0	0	0	0	0	0		119.5	120	T2D10
	Expected	<	0	0	0	0	0	0	0	0	0	0		119.625	120	T2D10
		>	0	0	0	0	0	0	0	0	0	0		119.75	120	T2D10
	Chi-sq		#DIV/0!	#DIV/0!	#DIV/0!	#DIV/0!	#DIV/0!	#DIV/0!	#DIV/0!	#DIV/0!	#DIV/0!	#DIV/0!		119.875	120	T2D10
	Chi-multiple		#DIV/0!	#DIV/0!	#DIV/0!	#DIV/0!	#DIV/0!	#DIV/0!	#DIV/0!	#DIV/0!	#DIV/0!	#DIV/0!		120	120	T2D10
														120.125	121	T2D11
	T2D11	<	0	0	0	0	0	0	0	0	0	0		120.25	121	T2D11
		>	0	0	0	0	0	0	0	0	0	0		120.375	121	T2D11
		Tot	0	0	0	0	0	0	0	0	0	0		120.5	121	T2D11
	Expected	<	0	0	0	0	0	0	0	0	0	0		120.625	121	T2D11
		>	0	0	0	0	0	0	0	0	0	0		120.75	121	T2D11
	Chi-sq		#DIV/0!	#DIV/0!	#DIV/0!	#DIV/0!	#DIV/0!	#DIV/0!	#DIV/0!	#DIV/0!	#DIV/0!	#DIV/0!		120.875	121	T2D11
	Chi-multiple		#DIV/0!	#DIV/0!	#DIV/0!	#DIV/0!	#DIV/0!	#DIV/0!	#DIV/0!	#DIV/0!	#DIV/0!	#DIV/0!		121	121	T2D11
														121.125	122	T2E2
	T2E2	<	0	0	0	0	0	0	0	0	0	0		121.25	122	T2E2
		>	0	0	0	0	0	0	0	0	0	0		121.375	122	T2E2
		Tot	0	0	0	0	0	0	0	0	0	0		121.5	122	T2E2
	Expected	<	0	0	0	0	0	0	0	0	0	0		121.625	122	T2E2
		>	0	0	0	0	0	0	0	0	0	0		121.75	122	T2E2
	Chi-sq		#DIV/0!	#DIV/0!	#DIV/0!	#DIV/0!	#DIV/0!	#DIV/0!	#DIV/0!	#DIV/0!	#DIV/0!	#DIV/0!		121.875	122	T2E2
	Chi-multiple		#DIV/0!	#DIV/0!	#DIV/0!	#DIV/0!	#DIV/0!	#DIV/0!	#DIV/0!	#DIV/0!	#DIV/0!	#DIV/0!		122	122	T2E2
														122.125	123	T2E3
	T2E3	<	0	0	0	0	0	0	0	0	0	0		122.25	123	T2E3
		>	0	0	0	0	0	0	0	0	0	0		122.375	123	T2E3
		Tot	0	0	0	0	0	0	0	0	0	0		122.5	123	T2E3
	Expected	<	0	0	0	0	0	0	0	0	0	0		122.625	123	T2E3
		>	0	0	0	0	0	0	0	0	0	0		122.75	123	T2E3
	Chi-sq		#DIV/0!	#DIV/0!	#DIV/0!	#DIV/0!	#DIV/0!	#DIV/0!	#DIV/0!	#DIV/0!	#DIV/0!	#DIV/0!		122.875	123	T2E3
	Chi-multiple		#DIV/0!	#DIV/0!	#DIV/0!	#DIV/0!	#DIV/0!	#DIV/0!	#DIV/0!	#DIV/0!	#DIV/0!	#DIV/0!		123	123	T2E3
														123.125	124	T2E4
	T2E4	<	0	0	0	0	0	0	0	0	0	0		123.25	124	T2E4
		>	0	0	0	0	0	0	0	0	0	0		123.375	124	T2E4
		Tot	0	0	0	0	0	0	0	0	0	0		123.5	124	T2E4
	Expected	<	0	0	0	0	0	0	0	0	0	0		123.625	124	T2E4
		>	0	0	0	0	0	0	0	0	0	0		123.75	124	T2E4
	Chi-sq		#DIV/0!	#DIV/0!	#DIV/0!	#DIV/0!	#DIV/0!	#DIV/0!	#DIV/0!	#DIV/0!	#DIV/0!	#DIV/0!		123.875	124	T2E4
	Chi-multiple		#DIV/0!	#DIV/0!	#DIV/0!	#DIV/0!	#DIV/0!	#DIV/0!	#DIV/0!	#DIV/0!	#DIV/0!	#DIV/0!		124	124	T2E4
														124.125	125	T2E5
	T2E5	<	0	0	0	0	0	0	0	0	0	0		124.25	125	T2E5
		>	0	0	0	0	0	0	0	0	0	0		124.375	125	T2E5
		Tot	0	0	0	0	0	0	0	0	0	0		124.5	125	T2E5
	Expected	<	0	0	0	0	0	0	0	0	0	0		124.625	125	T2E5
		>	0	0	0	0	0	0	0	0	0	0		124.75	125	T2E5
	Chi-sq		#DIV/0!	#DIV/0!	#DIV/0!	#DIV/0!	#DIV/0!	#DIV/0!	#DIV/0!	#DIV/0!	#DIV/0!	#DIV/0!		124.875	125	T2E5
	Chi-multiple		#DIV/0!	#DIV/0!	#DIV/0!	#DIV/0!	#DIV/0!	#DIV/0!	#DIV/0!	#DIV/0!	#DIV/0!	#DIV/0!		125	125	T2E5
														125.125	126	T2E6
	T2E6	<	0	0	0	0	0	0	0	0	0	0		125.25	126	T2E6
		>	0	0	0	0	0	0	0	0	0	0		125.375	126	T2E6
		Tot	0	0	0	0	0	0	0	0	0	0		125.5	126	T2E6
	Expected	<	0	0	0	0	0	0	0	0	0	0		125.625	126	T2E6
		>	0	0	0	0	0	0	0	0	0	0		125.75	126	T2E6
	Chi-sq		#DIV/0!	#DIV/0!	#DIV/0!	#DIV/0!	#DIV/0!	#DIV/0!	#DIV/0!	#DIV/0!	#DIV/0!	#DIV/0!		125.875	126	T2E6
	Chi-multiple		#DIV/0!	#DIV/0!	#DIV/0!	#DIV/0!	#DIV/0!	#DIV/0!	#DIV/0!	#DIV/0!	#DIV/0!	#DIV/0!		126	126	T2E6
														126.125	127	T2E7
	T2E7	<	0	0	0	0	0	0	0	0	0	0		126.25	127	T2E7
		>	0	0	0	0	0	0	0	0	0	0		126.375	127	T2E7
		Tot	0	0	0	0	0	0	0	0	0	0		126.5	127	T2E7
	Expected	<	0	0	0	0	0	0	0	0	0	0		126.625	127	T2E7
		>	0	0	0	0	0	0	0	0	0	0		126.75	127	T2E7
	Chi-sq		#DIV/0!	#DIV/0!	#DIV/0!	#DIV/0!	#DIV/0!	#DIV/0!	#DIV/0!	#DIV/0!	#DIV/0!	#DIV/0!		126.875	127	T2E7
	Chi-multiple		#DIV/0!	#DIV/0!	#DIV/0!	#DIV/0!	#DIV/0!	#DIV/0!	#DIV/0!	#DIV/0!	#DIV/0!	#DIV/0!		127	127	T2E7
														127.125	128	T2E8
	T2E8	<	0	0	0	0	0	0	0	0	0	0		127.25	128	T2E8
		>	0	0	0	0	0	0	0	0	0	0		127.375	128	T2E8
		Tot	0	0	0	0	0	0	0	0	0	0		127.5	128	T2E8
	Expected	<	0	0	0	0	0	0	0	0	0	0		127.625	128	T2E8
		>	0	0	0	0	0	0	0	0	0	0		127.75	128	T2E8
	Chi-sq		#DIV/0!	#DIV/0!	#DIV/0!	#DIV/0!	#DIV/0!	#DIV/0!	#DIV/0!	#DIV/0!	#DIV/0!	#DIV/0!		127.875	128	T2E8
	Chi-multiple		#DIV/0!	#DIV/0!	#DIV/0!	#DIV/0!	#DIV/0!	#DIV/0!	#DIV/0!	#DIV/0!	#DIV/0!	#DIV/0!		128	128	T2E8
														128.125	129	T2E9
	T2E9	<	0	0	0	0	0	0	0	0	0	0		128.25	129	T2E9
		>	0	0	0	0	0	0	0	0	0	0		128.375	129	T2E9
		Tot	0	0	0	0	0	0	0	0	0	0		128.5	129	T2E9
	Expected	<	0	0	0	0	0	0	0	0	0	0		128.625	129	T2E9
		>	0	0	0	0	0	0	0	0	0	0		128.75	129	T2E9
	Chi-sq		#DIV/0!	#DIV/0!	#DIV/0!	#DIV/0!	#DIV/0!	#DIV/0!	#DIV/0!	#DIV/0!	#DIV/0!	#DIV/0!		128.875	129	T2E9
	Chi-multiple		#DIV/0!	#DIV/0!	#DIV/0!	#DIV/0!	#DIV/0!	#DIV/0!	#DIV/0!	#DIV/0!	#DIV/0!	#DIV/0!		129	129	T2E9
														129.125	130	T2E10
	T2E10	<	0	0	0	0	0	0	0	0	0	0		129.25	130	T2E10
		>	0	0	0	0	0	0	0	0	0	0		129.375	130	T2E10
		Tot	0	0	0	0	0	0	0	0	0	0		129.5	130	T2E10
	Expected	<	0	0	0	0	0	0	0	0	0	0		129.625	130	T2E10
		>	0	0	0	0	0	0	0	0	0	0		129.75	130	T2E10
	Chi-sq		#DIV/0!	#DIV/0!	#DIV/0!	#DIV/0!	#DIV/0!	#DIV/0!	#DIV/0!	#DIV/0!	#DIV/0!	#DIV/0!		129.875	130	T2E10
	Chi-multiple		#DIV/0!	#DIV/0!	#DIV/0!	#DIV/0!	#DIV/0!	#DIV/0!	#DIV/0!	#DIV/0!	#DIV/0!	#DIV/0!		130	130	T2E10
														130.125	131	T2E11
	T2E11	<	0	0	0	0	0	0	0	0	0	0		130.25	131	T2E11
		>	0	0	0	0	0	0	0	0	0	0		130.375	131	T2E11
		Tot	0	0	0	0	0	0	0	0	0	0		130.5	131	T2E11
	Expected	<	0	0	0	0	0	0	0	0	0	0		130.625	131	T2E11
		>	0	0	0	0	0	0	0	0	0	0		130.75	131	T2E11
	Chi-sq		#DIV/0!	#DIV/0!	#DIV/0!	#DIV/0!	#DIV/0!	#DIV/0!	#DIV/0!	#DIV/0!	#DIV/0!	#DIV/0!		130.875	131	T2E11
	Chi-multiple		#DIV/0!	#DIV/0!	#DIV/0!	#DIV/0!	#DIV/0!	#DIV/0!	#DIV/0!	#DIV/0!	#DIV/0!	#DIV/0!		131	131	T2E11
														131.125	132	T2F2
	T2F2	<	0	0	0	0	0	0	0	0	0	0		131.25	132	T2F2
		>	0	0	0	0	0	0	0	0	0	0		131.375	132	T2F2
		Tot	0	0	0	0	0	0	0	0	0	0		131.5	132	T2F2
	Expected	<	0	0	0	0	0	0	0	0	0	0		131.625	132	T2F2
		>	0	0	0	0	0	0	0	0	0	0		131.75	132	T2F2
	Chi-sq		#DIV/0!	#DIV/0!	#DIV/0!	#DIV/0!	#DIV/0!	#DIV/0!	#DIV/0!	#DIV/0!	#DIV/0!	#DIV/0!		131.875	132	T2F2
	Chi-multiple		#DIV/0!	#DIV/0!	#DIV/0!	#DIV/0!	#DIV/0!	#DIV/0!	#DIV/0!	#DIV/0!	#DIV/0!	#DIV/0!		132	132	T2F2
														132.125	133	T2F3
	T2F3	<	0	0	0	0	0	0	0	0	0	0		132.25	133	T2F3
		>	0	0	0	0	0	0	0	0	0	0		132.375	133	T2F3
		Tot	0	0	0	0	0	0	0	0	0	0		132.5	133	T2F3
	Expected	<	0	0	0	0	0	0	0	0	0	0		132.625	133	T2F3
		>	0	0	0	0	0	0	0	0	0	0		132.75	133	T2F3
	Chi-sq		#DIV/0!	#DIV/0!	#DIV/0!	#DIV/0!	#DIV/0!	#DIV/0!	#DIV/0!	#DIV/0!	#DIV/0!	#DIV/0!		132.875	133	T2F3
	Chi-multiple		#DIV/0!	#DIV/0!	#DIV/0!	#DIV/0!	#DIV/0!	#DIV/0!	#DIV/0!	#DIV/0!	#DIV/0!	#DIV/0!		133	133	T2F3
														133.125	134	T2F4
	T2F4	<	0	0	0	0	0	0	0	0	0	0		133.25	134	T2F4
		>	0	0	0	0	0	0	0	0	0	0		133.375	134	T2F4
		Tot	0	0	0	0	0	0	0	0	0	0		133.5	134	T2F4
	Expected	<	0	0	0	0	0	0	0	0	0	0		133.625	134	T2F4
		>	0	0	0	0	0	0	0	0	0	0		133.75	134	T2F4
	Chi-sq		#DIV/0!	#DIV/0!	#DIV/0!	#DIV/0!	#DIV/0!	#DIV/0!	#DIV/0!	#DIV/0!	#DIV/0!	#DIV/0!		133.875	134	T2F4
	Chi-multiple		#DIV/0!	#DIV/0!	#DIV/0!	#DIV/0!	#DIV/0!	#DIV/0!	#DIV/0!	#DIV/0!	#DIV/0!	#DIV/0!		134	134	T2F4
														134.125	135	T2F5
	T2F5	<	0	0	0	0	0	0	0	0	0	0		134.25	135	T2F5
		>	0	0	0	0	0	0	0	0	0	0		134.375	135	T2F5
		Tot	0	0	0	0	0	0	0	0	0	0		134.5	135	T2F5
	Expected	<	0	0	0	0	0	0	0	0	0	0		134.625	135	T2F5
		>	0	0	0	0	0	0	0	0	0	0		134.75	135	T2F5
	Chi-sq		#DIV/0!	#DIV/0!	#DIV/0!	#DIV/0!	#DIV/0!	#DIV/0!	#DIV/0!	#DIV/0!	#DIV/0!	#DIV/0!		134.875	135	T2F5
	Chi-multiple		#DIV/0!	#DIV/0!	#DIV/0!	#DIV/0!	#DIV/0!	#DIV/0!	#DIV/0!	#DIV/0!	#DIV/0!	#DIV/0!		135	135	T2F5
														135.125	136	T2F6
	T2F6	<	0	0	0	0	0	0	0	0	0	0		135.25	136	T2F6
		>	0	0	0	0	0	0	0	0	0	0		135.375	136	T2F6
		Tot	0	0	0	0	0	0	0	0	0	0		135.5	136	T2F6
	Expected	<	0	0	0	0	0	0	0	0	0	0		135.625	136	T2F6
		>	0	0	0	0	0	0	0	0	0	0		135.75	136	T2F6
	Chi-sq		#DIV/0!	#DIV/0!	#DIV/0!	#DIV/0!	#DIV/0!	#DIV/0!	#DIV/0!	#DIV/0!	#DIV/0!	#DIV/0!		135.875	136	T2F6
	Chi-multiple		#DIV/0!	#DIV/0!	#DIV/0!	#DIV/0!	#DIV/0!	#DIV/0!	#DIV/0!	#DIV/0!	#DIV/0!	#DIV/0!		136	136	T2F6
														136.125	137	T2F7
	T2F7	<	0	0	0	0	0	0	0	0	0	0		136.25	137	T2F7
		>	0	0	0	0	0	0	0	0	0	0		136.375	137	T2F7
		Tot	0	0	0	0	0	0	0	0	0	0		136.5	137	T2F7
	Expected	<	0	0	0	0	0	0	0	0	0	0		136.625	137	T2F7
		>	0	0	0	0	0	0	0	0	0	0		136.75	137	T2F7
	Chi-sq		#DIV/0!	#DIV/0!	#DIV/0!	#DIV/0!	#DIV/0!	#DIV/0!	#DIV/0!	#DIV/0!	#DIV/0!	#DIV/0!		136.875	137	T2F7
	Chi-multiple		#DIV/0!	#DIV/0!	#DIV/0!	#DIV/0!	#DIV/0!	#DIV/0!	#DIV/0!	#DIV/0!	#DIV/0!	#DIV/0!		137	137	T2F7
														137.125	138	T2F8
	T2F8	<	0	0	0	0	0	0	0	0	0	0		137.25	138	T2F8
		>	0	0	0	0	0	0	0	0	0	0		137.375	138	T2F8
		Tot	0	0	0	0	0	0	0	0	0	0		137.5	138	T2F8
	Expected	<	0	0	0	0	0	0	0	0	0	0		137.625	138	T2F8
		>	0	0	0	0	0	0	0	0	0	0		137.75	138	T2F8
	Chi-sq		#DIV/0!	#DIV/0!	#DIV/0!	#DIV/0!	#DIV/0!	#DIV/0!	#DIV/0!	#DIV/0!	#DIV/0!	#DIV/0!		137.875	138	T2F8
	Chi-multiple		#DIV/0!	#DIV/0!	#DIV/0!	#DIV/0!	#DIV/0!	#DIV/0!	#DIV/0!	#DIV/0!	#DIV/0!	#DIV/0!		138	138	T2F8
														138.125	139	T2F9
	T2F9	<	0	0	0	0	0	0	0	0	0	0		138.25	139	T2F9
		>	0	0	0	0	0	0	0	0	0	0		138.375	139	T2F9
		Tot	0	0	0	0	0	0	0	0	0	0		138.5	139	T2F9
	Expected	<	0	0	0	0	0	0	0	0	0	0		138.625	139	T2F9
		>	0	0	0	0	0	0	0	0	0	0		138.75	139	T2F9
	Chi-sq		#DIV/0!	#DIV/0!	#DIV/0!	#DIV/0!	#DIV/0!	#DIV/0!	#DIV/0!	#DIV/0!	#DIV/0!	#DIV/0!		138.875	139	T2F9
	Chi-multiple		#DIV/0!	#DIV/0!	#DIV/0!	#DIV/0!	#DIV/0!	#DIV/0!	#DIV/0!	#DIV/0!	#DIV/0!	#DIV/0!		139	139	T2F9
														139.125	140	T2F10
	T2F10	<	0	0	0	0	0	0	0	0	0	0		139.25	140	T2F10
		>	0	0	0	0	0	0	0	0	0	0		139.375	140	T2F10
		Tot	0	0	0	0	0	0	0	0	0	0		139.5	140	T2F10
	Expected	<	0	0	0	0	0	0	0	0	0	0		139.625	140	T2F10
		>	0	0	0	0	0	0	0	0	0	0		139.75	140	T2F10
	Chi-sq		#DIV/0!	#DIV/0!	#DIV/0!	#DIV/0!	#DIV/0!	#DIV/0!	#DIV/0!	#DIV/0!	#DIV/0!	#DIV/0!		139.875	140	T2F10
	Chi-multiple		#DIV/0!	#DIV/0!	#DIV/0!	#DIV/0!	#DIV/0!	#DIV/0!	#DIV/0!	#DIV/0!	#DIV/0!	#DIV/0!		140	140	T2F10
														140.125	141	T2F11
	T2F11	<	0	0	0	0	0	0	0	0	0	0		140.25	141	T2F11
		>	0	0	0	0	0	0	0	0	0	0		140.375	141	T2F11
		Tot	0	0	0	0	0	0	0	0	0	0		140.5	141	T2F11
	Expected	<	0	0	0	0	0	0	0	0	0	0		140.625	141	T2F11
		>	0	0	0	0	0	0	0	0	0	0		140.75	141	T2F11
	Chi-sq		#DIV/0!	#DIV/0!	#DIV/0!	#DIV/0!	#DIV/0!	#DIV/0!	#DIV/0!	#DIV/0!	#DIV/0!	#DIV/0!		140.875	141	T2F11
	Chi-multiple		#DIV/0!	#DIV/0!	#DIV/0!	#DIV/0!	#DIV/0!	#DIV/0!	#DIV/0!	#DIV/0!	#DIV/0!	#DIV/0!		141	141	T2F11
														141.125	142	T2G2
	T2G2	<	0	0	0	0	0	0	0	0	0	0		141.25	142	T2G2
		>	0	0	0	0	0	0	0	0	0	0		141.375	142	T2G2
		Tot	0	0	0	0	0	0	0	0	0	0		141.5	142	T2G2
	Expected	<	0	0	0	0	0	0	0	0	0	0		141.625	142	T2G2
		>	0	0	0	0	0	0	0	0	0	0		141.75	142	T2G2
	Chi-sq		#DIV/0!	#DIV/0!	#DIV/0!	#DIV/0!	#DIV/0!	#DIV/0!	#DIV/0!	#DIV/0!	#DIV/0!	#DIV/0!		141.875	142	T2G2
	Chi-multiple		#DIV/0!	#DIV/0!	#DIV/0!	#DIV/0!	#DIV/0!	#DIV/0!	#DIV/0!	#DIV/0!	#DIV/0!	#DIV/0!		142	142	T2G2
														142.125	143	T2G3
	T2G3	<	0	0	0	0	0	0	0	0	0	0		142.25	143	T2G3
		>	0	0	0	0	0	0	0	0	0	0		142.375	143	T2G3
		Tot	0	0	0	0	0	0	0	0	0	0		142.5	143	T2G3
	Expected	<	0	0	0	0	0	0	0	0	0	0		142.625	143	T2G3
		>	0	0	0	0	0	0	0	0	0	0		142.75	143	T2G3
	Chi-sq		#DIV/0!	#DIV/0!	#DIV/0!	#DIV/0!	#DIV/0!	#DIV/0!	#DIV/0!	#DIV/0!	#DIV/0!	#DIV/0!		142.875	143	T2G3
	Chi-multiple		#DIV/0!	#DIV/0!	#DIV/0!	#DIV/0!	#DIV/0!	#DIV/0!	#DIV/0!	#DIV/0!	#DIV/0!	#DIV/0!		143	143	T2G3
														143.125	144	T2G4
	T2G4	<	0	0	0	0	0	0	0	0	0	0		143.25	144	T2G4
		>	0	0	0	0	0	0	0	0	0	0		143.375	144	T2G4
		Tot	0	0	0	0	0	0	0	0	0	0		143.5	144	T2G4
	Expected	<	0	0	0	0	0	0	0	0	0	0		143.625	144	T2G4
		>	0	0	0	0	0	0	0	0	0	0		143.75	144	T2G4
	Chi-sq		#DIV/0!	#DIV/0!	#DIV/0!	#DIV/0!	#DIV/0!	#DIV/0!	#DIV/0!	#DIV/0!	#DIV/0!	#DIV/0!		143.875	144	T2G4
	Chi-multiple		#DIV/0!	#DIV/0!	#DIV/0!	#DIV/0!	#DIV/0!	#DIV/0!	#DIV/0!	#DIV/0!	#DIV/0!	#DIV/0!		144	144	T2G4
														144.125	145	T2G5
	T2G5	<	0	0	0	0	0	0	0	0	0	0		144.25	145	T2G5
		>	0	0	0	0	0	0	0	0	0	0		144.375	145	T2G5
		Tot	0	0	0	0	0	0	0	0	0	0		144.5	145	T2G5
	Expected	<	0	0	0	0	0	0	0	0	0	0		144.625	145	T2G5
		>	0	0	0	0	0	0	0	0	0	0		144.75	145	T2G5
	Chi-sq		#DIV/0!	#DIV/0!	#DIV/0!	#DIV/0!	#DIV/0!	#DIV/0!	#DIV/0!	#DIV/0!	#DIV/0!	#DIV/0!		144.875	145	T2G5
	Chi-multiple		#DIV/0!	#DIV/0!	#DIV/0!	#DIV/0!	#DIV/0!	#DIV/0!	#DIV/0!	#DIV/0!	#DIV/0!	#DIV/0!		145	145	T2G5
														145.125	146	T2G6
	T2G6	<	0	0	0	0	0	0	0	0	0	0		145.25	146	T2G6
		>	0	0	0	0	0	0	0	0	0	0		145.375	146	T2G6
		Tot	0	0	0	0	0	0	0	0	0	0		145.5	146	T2G6
	Expected	<	0	0	0	0	0	0	0	0	0	0		145.625	146	T2G6
		>	0	0	0	0	0	0	0	0	0	0		145.75	146	T2G6
	Chi-sq		#DIV/0!	#DIV/0!	#DIV/0!	#DIV/0!	#DIV/0!	#DIV/0!	#DIV/0!	#DIV/0!	#DIV/0!	#DIV/0!		145.875	146	T2G6
	Chi-multiple		#DIV/0!	#DIV/0!	#DIV/0!	#DIV/0!	#DIV/0!	#DIV/0!	#DIV/0!	#DIV/0!	#DIV/0!	#DIV/0!		146	146	T2G6
														146.125	147	T2G7
	T2G7	<	0	0	0	0	0	0	0	0	0	0		146.25	147	T2G7
		>	0	0	0	0	0	0	0	0	0	0		146.375	147	T2G7
		Tot	0	0	0	0	0	0	0	0	0	0		146.5	147	T2G7
	Expected	<	0	0	0	0	0	0	0	0	0	0		146.625	147	T2G7
		>	0	0	0	0	0	0	0	0	0	0		146.75	147	T2G7
	Chi-sq		#DIV/0!	#DIV/0!	#DIV/0!	#DIV/0!	#DIV/0!	#DIV/0!	#DIV/0!	#DIV/0!	#DIV/0!	#DIV/0!		146.875	147	T2G7
	Chi-multiple		#DIV/0!	#DIV/0!	#DIV/0!	#DIV/0!	#DIV/0!	#DIV/0!	#DIV/0!	#DIV/0!	#DIV/0!	#DIV/0!		147	147	T2G7
														147.125	148	T2G8
	T2G8	<	0	0	0	0	0	0	0	0	0	0		147.25	148	T2G8
		>	0	0	0	0	0	0	0	0	0	0		147.375	148	T2G8
		Tot	0	0	0	0	0	0	0	0	0	0		147.5	148	T2G8
	Expected	<	0	0	0	0	0	0	0	0	0	0		147.625	148	T2G8
		>	0	0	0	0	0	0	0	0	0	0		147.75	148	T2G8
	Chi-sq		#DIV/0!	#DIV/0!	#DIV/0!	#DIV/0!	#DIV/0!	#DIV/0!	#DIV/0!	#DIV/0!	#DIV/0!	#DIV/0!		147.875	148	T2G8
	Chi-multiple		#DIV/0!	#DIV/0!	#DIV/0!	#DIV/0!	#DIV/0!	#DIV/0!	#DIV/0!	#DIV/0!	#DIV/0!	#DIV/0!		148	148	T2G8
														148.125	149	T2G9
	T2G9	<	0	0	0	0	0	0	0	0	0	0		148.25	149	T2G9
		>	0	0	0	0	0	0	0	0	0	0		148.375	149	T2G9
		Tot	0	0	0	0	0	0	0	0	0	0		148.5	149	T2G9
	Expected	<	0	0	0	0	0	0	0	0	0	0		148.625	149	T2G9
		>	0	0	0	0	0	0	0	0	0	0		148.75	149	T2G9
	Chi-sq		#DIV/0!	#DIV/0!	#DIV/0!	#DIV/0!	#DIV/0!	#DIV/0!	#DIV/0!	#DIV/0!	#DIV/0!	#DIV/0!		148.875	149	T2G9
	Chi-multiple		#DIV/0!	#DIV/0!	#DIV/0!	#DIV/0!	#DIV/0!	#DIV/0!	#DIV/0!	#DIV/0!	#DIV/0!	#DIV/0!		149	149	T2G9
														149.125	150	T2G10
	T2G10	<	0	0	0	0	0	0	0	0	0	0		149.25	150	T2G10
		>	0	0	0	0	0	0	0	0	0	0		149.375	150	T2G10
		Tot	0	0	0	0	0	0	0	0	0	0		149.5	150	T2G10
	Expected	<	0	0	0	0	0	0	0	0	0	0		149.625	150	T2G10
		>	0	0	0	0	0	0	0	0	0	0		149.75	150	T2G10
	Chi-sq		#DIV/0!	#DIV/0!	#DIV/0!	#DIV/0!	#DIV/0!	#DIV/0!	#DIV/0!	#DIV/0!	#DIV/0!	#DIV/0!		149.875	150	T2G10
	Chi-multiple		#DIV/0!	#DIV/0!	#DIV/0!	#DIV/0!	#DIV/0!	#DIV/0!	#DIV/0!	#DIV/0!	#DIV/0!	#DIV/0!		150	150	T2G10
														150.125	151	T2G11
	T2G11	<	0	0	0	0	0	0	0	0	0	0		150.25	151	T2G11
		>	0	0	0	0	0	0	0	0	0	0		150.375	151	T2G11
		Tot	0	0	0	0	0	0	0	0	0	0		150.5	151	T2G11
	Expected	<	0	0	0	0	0	0	0	0	0	0		150.625	151	T2G11
		>	0	0	0	0	0	0	0	0	0	0		150.75	151	T2G11
	Chi-sq		#DIV/0!	#DIV/0!	#DIV/0!	#DIV/0!	#DIV/0!	#DIV/0!	#DIV/0!	#DIV/0!	#DIV/0!	#DIV/0!		150.875	151	T2G11
	Chi-multiple		#DIV/0!	#DIV/0!	#DIV/0!	#DIV/0!	#DIV/0!	#DIV/0!	#DIV/0!	#DIV/0!	#DIV/0!	#DIV/0!		151	151	T2G11
														151.125	152	T2H2
	T2H2	<	0	0	0	0	0	0	0	0	0	0		151.25	152	T2H2
		>	0	0	0	0	0	0	0	0	0	0		151.375	152	T2H2
		Tot	0	0	0	0	0	0	0	0	0	0		151.5	152	T2H2
	Expected	<	0	0	0	0	0	0	0	0	0	0		151.625	152	T2H2
		>	0	0	0	0	0	0	0	0	0	0		151.75	152	T2H2
	Chi-sq		#DIV/0!	#DIV/0!	#DIV/0!	#DIV/0!	#DIV/0!	#DIV/0!	#DIV/0!	#DIV/0!	#DIV/0!	#DIV/0!		151.875	152	T2H2
	Chi-multiple		#DIV/0!	#DIV/0!	#DIV/0!	#DIV/0!	#DIV/0!	#DIV/0!	#DIV/0!	#DIV/0!	#DIV/0!	#DIV/0!		152	152	T2H2
														152.125	153	T2H3
	T2H3	<	0	0	0	0	0	0	0	0	0	0		152.25	153	T2H3
		>	0	0	0	0	0	0	0	0	0	0		152.375	153	T2H3
		Tot	0	0	0	0	0	0	0	0	0	0		152.5	153	T2H3
	Expected	<	0	0	0	0	0	0	0	0	0	0		152.625	153	T2H3
		>	0	0	0	0	0	0	0	0	0	0		152.75	153	T2H3
	Chi-sq		#DIV/0!	#DIV/0!	#DIV/0!	#DIV/0!	#DIV/0!	#DIV/0!	#DIV/0!	#DIV/0!	#DIV/0!	#DIV/0!		152.875	153	T2H3
	Chi-multiple		#DIV/0!	#DIV/0!	#DIV/0!	#DIV/0!	#DIV/0!	#DIV/0!	#DIV/0!	#DIV/0!	#DIV/0!	#DIV/0!		153	153	T2H3
														153.125	154	T2H4
	T2H4	<	0	0	0	0	0	0	0	0	0	0		153.25	154	T2H4
		>	0	0	0	0	0	0	0	0	0	0		153.375	154	T2H4
		Tot	0	0	0	0	0	0	0	0	0	0		153.5	154	T2H4
	Expected	<	0	0	0	0	0	0	0	0	0	0		153.625	154	T2H4
		>	0	0	0	0	0	0	0	0	0	0		153.75	154	T2H4
	Chi-sq		#DIV/0!	#DIV/0!	#DIV/0!	#DIV/0!	#DIV/0!	#DIV/0!	#DIV/0!	#DIV/0!	#DIV/0!	#DIV/0!		153.875	154	T2H4
	Chi-multiple		#DIV/0!	#DIV/0!	#DIV/0!	#DIV/0!	#DIV/0!	#DIV/0!	#DIV/0!	#DIV/0!	#DIV/0!	#DIV/0!		154	154	T2H4
														154.125	155	T2H5
	T2H5	<	0	0	0	0	0	0	0	0	0	0		154.25	155	T2H5
		>	0	0	0	0	0	0	0	0	0	0		154.375	155	T2H5
		Tot	0	0	0	0	0	0	0	0	0	0		154.5	155	T2H5
	Expected	<	0	0	0	0	0	0	0	0	0	0		154.625	155	T2H5
		>	0	0	0	0	0	0	0	0	0	0		154.75	155	T2H5
	Chi-sq		#DIV/0!	#DIV/0!	#DIV/0!	#DIV/0!	#DIV/0!	#DIV/0!	#DIV/0!	#DIV/0!	#DIV/0!	#DIV/0!		154.875	155	T2H5
	Chi-multiple		#DIV/0!	#DIV/0!	#DIV/0!	#DIV/0!	#DIV/0!	#DIV/0!	#DIV/0!	#DIV/0!	#DIV/0!	#DIV/0!		155	155	T2H5
														155.125	156	T2H6
	T2H6	<	0	0	0	0	0	0	0	0	0	0		155.25	156	T2H6
		>	0	0	0	0	0	0	0	0	0	0		155.375	156	T2H6
		Tot	0	0	0	0	0	0	0	0	0	0		155.5	156	T2H6
	Expected	<	0	0	0	0	0	0	0	0	0	0		155.625	156	T2H6
		>	0	0	0	0	0	0	0	0	0	0		155.75	156	T2H6
	Chi-sq		#DIV/0!	#DIV/0!	#DIV/0!	#DIV/0!	#DIV/0!	#DIV/0!	#DIV/0!	#DIV/0!	#DIV/0!	#DIV/0!		155.875	156	T2H6
	Chi-multiple		#DIV/0!	#DIV/0!	#DIV/0!	#DIV/0!	#DIV/0!	#DIV/0!	#DIV/0!	#DIV/0!	#DIV/0!	#DIV/0!		156	156	T2H6
														156.125	157	T2H7
	T2H7	<	0	0	0	0	0	0	0	0	0	0		156.25	157	T2H7
		>	0	0	0	0	0	0	0	0	0	0		156.375	157	T2H7
		Tot	0	0	0	0	0	0	0	0	0	0		156.5	157	T2H7
	Expected	<	0	0	0	0	0	0	0	0	0	0		156.625	157	T2H7
		>	0	0	0	0	0	0	0	0	0	0		156.75	157	T2H7
	Chi-sq		#DIV/0!	#DIV/0!	#DIV/0!	#DIV/0!	#DIV/0!	#DIV/0!	#DIV/0!	#DIV/0!	#DIV/0!	#DIV/0!		156.875	157	T2H7
	Chi-multiple		#DIV/0!	#DIV/0!	#DIV/0!	#DIV/0!	#DIV/0!	#DIV/0!	#DIV/0!	#DIV/0!	#DIV/0!	#DIV/0!		157	157	T2H7
														157.125	158	T2H8
	T2H8	<	0	0	0	0	0	0	0	0	0	0		157.25	158	T2H8
		>	0	0	0	0	0	0	0	0	0	0		157.375	158	T2H8
		Tot	0	0	0	0	0	0	0	0	0	0		157.5	158	T2H8
	Expected	<	0	0	0	0	0	0	0	0	0	0		157.625	158	T2H8
		>	0	0	0	0	0	0	0	0	0	0		157.75	158	T2H8
	Chi-sq		#DIV/0!	#DIV/0!	#DIV/0!	#DIV/0!	#DIV/0!	#DIV/0!	#DIV/0!	#DIV/0!	#DIV/0!	#DIV/0!		157.875	158	T2H8
	Chi-multiple		#DIV/0!	#DIV/0!	#DIV/0!	#DIV/0!	#DIV/0!	#DIV/0!	#DIV/0!	#DIV/0!	#DIV/0!	#DIV/0!		158	158	T2H8
														158.125	159	T2H9
	T2H9	<	0	0	0	0	0	0	0	0	0	0		158.25	159	T2H9
		>	0	0	0	0	0	0	0	0	0	0		158.375	159	T2H9
		Tot	0	0	0	0	0	0	0	0	0	0		158.5	159	T2H9
	Expected	<	0	0	0	0	0	0	0	0	0	0		158.625	159	T2H9
		>	0	0	0	0	0	0	0	0	0	0		158.75	159	T2H9
	Chi-sq		#DIV/0!	#DIV/0!	#DIV/0!	#DIV/0!	#DIV/0!	#DIV/0!	#DIV/0!	#DIV/0!	#DIV/0!	#DIV/0!		158.875	159	T2H9
	Chi-multiple		#DIV/0!	#DIV/0!	#DIV/0!	#DIV/0!	#DIV/0!	#DIV/0!	#DIV/0!	#DIV/0!	#DIV/0!	#DIV/0!		159	159	T2H9
														159.125	160	T2H10
	T2H10	<	0	0	0	0	0	0	0	0	0	0		159.25	160	T2H10
		>	0	0	0	0	0	0	0	0	0	0		159.375	160	T2H10
		Tot	0	0	0	0	0	0	0	0	0	0		159.5	160	T2H10
	Expected	<	0	0	0	0	0	0	0	0	0	0		159.625	160	T2H10
		>	0	0	0	0	0	0	0	0	0	0		159.75	160	T2H10
	Chi-sq		#DIV/0!	#DIV/0!	#DIV/0!	#DIV/0!	#DIV/0!	#DIV/0!	#DIV/0!	#DIV/0!	#DIV/0!	#DIV/0!		159.875	160	T2H10
	Chi-multiple		#DIV/0!	#DIV/0!	#DIV/0!	#DIV/0!	#DIV/0!	#DIV/0!	#DIV/0!	#DIV/0!	#DIV/0!	#DIV/0!		160	160	T2H10
														160.125	161	T2H11
	T2H11	<	0	0	0	0	0	0	0	0	0	0		160.25	161	T2H11
		>	0	0	0	0	0	0	0	0	0	0		160.375	161	T2H11
		Tot	0	0	0	0	0	0	0	0	0	0		160.5	161	T2H11
	Expected	<	0	0	0	0	0	0	0	0	0	0		160.625	161	T2H11
		>	0	0	0	0	0	0	0	0	0	0		160.75	161	T2H11
	Chi-sq		#DIV/0!	#DIV/0!	#DIV/0!	#DIV/0!	#DIV/0!	#DIV/0!	#DIV/0!	#DIV/0!	#DIV/0!	#DIV/0!		160.875	161	T2H11
	Chi-multiple		#DIV/0!	#DIV/0!	#DIV/0!	#DIV/0!	#DIV/0!	#DIV/0!	#DIV/0!	#DIV/0!	#DIV/0!	#DIV/0!		161	161	T2H11
														161.125	162	T3A2
	T3A2	<	0	0	0	0	0	0	0	0	0	0		161.25	162	T3A2
		>	0	0	0	0	0	0	0	0	0	0		161.375	162	T3A2
		Tot	0	0	0	0	0	0	0	0	0	0		161.5	162	T3A2
	Expected	<	0	0	0	0	0	0	0	0	0	0		161.625	162	T3A2
		>	0	0	0	0	0	0	0	0	0	0		161.75	162	T3A2
	Chi-sq		#DIV/0!	#DIV/0!	#DIV/0!	#DIV/0!	#DIV/0!	#DIV/0!	#DIV/0!	#DIV/0!	#DIV/0!	#DIV/0!		161.875	162	T3A2
	Chi-multiple		#DIV/0!	#DIV/0!	#DIV/0!	#DIV/0!	#DIV/0!	#DIV/0!	#DIV/0!	#DIV/0!	#DIV/0!	#DIV/0!		162	162	T3A2
														162.125	163	T3A3
	T3A3	<	0	0	0	0	0	0	0	0	0	0		162.25	163	T3A3
		>	0	0	0	0	0	0	0	0	0	0		162.375	163	T3A3
		Tot	0	0	0	0	0	0	0	0	0	0		162.5	163	T3A3
	Expected	<	0	0	0	0	0	0	0	0	0	0		162.625	163	T3A3
		>	0	0	0	0	0	0	0	0	0	0		162.75	163	T3A3
	Chi-sq		#DIV/0!	#DIV/0!	#DIV/0!	#DIV/0!	#DIV/0!	#DIV/0!	#DIV/0!	#DIV/0!	#DIV/0!	#DIV/0!		162.875	163	T3A3
	Chi-multiple		#DIV/0!	#DIV/0!	#DIV/0!	#DIV/0!	#DIV/0!	#DIV/0!	#DIV/0!	#DIV/0!	#DIV/0!	#DIV/0!		163	163	T3A3
														163.125	164	T3A4
	T3A4	<	0	0	0	0	0	0	0	0	0	0		163.25	164	T3A4
		>	0	0	0	0	0	0	0	0	0	0		163.375	164	T3A4
		Tot	0	0	0	0	0	0	0	0	0	0		163.5	164	T3A4
	Expected	<	0	0	0	0	0	0	0	0	0	0		163.625	164	T3A4
		>	0	0	0	0	0	0	0	0	0	0		163.75	164	T3A4
	Chi-sq		#DIV/0!	#DIV/0!	#DIV/0!	#DIV/0!	#DIV/0!	#DIV/0!	#DIV/0!	#DIV/0!	#DIV/0!	#DIV/0!		163.875	164	T3A4
	Chi-multiple		#DIV/0!	#DIV/0!	#DIV/0!	#DIV/0!	#DIV/0!	#DIV/0!	#DIV/0!	#DIV/0!	#DIV/0!	#DIV/0!		164	164	T3A4
														164.125	165	T3A5
	T3A5	<	0	0	0	0	0	0	0	0	0	0		164.25	165	T3A5
		>	0	0	0	0	0	0	0	0	0	0		164.375	165	T3A5
		Tot	0	0	0	0	0	0	0	0	0	0		164.5	165	T3A5
	Expected	<	0	0	0	0	0	0	0	0	0	0		164.625	165	T3A5
		>	0	0	0	0	0	0	0	0	0	0		164.75	165	T3A5
	Chi-sq		#DIV/0!	#DIV/0!	#DIV/0!	#DIV/0!	#DIV/0!	#DIV/0!	#DIV/0!	#DIV/0!	#DIV/0!	#DIV/0!		164.875	165	T3A5
	Chi-multiple		#DIV/0!	#DIV/0!	#DIV/0!	#DIV/0!	#DIV/0!	#DIV/0!	#DIV/0!	#DIV/0!	#DIV/0!	#DIV/0!		165	165	T3A5
														165.125	166	T3A6
	T3A6	<	0	0	0	0	0	0	0	0	0	0		165.25	166	T3A6
		>	0	0	0	0	0	0	0	0	0	0		165.375	166	T3A6
		Tot	0	0	0	0	0	0	0	0	0	0		165.5	166	T3A6
	Expected	<	0	0	0	0	0	0	0	0	0	0		165.625	166	T3A6
		>	0	0	0	0	0	0	0	0	0	0		165.75	166	T3A6
	Chi-sq		#DIV/0!	#DIV/0!	#DIV/0!	#DIV/0!	#DIV/0!	#DIV/0!	#DIV/0!	#DIV/0!	#DIV/0!	#DIV/0!		165.875	166	T3A6
	Chi-multiple		#DIV/0!	#DIV/0!	#DIV/0!	#DIV/0!	#DIV/0!	#DIV/0!	#DIV/0!	#DIV/0!	#DIV/0!	#DIV/0!		166	166	T3A6
														166.125	167	T3A7
	T3A7	<	0	0	0	0	0	0	0	0	0	0		166.25	167	T3A7
		>	0	0	0	0	0	0	0	0	0	0		166.375	167	T3A7
		Tot	0	0	0	0	0	0	0	0	0	0		166.5	167	T3A7
	Expected	<	0	0	0	0	0	0	0	0	0	0		166.625	167	T3A7
		>	0	0	0	0	0	0	0	0	0	0		166.75	167	T3A7
	Chi-sq		#DIV/0!	#DIV/0!	#DIV/0!	#DIV/0!	#DIV/0!	#DIV/0!	#DIV/0!	#DIV/0!	#DIV/0!	#DIV/0!		166.875	167	T3A7
	Chi-multiple		#DIV/0!	#DIV/0!	#DIV/0!	#DIV/0!	#DIV/0!	#DIV/0!	#DIV/0!	#DIV/0!	#DIV/0!	#DIV/0!		167	167	T3A7
														167.125	168	T3A8
	T3A8	<	0	0	0	0	0	0	0	0	0	0		167.25	168	T3A8
		>	0	0	0	0	0	0	0	0	0	0		167.375	168	T3A8
		Tot	0	0	0	0	0	0	0	0	0	0		167.5	168	T3A8
	Expected	<	0	0	0	0	0	0	0	0	0	0		167.625	168	T3A8
		>	0	0	0	0	0	0	0	0	0	0		167.75	168	T3A8
	Chi-sq		#DIV/0!	#DIV/0!	#DIV/0!	#DIV/0!	#DIV/0!	#DIV/0!	#DIV/0!	#DIV/0!	#DIV/0!	#DIV/0!		167.875	168	T3A8
	Chi-multiple		#DIV/0!	#DIV/0!	#DIV/0!	#DIV/0!	#DIV/0!	#DIV/0!	#DIV/0!	#DIV/0!	#DIV/0!	#DIV/0!		168	168	T3A8
														168.125	169	T3A9
	T3A9	<	0	0	0	0	0	0	0	0	0	0		168.25	169	T3A9
		>	0	0	0	0	0	0	0	0	0	0		168.375	169	T3A9
		Tot	0	0	0	0	0	0	0	0	0	0		168.5	169	T3A9
	Expected	<	0	0	0	0	0	0	0	0	0	0		168.625	169	T3A9
		>	0	0	0	0	0	0	0	0	0	0		168.75	169	T3A9
	Chi-sq		#DIV/0!	#DIV/0!	#DIV/0!	#DIV/0!	#DIV/0!	#DIV/0!	#DIV/0!	#DIV/0!	#DIV/0!	#DIV/0!		168.875	169	T3A9
	Chi-multiple		#DIV/0!	#DIV/0!	#DIV/0!	#DIV/0!	#DIV/0!	#DIV/0!	#DIV/0!	#DIV/0!	#DIV/0!	#DIV/0!		169	169	T3A9
														169.125	170	T3A10
	T3A10	<	0	0	0	0	0	0	0	0	0	0		169.25	170	T3A10
		>	0	0	0	0	0	0	0	0	0	0		169.375	170	T3A10
		Tot	0	0	0	0	0	0	0	0	0	0		169.5	170	T3A10
	Expected	<	0	0	0	0	0	0	0	0	0	0		169.625	170	T3A10
		>	0	0	0	0	0	0	0	0	0	0		169.75	170	T3A10
	Chi-sq		#DIV/0!	#DIV/0!	#DIV/0!	#DIV/0!	#DIV/0!	#DIV/0!	#DIV/0!	#DIV/0!	#DIV/0!	#DIV/0!		169.875	170	T3A10
	Chi-multiple		#DIV/0!	#DIV/0!	#DIV/0!	#DIV/0!	#DIV/0!	#DIV/0!	#DIV/0!	#DIV/0!	#DIV/0!	#DIV/0!		170	170	T3A10
														170.125	171	T3A11
	T3A11	<	0	0	0	0	0	0	0	0	0	0		170.25	171	T3A11
		>	0	0	0	0	0	0	0	0	0	0		170.375	171	T3A11
		Tot	0	0	0	0	0	0	0	0	0	0		170.5	171	T3A11
	Expected	<	0	0	0	0	0	0	0	0	0	0		170.625	171	T3A11
		>	0	0	0	0	0	0	0	0	0	0		170.75	171	T3A11
	Chi-sq		#DIV/0!	#DIV/0!	#DIV/0!	#DIV/0!	#DIV/0!	#DIV/0!	#DIV/0!	#DIV/0!	#DIV/0!	#DIV/0!		170.875	171	T3A11
	Chi-multiple		#DIV/0!	#DIV/0!	#DIV/0!	#DIV/0!	#DIV/0!	#DIV/0!	#DIV/0!	#DIV/0!	#DIV/0!	#DIV/0!		171	171	T3A11
														171.125	172	T3B2
	T3B2	<	0	0	0	0	0	0	0	0	0	0		171.25	172	T3B2
		>	0	0	0	0	0	0	0	0	0	0		171.375	172	T3B2
		Tot	0	0	0	0	0	0	0	0	0	0		171.5	172	T3B2
	Expected	<	0	0	0	0	0	0	0	0	0	0		171.625	172	T3B2
		>	0	0	0	0	0	0	0	0	0	0		171.75	172	T3B2
	Chi-sq		#DIV/0!	#DIV/0!	#DIV/0!	#DIV/0!	#DIV/0!	#DIV/0!	#DIV/0!	#DIV/0!	#DIV/0!	#DIV/0!		171.875	172	T3B2
	Chi-multiple		#DIV/0!	#DIV/0!	#DIV/0!	#DIV/0!	#DIV/0!	#DIV/0!	#DIV/0!	#DIV/0!	#DIV/0!	#DIV/0!		172	172	T3B2
														172.125	173	T3B3
	T3B3	<	0	0	0	0	0	0	0	0	0	0		172.25	173	T3B3
		>	0	0	0	0	0	0	0	0	0	0		172.375	173	T3B3
		Tot	0	0	0	0	0	0	0	0	0	0		172.5	173	T3B3
	Expected	<	0	0	0	0	0	0	0	0	0	0		172.625	173	T3B3
		>	0	0	0	0	0	0	0	0	0	0		172.75	173	T3B3
	Chi-sq		#DIV/0!	#DIV/0!	#DIV/0!	#DIV/0!	#DIV/0!	#DIV/0!	#DIV/0!	#DIV/0!	#DIV/0!	#DIV/0!		172.875	173	T3B3
	Chi-multiple		#DIV/0!	#DIV/0!	#DIV/0!	#DIV/0!	#DIV/0!	#DIV/0!	#DIV/0!	#DIV/0!	#DIV/0!	#DIV/0!		173	173	T3B3
														173.125	174	T3B4
	T3B4	<	0	0	0	0	0	0	0	0	0	0		173.25	174	T3B4
		>	0	0	0	0	0	0	0	0	0	0		173.375	174	T3B4
		Tot	0	0	0	0	0	0	0	0	0	0		173.5	174	T3B4
	Expected	<	0	0	0	0	0	0	0	0	0	0		173.625	174	T3B4
		>	0	0	0	0	0	0	0	0	0	0		173.75	174	T3B4
	Chi-sq		#DIV/0!	#DIV/0!	#DIV/0!	#DIV/0!	#DIV/0!	#DIV/0!	#DIV/0!	#DIV/0!	#DIV/0!	#DIV/0!		173.875	174	T3B4
	Chi-multiple		#DIV/0!	#DIV/0!	#DIV/0!	#DIV/0!	#DIV/0!	#DIV/0!	#DIV/0!	#DIV/0!	#DIV/0!	#DIV/0!		174	174	T3B4
														174.125	175	T3B5
	T3B5	<	0	0	0	0	0	0	0	0	0	0		174.25	175	T3B5
		>	0	0	0	0	0	0	0	0	0	0		174.375	175	T3B5
		Tot	0	0	0	0	0	0	0	0	0	0		174.5	175	T3B5
	Expected	<	0	0	0	0	0	0	0	0	0	0		174.625	175	T3B5
		>	0	0	0	0	0	0	0	0	0	0		174.75	175	T3B5
	Chi-sq		#DIV/0!	#DIV/0!	#DIV/0!	#DIV/0!	#DIV/0!	#DIV/0!	#DIV/0!	#DIV/0!	#DIV/0!	#DIV/0!		174.875	175	T3B5
	Chi-multiple		#DIV/0!	#DIV/0!	#DIV/0!	#DIV/0!	#DIV/0!	#DIV/0!	#DIV/0!	#DIV/0!	#DIV/0!	#DIV/0!		175	175	T3B5
														175.125	176	T3B6
	T3B6	<	0	0	0	0	0	0	0	0	0	0		175.25	176	T3B6
		>	0	0	0	0	0	0	0	0	0	0		175.375	176	T3B6
		Tot	0	0	0	0	0	0	0	0	0	0		175.5	176	T3B6
	Expected	<	0	0	0	0	0	0	0	0	0	0		175.625	176	T3B6
		>	0	0	0	0	0	0	0	0	0	0		175.75	176	T3B6
	Chi-sq		#DIV/0!	#DIV/0!	#DIV/0!	#DIV/0!	#DIV/0!	#DIV/0!	#DIV/0!	#DIV/0!	#DIV/0!	#DIV/0!		175.875	176	T3B6
	Chi-multiple		#DIV/0!	#DIV/0!	#DIV/0!	#DIV/0!	#DIV/0!	#DIV/0!	#DIV/0!	#DIV/0!	#DIV/0!	#DIV/0!		176	176	T3B6
														176.125	177	T3B7
	T3B7	<	0	0	0	0	0	0	0	0	0	0		176.25	177	T3B7
		>	0	0	0	0	0	0	0	0	0	0		176.375	177	T3B7
		Tot	0	0	0	0	0	0	0	0	0	0		176.5	177	T3B7
	Expected	<	0	0	0	0	0	0	0	0	0	0		176.625	177	T3B7
		>	0	0	0	0	0	0	0	0	0	0		176.75	177	T3B7
	Chi-sq		#DIV/0!	#DIV/0!	#DIV/0!	#DIV/0!	#DIV/0!	#DIV/0!	#DIV/0!	#DIV/0!	#DIV/0!	#DIV/0!		176.875	177	T3B7
	Chi-multiple		#DIV/0!	#DIV/0!	#DIV/0!	#DIV/0!	#DIV/0!	#DIV/0!	#DIV/0!	#DIV/0!	#DIV/0!	#DIV/0!		177	177	T3B7
														177.125	178	T3B8
	T3B8	<	0	0	0	0	0	0	0	0	0	0		177.25	178	T3B8
		>	0	0	0	0	0	0	0	0	0	0		177.375	178	T3B8
		Tot	0	0	0	0	0	0	0	0	0	0		177.5	178	T3B8
	Expected	<	0	0	0	0	0	0	0	0	0	0		177.625	178	T3B8
		>	0	0	0	0	0	0	0	0	0	0		177.75	178	T3B8
	Chi-sq		#DIV/0!	#DIV/0!	#DIV/0!	#DIV/0!	#DIV/0!	#DIV/0!	#DIV/0!	#DIV/0!	#DIV/0!	#DIV/0!		177.875	178	T3B8
	Chi-multiple		#DIV/0!	#DIV/0!	#DIV/0!	#DIV/0!	#DIV/0!	#DIV/0!	#DIV/0!	#DIV/0!	#DIV/0!	#DIV/0!		178	178	T3B8
														178.125	179	T3B9
	T3B9	<	0	0	0	0	0	0	0	0	0	0		178.25	179	T3B9
		>	0	0	0	0	0	0	0	0	0	0		178.375	179	T3B9
		Tot	0	0	0	0	0	0	0	0	0	0		178.5	179	T3B9
	Expected	<	0	0	0	0	0	0	0	0	0	0		178.625	179	T3B9
		>	0	0	0	0	0	0	0	0	0	0		178.75	179	T3B9
	Chi-sq		#DIV/0!	#DIV/0!	#DIV/0!	#DIV/0!	#DIV/0!	#DIV/0!	#DIV/0!	#DIV/0!	#DIV/0!	#DIV/0!		178.875	179	T3B9
	Chi-multiple		#DIV/0!	#DIV/0!	#DIV/0!	#DIV/0!	#DIV/0!	#DIV/0!	#DIV/0!	#DIV/0!	#DIV/0!	#DIV/0!		179	179	T3B9
														179.125	180	T3B10
	T3B10	<	0	0	0	0	0	0	0	0	0	0		179.25	180	T3B10
		>	0	0	0	0	0	0	0	0	0	0		179.375	180	T3B10
		Tot	0	0	0	0	0	0	0	0	0	0		179.5	180	T3B10
	Expected	<	0	0	0	0	0	0	0	0	0	0		179.625	180	T3B10
		>	0	0	0	0	0	0	0	0	0	0		179.75	180	T3B10
	Chi-sq		#DIV/0!	#DIV/0!	#DIV/0!	#DIV/0!	#DIV/0!	#DIV/0!	#DIV/0!	#DIV/0!	#DIV/0!	#DIV/0!		179.875	180	T3B10
	Chi-multiple		#DIV/0!	#DIV/0!	#DIV/0!	#DIV/0!	#DIV/0!	#DIV/0!	#DIV/0!	#DIV/0!	#DIV/0!	#DIV/0!		180	180	T3B10
														180.125	181	T3B11
	T3B11	<	0	0	0	0	0	0	0	0	0	0		180.25	181	T3B11
		>	0	0	0	0	0	0	0	0	0	0		180.375	181	T3B11
		Tot	0	0	0	0	0	0	0	0	0	0		180.5	181	T3B11
	Expected	<	0	0	0	0	0	0	0	0	0	0		180.625	181	T3B11
		>	0	0	0	0	0	0	0	0	0	0		180.75	181	T3B11
	Chi-sq		#DIV/0!	#DIV/0!	#DIV/0!	#DIV/0!	#DIV/0!	#DIV/0!	#DIV/0!	#DIV/0!	#DIV/0!	#DIV/0!		180.875	181	T3B11
	Chi-multiple		#DIV/0!	#DIV/0!	#DIV/0!	#DIV/0!	#DIV/0!	#DIV/0!	#DIV/0!	#DIV/0!	#DIV/0!	#DIV/0!		181	181	T3B11
														181.125	182	T3C2
	T3C2	<	0	0	0	0	0	0	0	0	0	0		181.25	182	T3C2
		>	0	0	0	0	0	0	0	0	0	0		181.375	182	T3C2
		Tot	0	0	0	0	0	0	0	0	0	0		181.5	182	T3C2
	Expected	<	0	0	0	0	0	0	0	0	0	0		181.625	182	T3C2
		>	0	0	0	0	0	0	0	0	0	0		181.75	182	T3C2
	Chi-sq		#DIV/0!	#DIV/0!	#DIV/0!	#DIV/0!	#DIV/0!	#DIV/0!	#DIV/0!	#DIV/0!	#DIV/0!	#DIV/0!		181.875	182	T3C2
	Chi-multiple		#DIV/0!	#DIV/0!	#DIV/0!	#DIV/0!	#DIV/0!	#DIV/0!	#DIV/0!	#DIV/0!	#DIV/0!	#DIV/0!		182	182	T3C2
														182.125	183	T3C3
	T3C3	<	0	0	0	0	0	0	0	0	0	0		182.25	183	T3C3
		>	0	0	0	0	0	0	0	0	0	0		182.375	183	T3C3
		Tot	0	0	0	0	0	0	0	0	0	0		182.5	183	T3C3
	Expected	<	0	0	0	0	0	0	0	0	0	0		182.625	183	T3C3
		>	0	0	0	0	0	0	0	0	0	0		182.75	183	T3C3
	Chi-sq		#DIV/0!	#DIV/0!	#DIV/0!	#DIV/0!	#DIV/0!	#DIV/0!	#DIV/0!	#DIV/0!	#DIV/0!	#DIV/0!		182.875	183	T3C3
	Chi-multiple		#DIV/0!	#DIV/0!	#DIV/0!	#DIV/0!	#DIV/0!	#DIV/0!	#DIV/0!	#DIV/0!	#DIV/0!	#DIV/0!		183	183	T3C3
														183.125	184	T3C4
	T3C4	<	0	0	0	0	0	0	0	0	0	0		183.25	184	T3C4
		>	0	0	0	0	0	0	0	0	0	0		183.375	184	T3C4
		Tot	0	0	0	0	0	0	0	0	0	0		183.5	184	T3C4
	Expected	<	0	0	0	0	0	0	0	0	0	0		183.625	184	T3C4
		>	0	0	0	0	0	0	0	0	0	0		183.75	184	T3C4
	Chi-sq		#DIV/0!	#DIV/0!	#DIV/0!	#DIV/0!	#DIV/0!	#DIV/0!	#DIV/0!	#DIV/0!	#DIV/0!	#DIV/0!		183.875	184	T3C4
	Chi-multiple		#DIV/0!	#DIV/0!	#DIV/0!	#DIV/0!	#DIV/0!	#DIV/0!	#DIV/0!	#DIV/0!	#DIV/0!	#DIV/0!		184	184	T3C4
														184.125	185	T3C5
	T3C5	<	0	0	0	0	0	0	0	0	0	0		184.25	185	T3C5
		>	0	0	0	0	0	0	0	0	0	0		184.375	185	T3C5
		Tot	0	0	0	0	0	0	0	0	0	0		184.5	185	T3C5
	Expected	<	0	0	0	0	0	0	0	0	0	0		184.625	185	T3C5
		>	0	0	0	0	0	0	0	0	0	0		184.75	185	T3C5
	Chi-sq		#DIV/0!	#DIV/0!	#DIV/0!	#DIV/0!	#DIV/0!	#DIV/0!	#DIV/0!	#DIV/0!	#DIV/0!	#DIV/0!		184.875	185	T3C5
	Chi-multiple		#DIV/0!	#DIV/0!	#DIV/0!	#DIV/0!	#DIV/0!	#DIV/0!	#DIV/0!	#DIV/0!	#DIV/0!	#DIV/0!		185	185	T3C5
														185.125	186	T3C6
	T3C6	<	0	0	0	0	0	0	0	0	0	0		185.25	186	T3C6
		>	0	0	0	0	0	0	0	0	0	0		185.375	186	T3C6
		Tot	0	0	0	0	0	0	0	0	0	0		185.5	186	T3C6
	Expected	<	0	0	0	0	0	0	0	0	0	0		185.625	186	T3C6
		>	0	0	0	0	0	0	0	0	0	0		185.75	186	T3C6
	Chi-sq		#DIV/0!	#DIV/0!	#DIV/0!	#DIV/0!	#DIV/0!	#DIV/0!	#DIV/0!	#DIV/0!	#DIV/0!	#DIV/0!		185.875	186	T3C6
	Chi-multiple		#DIV/0!	#DIV/0!	#DIV/0!	#DIV/0!	#DIV/0!	#DIV/0!	#DIV/0!	#DIV/0!	#DIV/0!	#DIV/0!		186	186	T3C6
														186.125	187	T3C7
	T3C7	<	0	0	0	0	0	0	0	0	0	0		186.25	187	T3C7
		>	0	0	0	0	0	0	0	0	0	0		186.375	187	T3C7
		Tot	0	0	0	0	0	0	0	0	0	0		186.5	187	T3C7
	Expected	<	0	0	0	0	0	0	0	0	0	0		186.625	187	T3C7
		>	0	0	0	0	0	0	0	0	0	0		186.75	187	T3C7
	Chi-sq		#DIV/0!	#DIV/0!	#DIV/0!	#DIV/0!	#DIV/0!	#DIV/0!	#DIV/0!	#DIV/0!	#DIV/0!	#DIV/0!		186.875	187	T3C7
	Chi-multiple		#DIV/0!	#DIV/0!	#DIV/0!	#DIV/0!	#DIV/0!	#DIV/0!	#DIV/0!	#DIV/0!	#DIV/0!	#DIV/0!		187	187	T3C7
														187.125	188	T3C8
	T3C8	<	0	0	0	0	0	0	0	0	0	0		187.25	188	T3C8
		>	0	0	0	0	0	0	0	0	0	0		187.375	188	T3C8
		Tot	0	0	0	0	0	0	0	0	0	0		187.5	188	T3C8
	Expected	<	0	0	0	0	0	0	0	0	0	0		187.625	188	T3C8
		>	0	0	0	0	0	0	0	0	0	0		187.75	188	T3C8
	Chi-sq		#DIV/0!	#DIV/0!	#DIV/0!	#DIV/0!	#DIV/0!	#DIV/0!	#DIV/0!	#DIV/0!	#DIV/0!	#DIV/0!		187.875	188	T3C8
	Chi-multiple		#DIV/0!	#DIV/0!	#DIV/0!	#DIV/0!	#DIV/0!	#DIV/0!	#DIV/0!	#DIV/0!	#DIV/0!	#DIV/0!		188	188	T3C8
														188.125	189	T3C9
	T3C9	<	0	0	0	0	0	0	0	0	0	0		188.25	189	T3C9
		>	0	0	0	0	0	0	0	0	0	0		188.375	189	T3C9
		Tot	0	0	0	0	0	0	0	0	0	0		188.5	189	T3C9
	Expected	<	0	0	0	0	0	0	0	0	0	0		188.625	189	T3C9
		>	0	0	0	0	0	0	0	0	0	0		188.75	189	T3C9
	Chi-sq		#DIV/0!	#DIV/0!	#DIV/0!	#DIV/0!	#DIV/0!	#DIV/0!	#DIV/0!	#DIV/0!	#DIV/0!	#DIV/0!		188.875	189	T3C9
	Chi-multiple		#DIV/0!	#DIV/0!	#DIV/0!	#DIV/0!	#DIV/0!	#DIV/0!	#DIV/0!	#DIV/0!	#DIV/0!	#DIV/0!		189	189	T3C9
														189.125	190	T3C10
	T3C10	<	0	0	0	0	0	0	0	0	0	0		189.25	190	T3C10
		>	0	0	0	0	0	0	0	0	0	0		189.375	190	T3C10
		Tot	0	0	0	0	0	0	0	0	0	0		189.5	190	T3C10
	Expected	<	0	0	0	0	0	0	0	0	0	0		189.625	190	T3C10
		>	0	0	0	0	0	0	0	0	0	0		189.75	190	T3C10
	Chi-sq		#DIV/0!	#DIV/0!	#DIV/0!	#DIV/0!	#DIV/0!	#DIV/0!	#DIV/0!	#DIV/0!	#DIV/0!	#DIV/0!		189.875	190	T3C10
	Chi-multiple		#DIV/0!	#DIV/0!	#DIV/0!	#DIV/0!	#DIV/0!	#DIV/0!	#DIV/0!	#DIV/0!	#DIV/0!	#DIV/0!		190	190	T3C10
														190.125	191	T3C11
	T3C11	<	0	0	0	0	0	0	0	0	0	0		190.25	191	T3C11
		>	0	0	0	0	0	0	0	0	0	0		190.375	191	T3C11
		Tot	0	0	0	0	0	0	0	0	0	0		190.5	191	T3C11
	Expected	<	0	0	0	0	0	0	0	0	0	0		190.625	191	T3C11
		>	0	0	0	0	0	0	0	0	0	0		190.75	191	T3C11
	Chi-sq		#DIV/0!	#DIV/0!	#DIV/0!	#DIV/0!	#DIV/0!	#DIV/0!	#DIV/0!	#DIV/0!	#DIV/0!	#DIV/0!		190.875	191	T3C11
	Chi-multiple		#DIV/0!	#DIV/0!	#DIV/0!	#DIV/0!	#DIV/0!	#DIV/0!	#DIV/0!	#DIV/0!	#DIV/0!	#DIV/0!		191	191	T3C11
														191.125	192	EW
	EW	<	2	2	2	2	1	0	0	1	2	1		191.25	192	EW
		>	0	0	0	0	1	1	0	1	0	1		191.375	192	EW
		Tot	2	2	2	2	2	1	0	2	2	2		191.5	192	EW
	Expected	<	0	0	0	2	2	0	0	1	0	1		191.625	192	EW
		>	2	2	2	0	0	1	0	1	2	1		191.75	192	EW
	Chi-sq		#DIV/0!	#DIV/0!	#DIV/0!	#DIV/0!	#DIV/0!	#DIV/0!	#DIV/0!	1	#DIV/0!	1		191.875	192	EW
	Chi-multiple		#DIV/0!	#DIV/0!	#DIV/0!	#DIV/0!	#DIV/0!	#DIV/0!	#DIV/0!	1	#DIV/0!	1		192	192	EW
														192.125	193	#N/A
	#N/A	<	0	0	0	0	0	0	0	0	0	0		192.25	193	#N/A
		>	0	0	0	0	0	0	0	0	0	0		192.375	193	#N/A
		Tot	0	0	0	0	0	0	0	0	0	0		192.5	193	#N/A
	Expected	<	0	0	0	0	0	0	0	0	0	0		192.625	193	#N/A
		>	0	0	0	0	0	0	0	0	0	0		192.75	193	#N/A
	Chi-sq		#DIV/0!	#DIV/0!	#DIV/0!	#DIV/0!	#DIV/0!	#DIV/0!	#DIV/0!	#DIV/0!	#DIV/0!	#DIV/0!		192.875	193	#N/A
	Chi-multiple		#DIV/0!	#DIV/0!	#DIV/0!	#DIV/0!	#DIV/0!	#DIV/0!	#DIV/0!	#DIV/0!	#DIV/0!	#DIV/0!		193	193	#N/A
														193.125	194	#N/A
	#N/A	<	0	0	0	0	0	0	0	0	0	0		193.25	194	#N/A
		>	0	0	0	0	0	0	0	0	0	0		193.375	194	#N/A
		Tot	0	0	0	0	0	0	0	0	0	0		193.5	194	#N/A
	Expected	<	0	0	0	0	0	0	0	0	0	0		193.625	194	#N/A
		>	0	0	0	0	0	0	0	0	0	0		193.75	194	#N/A
	Chi-sq		#DIV/0!	#DIV/0!	#DIV/0!	#DIV/0!	#DIV/0!	#DIV/0!	#DIV/0!	#DIV/0!	#DIV/0!	#DIV/0!		193.875	194	#N/A
	Chi-multiple		#DIV/0!	#DIV/0!	#DIV/0!	#DIV/0!	#DIV/0!	#DIV/0!	#DIV/0!	#DIV/0!	#DIV/0!	#DIV/0!		194	194	#N/A
														194.125	195	#N/A
	#N/A	<	0	0	0	0	0	0	0	0	0	0		194.25	195	#N/A
		>	0	0	0	0	0	0	0	0	0	0		194.375	195	#N/A
		Tot	0	0	0	0	0	0	0	0	0	0		194.5	195	#N/A
	Expected	<	0	0	0	0	0	0	0	0	0	0		194.625	195	#N/A
		>	0	0	0	0	0	0	0	0	0	0		194.75	195	#N/A
	Chi-sq		#DIV/0!	#DIV/0!	#DIV/0!	#DIV/0!	#DIV/0!	#DIV/0!	#DIV/0!	#DIV/0!	#DIV/0!	#DIV/0!		194.875	195	#N/A
	Chi-multiple		#DIV/0!	#DIV/0!	#DIV/0!	#DIV/0!	#DIV/0!	#DIV/0!	#DIV/0!	#DIV/0!	#DIV/0!	#DIV/0!		195	195	#N/A
														195.125	196	#N/A
	#N/A	<	0	0	0	0	0	0	0	0	0	0		195.25	196	#N/A
		>	0	0	0	0	0	0	0	0	0	0		195.375	196	#N/A
		Tot	0	0	0	0	0	0	0	0	0	0		195.5	196	#N/A
	Expected	<	0	0	0	0	0	0	0	0	0	0		195.625	196	#N/A
		>	0	0	0	0	0	0	0	0	0	0		195.75	196	#N/A
	Chi-sq		#DIV/0!	#DIV/0!	#DIV/0!	#DIV/0!	#DIV/0!	#DIV/0!	#DIV/0!	#DIV/0!	#DIV/0!	#DIV/0!		195.875	196	#N/A
	Chi-multiple		#DIV/0!	#DIV/0!	#DIV/0!	#DIV/0!	#DIV/0!	#DIV/0!	#DIV/0!	#DIV/0!	#DIV/0!	#DIV/0!		196	196	#N/A
														196.125	197	#N/A
	#N/A	<	0	0	0	0	0	0	0	0	0	0		196.25	197	#N/A
		>	0	0	0	0	0	0	0	0	0	0		196.375	197	#N/A
		Tot	0	0	0	0	0	0	0	0	0	0		196.5	197	#N/A
	Expected	<	0	0	0	0	0	0	0	0	0	0		196.625	197	#N/A
		>	0	0	0	0	0	0	0	0	0	0		196.75	197	#N/A
	Chi-sq		#DIV/0!	#DIV/0!	#DIV/0!	#DIV/0!	#DIV/0!	#DIV/0!	#DIV/0!	#DIV/0!	#DIV/0!	#DIV/0!		196.875	197	#N/A
	Chi-multiple		#DIV/0!	#DIV/0!	#DIV/0!	#DIV/0!	#DIV/0!	#DIV/0!	#DIV/0!	#DIV/0!	#DIV/0!	#DIV/0!		197	197	#N/A
														197.125	198	#N/A
	#N/A	<	0	0	0	0	0	0	0	0	0	0		197.25	198	#N/A
		>	0	0	0	0	0	0	0	0	0	0		197.375	198	#N/A
		Tot	0	0	0	0	0	0	0	0	0	0		197.5	198	#N/A
	Expected	<	0	0	0	0	0	0	0	0	0	0		197.625	198	#N/A
		>	0	0	0	0	0	0	0	0	0	0		197.75	198	#N/A
	Chi-sq		#DIV/0!	#DIV/0!	#DIV/0!	#DIV/0!	#DIV/0!	#DIV/0!	#DIV/0!	#DIV/0!	#DIV/0!	#DIV/0!		197.875	198	#N/A
	Chi-multiple		#DIV/0!	#DIV/0!	#DIV/0!	#DIV/0!	#DIV/0!	#DIV/0!	#DIV/0!	#DIV/0!	#DIV/0!	#DIV/0!		198	198	#N/A
														198.125	199	#N/A
	#N/A	<	0	0	0	0	0	0	0	0	0	0		198.25	199	#N/A
		>	0	0	0	0	0	0	0	0	0	0		198.375	199	#N/A
		Tot	0	0	0	0	0	0	0	0	0	0		198.5	199	#N/A
	Expected	<	0	0	0	0	0	0	0	0	0	0		198.625	199	#N/A
		>	0	0	0	0	0	0	0	0	0	0		198.75	199	#N/A
	Chi-sq		#DIV/0!	#DIV/0!	#DIV/0!	#DIV/0!	#DIV/0!	#DIV/0!	#DIV/0!	#DIV/0!	#DIV/0!	#DIV/0!		198.875	199	#N/A
	Chi-multiple		#DIV/0!	#DIV/0!	#DIV/0!	#DIV/0!	#DIV/0!	#DIV/0!	#DIV/0!	#DIV/0!	#DIV/0!	#DIV/0!		199	199	#N/A
														199.125	200	#N/A
	#N/A	<	0	0	0	0	0	0	0	0	0	0		199.25	200	#N/A
		>	0	0	0	0	0	0	0	0	0	0		199.375	200	#N/A
		Tot	0	0	0	0	0	0	0	0	0	0		199.5	200	#N/A
	Expected	<	0	0	0	0	0	0	0	0	0	0		199.625	200	#N/A
		>	0	0	0	0	0	0	0	0	0	0		199.75	200	#N/A
	Chi-sq		#DIV/0!	#DIV/0!	#DIV/0!	#DIV/0!	#DIV/0!	#DIV/0!	#DIV/0!	#DIV/0!	#DIV/0!	#DIV/0!		199.875	200	#N/A
	Chi-multiple		#DIV/0!	#DIV/0!	#DIV/0!	#DIV/0!	#DIV/0!	#DIV/0!	#DIV/0!	#DIV/0!	#DIV/0!	#DIV/0!		200	200	#N/A
														200.125	201	#N/A
	#N/A	<	0	0	0	0	0	0	0	0	0	0		200.25	201	#N/A
		>	0	0	0	0	0	0	0	0	0	0		200.375	201	#N/A
		Tot	0	0	0	0	0	0	0	0	0	0		200.5	201	#N/A
	Expected	<	0	0	0	0	0	0	0	0	0	0		200.625	201	#N/A
		>	0	0	0	0	0	0	0	0	0	0		200.75	201	#N/A
	Chi-sq		#DIV/0!	#DIV/0!	#DIV/0!	#DIV/0!	#DIV/0!	#DIV/0!	#DIV/0!	#DIV/0!	#DIV/0!	#DIV/0!		200.875	201	#N/A
	Chi-multiple		#DIV/0!	#DIV/0!	#DIV/0!	#DIV/0!	#DIV/0!	#DIV/0!	#DIV/0!	#DIV/0!	#DIV/0!	#DIV/0!		201	201	#N/A

## Sheet: Text for cluster analysis
Tocris library (Treated - DMSO)	1hr	P15	Hab	S	E	R	G	B	FR	RGB
EWEIGHT	1	1	1	1	1	0.5	0.5	0.5	0.5	0.5
DMSO	0	0	0	0	0	0	0	0	0	0
T1A2 - UK 14,304 (Adrenergic Alpha-2 Receptors, Agonist)	#DIV/0!	#DIV/0!	#DIV/0!	#DIV/0!	#DIV/0!	#DIV/0!	#DIV/0!	#DIV/0!	#DIV/0!	#DIV/0!
T1A3 - Bromocriptine mesylate (Non-selective Dopamine, Agonist)	#DIV/0!	#DIV/0!	#DIV/0!	#DIV/0!	#DIV/0!	#DIV/0!	#DIV/0!	#DIV/0!	#DIV/0!	#DIV/0!
T1A4 - Dihydroergotamine mesylate (Non-selective Adrenergic Alpha Receptors, Agonist)	#DIV/0!	#DIV/0!	#DIV/0!	#DIV/0!	#DIV/0!	#DIV/0!	#DIV/0!	#DIV/0!	#DIV/0!	#DIV/0!
T1A5 - Dobutamine hydrochloride (Non-selective Adrenergic Beta Receptors, Agonist)	#DIV/0!	#DIV/0!	#DIV/0!	#DIV/0!	#DIV/0!	#DIV/0!	#DIV/0!	#DIV/0!	#DIV/0!	#DIV/0!
T1A6 - Minoxidil (Inward rectifier Potassium Channels, Activator)	#DIV/0!	#DIV/0!	#DIV/0!	#DIV/0!	#DIV/0!	#DIV/0!	#DIV/0!	#DIV/0!	#DIV/0!	#DIV/0!
T1A7 - Prazosin hydrochloride (Adrenergic Alpha-1 Receptors, Antagonist)	#DIV/0!	#DIV/0!	#DIV/0!	#DIV/0!	#DIV/0!	#DIV/0!	#DIV/0!	#DIV/0!	#DIV/0!	#DIV/0!
T1A8 - Diltiazem hydrochloride (Cav1.x Channels, Blocker)	#DIV/0!	#DIV/0!	#DIV/0!	#DIV/0!	#DIV/0!	#DIV/0!	#DIV/0!	#DIV/0!	#DIV/0!	#DIV/0!
T1A9 - Dipyridamole (Nucleoside Transporters, Inhibitor)	#DIV/0!	#DIV/0!	#DIV/0!	#DIV/0!	#DIV/0!	#DIV/0!	#DIV/0!	#DIV/0!	#DIV/0!	#DIV/0!
T1A10 - Cyclothiazide (AMPA Receptors, Modulator)	#DIV/0!	#DIV/0!	#DIV/0!	#DIV/0!	#DIV/0!	#DIV/0!	#DIV/0!	#DIV/0!	#DIV/0!	#DIV/0!
T1A11 - Felbamate (NMDA Receptors, Antagonist)	#DIV/0!	#DIV/0!	#DIV/0!	#DIV/0!	#DIV/0!	#DIV/0!	#DIV/0!	#DIV/0!	#DIV/0!	#DIV/0!
T1B2 - Cimetidine (Histamine H2 Receptors, Antagonist)	#DIV/0!	#DIV/0!	#DIV/0!	#DIV/0!	#DIV/0!	#DIV/0!	#DIV/0!	#DIV/0!	#DIV/0!	#DIV/0!
T1B3 - Tropicamide (M4 Receptors, Antagonist)	#DIV/0!	#DIV/0!	#DIV/0!	#DIV/0!	#DIV/0!	#DIV/0!	#DIV/0!	#DIV/0!	#DIV/0!	#DIV/0!
T1B4 - Glibenclamide (Inward rectifier Potassium Channels, Blocker)	#DIV/0!	#DIV/0!	#DIV/0!	#DIV/0!	#DIV/0!	#DIV/0!	#DIV/0!	#DIV/0!	#DIV/0!	#DIV/0!
T1B5 - Pimozide (Non-selective Dopamine, Antagonist)	#DIV/0!	#DIV/0!	#DIV/0!	#DIV/0!	#DIV/0!	#DIV/0!	#DIV/0!	#DIV/0!	#DIV/0!	#DIV/0!
T1B6 - Diazoxide (AMPA Receptors, Other)	#DIV/0!	#DIV/0!	#DIV/0!	#DIV/0!	#DIV/0!	#DIV/0!	#DIV/0!	#DIV/0!	#DIV/0!	#DIV/0!
T1B7 - Tamoxifen citrate (Estrogen and Related Receptors, Modulator)	#DIV/0!	#DIV/0!	#DIV/0!	#DIV/0!	#DIV/0!	#DIV/0!	#DIV/0!	#DIV/0!	#DIV/0!	#DIV/0!
T1B8 - ICI 182,780 (Estrogen and Related Receptors, Antagonist)	#DIV/0!	#DIV/0!	#DIV/0!	#DIV/0!	#DIV/0!	#DIV/0!	#DIV/0!	#DIV/0!	#DIV/0!	#DIV/0!
T1B9 - Taxol (Microtubules, Other)	#DIV/0!	#DIV/0!	#DIV/0!	#DIV/0!	#DIV/0!	#DIV/0!	#DIV/0!	#DIV/0!	#DIV/0!	#DIV/0!
T1B10 - Dexamethasone (Glucocorticoid Receptor, Other)	#DIV/0!	#DIV/0!	#DIV/0!	#DIV/0!	#DIV/0!	#DIV/0!	#DIV/0!	#DIV/0!	#DIV/0!	#DIV/0!
T1B11 - Etoposide (DNA Topoisomerase, Inhibitor)	#DIV/0!	#DIV/0!	#DIV/0!	#DIV/0!	#DIV/0!	#DIV/0!	#DIV/0!	#DIV/0!	#DIV/0!	#DIV/0!
T1C2 - Flumazenil (GABAA Receptors, Benzodiazepine)	#DIV/0!	#DIV/0!	#DIV/0!	#DIV/0!	#DIV/0!	#DIV/0!	#DIV/0!	#DIV/0!	#DIV/0!	#DIV/0!
T1C3 - Clemastine fumarate (Histamine H1 Receptors, Antagonist)	#DIV/0!	#DIV/0!	#DIV/0!	#DIV/0!	#DIV/0!	#DIV/0!	#DIV/0!	#DIV/0!	#DIV/0!	#DIV/0!
T1C4 - Flecainide acetate (Voltage-gated Sodium Channels, Blocker)	#DIV/0!	#DIV/0!	#DIV/0!	#DIV/0!	#DIV/0!	#DIV/0!	#DIV/0!	#DIV/0!	#DIV/0!	#DIV/0!
T1C5 - Mifepristone (Progesterone Receptor, Antagonist)	#DIV/0!	#DIV/0!	#DIV/0!	#DIV/0!	#DIV/0!	#DIV/0!	#DIV/0!	#DIV/0!	#DIV/0!	#DIV/0!
T1C6 - Mycophenolic acid (Other Dehydrogenases, Inhibitor)	#DIV/0!	#DIV/0!	#DIV/0!	#DIV/0!	#DIV/0!	#DIV/0!	#DIV/0!	#DIV/0!	#DIV/0!	#DIV/0!
T1C7 - Lovastatin (HMG-CoA Reductase, Inhibitor)	#DIV/0!	#DIV/0!	#DIV/0!	#DIV/0!	#DIV/0!	#DIV/0!	#DIV/0!	#DIV/0!	#DIV/0!	#DIV/0!
T1C8 - Argatroban (Other Proteases, Inhibitor)	#DIV/0!	#DIV/0!	#DIV/0!	#DIV/0!	#DIV/0!	#DIV/0!	#DIV/0!	#DIV/0!	#DIV/0!	#DIV/0!
T1C9 - Cilostazol (Phosphodiesterases, Inhibitor)	#DIV/0!	#DIV/0!	#DIV/0!	#DIV/0!	#DIV/0!	#DIV/0!	#DIV/0!	#DIV/0!	#DIV/0!	#DIV/0!
T1C10 - Cisapride (5-HT4 Receptors, Agonist)	#DIV/0!	#DIV/0!	#DIV/0!	#DIV/0!	#DIV/0!	#DIV/0!	#DIV/0!	#DIV/0!	#DIV/0!	#DIV/0!
T1C11 - Acetaminophen (Cyclooxygenase, Inhibitor)	#DIV/0!	#DIV/0!	#DIV/0!	#DIV/0!	#DIV/0!	#DIV/0!	#DIV/0!	#DIV/0!	#DIV/0!	#DIV/0!
T1D2 - Loratidine (Histamine H1 Receptors, Antagonist)	#DIV/0!	#DIV/0!	#DIV/0!	#DIV/0!	#DIV/0!	#DIV/0!	#DIV/0!	#DIV/0!	#DIV/0!	#DIV/0!
T1D3 - Simvastatin (HMG-CoA Reductase, Inhibitor)	#DIV/0!	#DIV/0!	#DIV/0!	#DIV/0!	#DIV/0!	#DIV/0!	#DIV/0!	#DIV/0!	#DIV/0!	#DIV/0!
T1D4 - Isradipine (Cav1.x Channels, Blocker)	#DIV/0!	#DIV/0!	#DIV/0!	#DIV/0!	#DIV/0!	#DIV/0!	#DIV/0!	#DIV/0!	#DIV/0!	#DIV/0!
T1D5 - Fluticasone propionate (Glucocorticoid Receptor, Agonist)	#DIV/0!	#DIV/0!	#DIV/0!	#DIV/0!	#DIV/0!	#DIV/0!	#DIV/0!	#DIV/0!	#DIV/0!	#DIV/0!
T1D6 - Mirtazapine (Non-selective 5-HT2, Antagonist)	#DIV/0!	#DIV/0!	#DIV/0!	#DIV/0!	#DIV/0!	#DIV/0!	#DIV/0!	#DIV/0!	#DIV/0!	#DIV/0!
T1D7 - Tetrabenazine (Vesicular Monoamine Transporters, Inhibitor)	#DIV/0!	#DIV/0!	#DIV/0!	#DIV/0!	#DIV/0!	#DIV/0!	#DIV/0!	#DIV/0!	#DIV/0!	#DIV/0!
T1D8 - Doxorubicin hydrochloride (DNA Topoisomerase, Inhibitor)	#DIV/0!	#DIV/0!	#DIV/0!	#DIV/0!	#DIV/0!	#DIV/0!	#DIV/0!	#DIV/0!	#DIV/0!	#DIV/0!
T1D9 - Raloxifene hydrochloride (Estrogen and Related Receptors, Modulator)	#DIV/0!	#DIV/0!	#DIV/0!	#DIV/0!	#DIV/0!	#DIV/0!	#DIV/0!	#DIV/0!	#DIV/0!	#DIV/0!
T1D10 - Sertraline hydrochloride (5-HT Transporters, Inhibitor)	#DIV/0!	#DIV/0!	#DIV/0!	#DIV/0!	#DIV/0!	#DIV/0!	#DIV/0!	#DIV/0!	#DIV/0!	#DIV/0!
T1D11 - Fexofenadine hydrochloride (Histamine H1 Receptors, Antagonist)	#DIV/0!	#DIV/0!	#DIV/0!	#DIV/0!	#DIV/0!	#DIV/0!	#DIV/0!	#DIV/0!	#DIV/0!	#DIV/0!
T1E2 - Acyclovir (RNA/DNA Polymerase, Inhibitor)	#DIV/0!	#DIV/0!	#DIV/0!	#DIV/0!	#DIV/0!	#DIV/0!	#DIV/0!	#DIV/0!	#DIV/0!	#DIV/0!
T1E3 - Amlodipine besylate (Cav1.x Channels, Blocker)	#DIV/0!	#DIV/0!	#DIV/0!	#DIV/0!	#DIV/0!	#DIV/0!	#DIV/0!	#DIV/0!	#DIV/0!	#DIV/0!
T1E4 - Benazepril hydrochloride (Angiotensin-Converting Enzyme, Inhibitor)	#DIV/0!	#DIV/0!	#DIV/0!	#DIV/0!	#DIV/0!	#DIV/0!	#DIV/0!	#DIV/0!	#DIV/0!	#DIV/0!
T1E5 - Mexiletine hydrochloride (Voltage-gated Sodium Channels, Blocker)	#DIV/0!	#DIV/0!	#DIV/0!	#DIV/0!	#DIV/0!	#DIV/0!	#DIV/0!	#DIV/0!	#DIV/0!	#DIV/0!
T1E6 - Clofarabine (Other Kinases, Substrate)	#DIV/0!	#DIV/0!	#DIV/0!	#DIV/0!	#DIV/0!	#DIV/0!	#DIV/0!	#DIV/0!	#DIV/0!	#DIV/0!
T1E7 - Decitabine (DNA Methyltransferases, Inhibitor)	#DIV/0!	#DIV/0!	#DIV/0!	#DIV/0!	#DIV/0!	#DIV/0!	#DIV/0!	#DIV/0!	#DIV/0!	#DIV/0!
T1E8 - Zonisamide (Other Channel Modulators, Other)	#DIV/0!	#DIV/0!	#DIV/0!	#DIV/0!	#DIV/0!	#DIV/0!	#DIV/0!	#DIV/0!	#DIV/0!	#DIV/0!
T1E9 - Cabergoline (Non-selective Dopamine, Agonist)	#DIV/0!	#DIV/0!	#DIV/0!	#DIV/0!	#DIV/0!	#DIV/0!	#DIV/0!	#DIV/0!	#DIV/0!	#DIV/0!
T1E10 - Budesonide (Glucocorticoid Receptor, Other)	#DIV/0!	#DIV/0!	#DIV/0!	#DIV/0!	#DIV/0!	#DIV/0!	#DIV/0!	#DIV/0!	#DIV/0!	#DIV/0!
T1E11 - Acarbose (Glycosylases, Inhibitor)	#DIV/0!	#DIV/0!	#DIV/0!	#DIV/0!	#DIV/0!	#DIV/0!	#DIV/0!	#DIV/0!	#DIV/0!	#DIV/0!
T1F2 - Sodium 4-Phenylbutyrate (Non-selective HDACs, Inhibitor)	#DIV/0!	#DIV/0!	#DIV/0!	#DIV/0!	#DIV/0!	#DIV/0!	#DIV/0!	#DIV/0!	#DIV/0!	#DIV/0!
T1F3 - Carvedilol (Non-selective Adrenergic Beta Receptors, Antagonist)	#DIV/0!	#DIV/0!	#DIV/0!	#DIV/0!	#DIV/0!	#DIV/0!	#DIV/0!	#DIV/0!	#DIV/0!	#DIV/0!
T1F4 - CPT 11 (DNA Topoisomerase, Inhibitor)	#DIV/0!	#DIV/0!	#DIV/0!	#DIV/0!	#DIV/0!	#DIV/0!	#DIV/0!	#DIV/0!	#DIV/0!	#DIV/0!
T1F5 - Temozolomide (Apoptosis Inducers, Other)	#DIV/0!	#DIV/0!	#DIV/0!	#DIV/0!	#DIV/0!	#DIV/0!	#DIV/0!	#DIV/0!	#DIV/0!	#DIV/0!
T1F6 - Dexmedetomidine hydrochloride (Adrenergic Alpha-2 Receptors, Agonist)	#DIV/0!	#DIV/0!	#DIV/0!	#DIV/0!	#DIV/0!	#DIV/0!	#DIV/0!	#DIV/0!	#DIV/0!	#DIV/0!
T1F7 - (S)-(+)-Ibuprofen (Cyclooxygenase, Inhibitor)	#DIV/0!	#DIV/0!	#DIV/0!	#DIV/0!	#DIV/0!	#DIV/0!	#DIV/0!	#DIV/0!	#DIV/0!	#DIV/0!
T1F8 - Levetiracetam (Translocation, Exocytosis & Endocytosis, Other)	#DIV/0!	#DIV/0!	#DIV/0!	#DIV/0!	#DIV/0!	#DIV/0!	#DIV/0!	#DIV/0!	#DIV/0!	#DIV/0!
T1F9 - Adapalene (Retinoic Acid Receptors, Agonist)	#DIV/0!	#DIV/0!	#DIV/0!	#DIV/0!	#DIV/0!	#DIV/0!	#DIV/0!	#DIV/0!	#DIV/0!	#DIV/0!
T1F10 - Metformin hydrochloride (AMPK, Activator)	#DIV/0!	#DIV/0!	#DIV/0!	#DIV/0!	#DIV/0!	#DIV/0!	#DIV/0!	#DIV/0!	#DIV/0!	#DIV/0!
T1F11 - Venlafaxine hydrochloride (5-HT Transporters, Inhibitor)	#DIV/0!	#DIV/0!	#DIV/0!	#DIV/0!	#DIV/0!	#DIV/0!	#DIV/0!	#DIV/0!	#DIV/0!	#DIV/0!
T1G2 - Felodipine (Cav1.x Channels, Blocker)	#DIV/0!	#DIV/0!	#DIV/0!	#DIV/0!	#DIV/0!	#DIV/0!	#DIV/0!	#DIV/0!	#DIV/0!	#DIV/0!
T1G3 - Doxazosin mesylate (Adrenergic Alpha-1 Receptors, Antagonist)	#DIV/0!	#DIV/0!	#DIV/0!	#DIV/0!	#DIV/0!	#DIV/0!	#DIV/0!	#DIV/0!	#DIV/0!	#DIV/0!
T1G4 - Spironolactone (Mineralocorticoid Receptor, Antagonist)	#DIV/0!	#DIV/0!	#DIV/0!	#DIV/0!	#DIV/0!	#DIV/0!	#DIV/0!	#DIV/0!	#DIV/0!	#DIV/0!
T1G5 - Iressa (EGFR, Inhibitor)	#DIV/0!	#DIV/0!	#DIV/0!	#DIV/0!	#DIV/0!	#DIV/0!	#DIV/0!	#DIV/0!	#DIV/0!	#DIV/0!
T1G6 - Miconazole nitrate (Miscellaneous Compounds, Other)	#DIV/0!	#DIV/0!	#DIV/0!	#DIV/0!	#DIV/0!	#DIV/0!	#DIV/0!	#DIV/0!	#DIV/0!	#DIV/0!
T1G7 - Tamsulosin hydrochloride (Adrenergic Alpha-1 Receptors, Antagonist)	#DIV/0!	#DIV/0!	#DIV/0!	#DIV/0!	#DIV/0!	#DIV/0!	#DIV/0!	#DIV/0!	#DIV/0!	#DIV/0!
T1G8 - Bumetanide (Na+/K+/Cl- Symporter, Inhibitor)	#DIV/0!	#DIV/0!	#DIV/0!	#DIV/0!	#DIV/0!	#DIV/0!	#DIV/0!	#DIV/0!	#DIV/0!	#DIV/0!
T1G9 - Furosemide (Na+/K+/Cl- Symporter, Inhibitor)	#DIV/0!	#DIV/0!	#DIV/0!	#DIV/0!	#DIV/0!	#DIV/0!	#DIV/0!	#DIV/0!	#DIV/0!	#DIV/0!
T1G10 - Ranolazine dihydrochloride (Other Dehydrogenases, Activator)	#DIV/0!	#DIV/0!	#DIV/0!	#DIV/0!	#DIV/0!	#DIV/0!	#DIV/0!	#DIV/0!	#DIV/0!	#DIV/0!
T1G11 - Metoprolol tartrate (Adrenergic Beta-1 Receptors, Antagonist)	#DIV/0!	#DIV/0!	#DIV/0!	#DIV/0!	#DIV/0!	#DIV/0!	#DIV/0!	#DIV/0!	#DIV/0!	#DIV/0!
T1H2 - Gemcitabine hydrochloride (DNA, RNA and Protein Synthesis, Inhibitor)	#DIV/0!	#DIV/0!	#DIV/0!	#DIV/0!	#DIV/0!	#DIV/0!	#DIV/0!	#DIV/0!	#DIV/0!	#DIV/0!
T1H3 - Prochlorperazine dimaleate (D2 Receptors, Antagonist)	#DIV/0!	#DIV/0!	#DIV/0!	#DIV/0!	#DIV/0!	#DIV/0!	#DIV/0!	#DIV/0!	#DIV/0!	#DIV/0!
T1H4 - Metyrapone (Hydroxylases, Inhibitor)	#DIV/0!	#DIV/0!	#DIV/0!	#DIV/0!	#DIV/0!	#DIV/0!	#DIV/0!	#DIV/0!	#DIV/0!	#DIV/0!
T1H5 - Zileuton (Lipoxygenase, Inhibitor)	#DIV/0!	#DIV/0!	#DIV/0!	#DIV/0!	#DIV/0!	#DIV/0!	#DIV/0!	#DIV/0!	#DIV/0!	#DIV/0!
T1H6 - Fluvastatin sodium (HMG-CoA Reductase, Inhibitor)	#DIV/0!	#DIV/0!	#DIV/0!	#DIV/0!	#DIV/0!	#DIV/0!	#DIV/0!	#DIV/0!	#DIV/0!	#DIV/0!
T1H7 - Selexipag (Prostanoid Receptors, Agonist)	#DIV/0!	#DIV/0!	#DIV/0!	#DIV/0!	#DIV/0!	#DIV/0!	#DIV/0!	#DIV/0!	#DIV/0!	#DIV/0!
T1H8 - Fludarabine (DNA, RNA and Protein Synthesis, Inhibitor)	#DIV/0!	#DIV/0!	#DIV/0!	#DIV/0!	#DIV/0!	#DIV/0!	#DIV/0!	#DIV/0!	#DIV/0!	#DIV/0!
T1H9 - Nebivolol hydrochloride (Adrenergic Beta-1 Receptors, Antagonist)	#DIV/0!	#DIV/0!	#DIV/0!	#DIV/0!	#DIV/0!	#DIV/0!	#DIV/0!	#DIV/0!	#DIV/0!	#DIV/0!
T1H10 - Sumatriptan succinate (5-HT1D Receptors, Agonist)	#DIV/0!	#DIV/0!	#DIV/0!	#DIV/0!	#DIV/0!	#DIV/0!	#DIV/0!	#DIV/0!	#DIV/0!	#DIV/0!
T1H11 - Tizanidine hydrochloride (Adrenergic Alpha-2 Receptors, Agonist)	#DIV/0!	#DIV/0!	#DIV/0!	#DIV/0!	#DIV/0!	#DIV/0!	#DIV/0!	#DIV/0!	#DIV/0!	#DIV/0!
T2A2 - Topiramate (Kainate Receptors, Antagonist)	#DIV/0!	#DIV/0!	#DIV/0!	#DIV/0!	#DIV/0!	#DIV/0!	#DIV/0!	#DIV/0!	#DIV/0!	#DIV/0!
T2A3 - Asenapine maleate (Non-selective 5-HT, Antagonist)	#DIV/0!	#DIV/0!	#DIV/0!	#DIV/0!	#DIV/0!	#DIV/0!	#DIV/0!	#DIV/0!	#DIV/0!	#DIV/0!
T2A4 - Maraviroc (Chemokine CC Receptors, Antagonist)	#DIV/0!	#DIV/0!	#DIV/0!	#DIV/0!	#DIV/0!	#DIV/0!	#DIV/0!	#DIV/0!	#DIV/0!	#DIV/0!
T2A5 - Dofetilide (Voltage-Gated Potassium Channels, Blocker)	#DIV/0!	#DIV/0!	#DIV/0!	#DIV/0!	#DIV/0!	#DIV/0!	#DIV/0!	#DIV/0!	#DIV/0!	#DIV/0!
T2A6 - Exemestane (Cytochrome P450, Inhibitor)	#DIV/0!	#DIV/0!	#DIV/0!	#DIV/0!	#DIV/0!	#DIV/0!	#DIV/0!	#DIV/0!	#DIV/0!	#DIV/0!
T2A7 - Tolterodine L-tartrate (Non-selective Muscarinics, Antagonist)	#DIV/0!	#DIV/0!	#DIV/0!	#DIV/0!	#DIV/0!	#DIV/0!	#DIV/0!	#DIV/0!	#DIV/0!	#DIV/0!
T2A8 - Linezolid (DNA, RNA and Protein Synthesis, Inhibitor)	#DIV/0!	#DIV/0!	#DIV/0!	#DIV/0!	#DIV/0!	#DIV/0!	#DIV/0!	#DIV/0!	#DIV/0!	#DIV/0!
T2A9 - Sunitinib malate (VEGFR, Inhibitor)	#DIV/0!	#DIV/0!	#DIV/0!	#DIV/0!	#DIV/0!	#DIV/0!	#DIV/0!	#DIV/0!	#DIV/0!	#DIV/0!
T2A10 - Azithromycin (DNA, RNA and Protein Synthesis, Other)	#DIV/0!	#DIV/0!	#DIV/0!	#DIV/0!	#DIV/0!	#DIV/0!	#DIV/0!	#DIV/0!	#DIV/0!	#DIV/0!
T2A11 - Sildenafil citrate (Phosphodiesterases, Inhibitor)	#DIV/0!	#DIV/0!	#DIV/0!	#DIV/0!	#DIV/0!	#DIV/0!	#DIV/0!	#DIV/0!	#DIV/0!	#DIV/0!
T2B2 - Celecoxib (Cyclooxygenase, Inhibitor)	#DIV/0!	#DIV/0!	#DIV/0!	#DIV/0!	#DIV/0!	#DIV/0!	#DIV/0!	#DIV/0!	#DIV/0!	#DIV/0!
T2B3 - Losartan potassium (Angiotensin AT1 Receptors, Antagonist)	#DIV/0!	#DIV/0!	#DIV/0!	#DIV/0!	#DIV/0!	#DIV/0!	#DIV/0!	#DIV/0!	#DIV/0!	#DIV/0!
T2B4 - Repaglinide (Inward rectifier Potassium Channels, Blocker)	#DIV/0!	#DIV/0!	#DIV/0!	#DIV/0!	#DIV/0!	#DIV/0!	#DIV/0!	#DIV/0!	#DIV/0!	#DIV/0!
T2B5 - 5-Azacytidine (DNA Methyltransferases, Inhibitor)	#DIV/0!	#DIV/0!	#DIV/0!	#DIV/0!	#DIV/0!	#DIV/0!	#DIV/0!	#DIV/0!	#DIV/0!	#DIV/0!
T2B6 - Tranylcypromine hydrochloride (Histone Demethylases, Inhibitor)	#DIV/0!	#DIV/0!	#DIV/0!	#DIV/0!	#DIV/0!	#DIV/0!	#DIV/0!	#DIV/0!	#DIV/0!	#DIV/0!
T2B7 - Eletriptan hydrobromide (5-HT1B Receptors, Agonist)	#DIV/0!	#DIV/0!	#DIV/0!	#DIV/0!	#DIV/0!	#DIV/0!	#DIV/0!	#DIV/0!	#DIV/0!	#DIV/0!
T2B8 - Trovafloxacin mesylate (DNA, RNA and Protein Synthesis, Inhibitor)	#DIV/0!	#DIV/0!	#DIV/0!	#DIV/0!	#DIV/0!	#DIV/0!	#DIV/0!	#DIV/0!	#DIV/0!	#DIV/0!
T2B9 - Rotigotine hydrochloride (D2 Receptors, Agonist)	#DIV/0!	#DIV/0!	#DIV/0!	#DIV/0!	#DIV/0!	#DIV/0!	#DIV/0!	#DIV/0!	#DIV/0!	#DIV/0!
T2B10 - Ibutilide hemifumarate (Other Channel Modulators, Other)	#DIV/0!	#DIV/0!	#DIV/0!	#DIV/0!	#DIV/0!	#DIV/0!	#DIV/0!	#DIV/0!	#DIV/0!	#DIV/0!
T2B11 - Pyrimethamine (Multidrug Transporters, Inhibitor)	#DIV/0!	#DIV/0!	#DIV/0!	#DIV/0!	#DIV/0!	#DIV/0!	#DIV/0!	#DIV/0!	#DIV/0!	#DIV/0!
T2C2 - Aspirin (Cyclooxygenase, Inhibitor)	#DIV/0!	#DIV/0!	#DIV/0!	#DIV/0!	#DIV/0!	#DIV/0!	#DIV/0!	#DIV/0!	#DIV/0!	#DIV/0!
T2C3 - Hydrocortisone (Glucocorticoid Receptor, Other)	#DIV/0!	#DIV/0!	#DIV/0!	#DIV/0!	#DIV/0!	#DIV/0!	#DIV/0!	#DIV/0!	#DIV/0!	#DIV/0!
T2C4 - Flutamide (Androgen Receptor, Antagonist)	#DIV/0!	#DIV/0!	#DIV/0!	#DIV/0!	#DIV/0!	#DIV/0!	#DIV/0!	#DIV/0!	#DIV/0!	#DIV/0!
T2C5 - Clotrimazole (Cytochrome P450, Inhibitor)	#DIV/0!	#DIV/0!	#DIV/0!	#DIV/0!	#DIV/0!	#DIV/0!	#DIV/0!	#DIV/0!	#DIV/0!	#DIV/0!
T2C6 - Carbamazepine (Voltage-gated Sodium Channels, Blocker)	#DIV/0!	#DIV/0!	#DIV/0!	#DIV/0!	#DIV/0!	#DIV/0!	#DIV/0!	#DIV/0!	#DIV/0!	#DIV/0!
T2C7 - Azathioprine (DNA, RNA and Protein Synthesis, Other)	#DIV/0!	#DIV/0!	#DIV/0!	#DIV/0!	#DIV/0!	#DIV/0!	#DIV/0!	#DIV/0!	#DIV/0!	#DIV/0!
T2C8 - Mycophenolate mofetil (Other Dehydrogenases, Inhibitor)	#DIV/0!	#DIV/0!	#DIV/0!	#DIV/0!	#DIV/0!	#DIV/0!	#DIV/0!	#DIV/0!	#DIV/0!	#DIV/0!
T2C9 - Probenecid (Multidrug Transporters, Inhibitor)	#DIV/0!	#DIV/0!	#DIV/0!	#DIV/0!	#DIV/0!	#DIV/0!	#DIV/0!	#DIV/0!	#DIV/0!	#DIV/0!
T2C10 - Fenofibrate (PPARalpha Receptors, Agonist)	#DIV/0!	#DIV/0!	#DIV/0!	#DIV/0!	#DIV/0!	#DIV/0!	#DIV/0!	#DIV/0!	#DIV/0!	#DIV/0!
T2C11 - Bepridil hydrochloride (Non-selective Cav Channels, Blocker)	#DIV/0!	#DIV/0!	#DIV/0!	#DIV/0!	#DIV/0!	#DIV/0!	#DIV/0!	#DIV/0!	#DIV/0!	#DIV/0!
T2D2 - Pioglitazone hydrochloride (PPARgamma Receptors, Agonist)	#DIV/0!	#DIV/0!	#DIV/0!	#DIV/0!	#DIV/0!	#DIV/0!	#DIV/0!	#DIV/0!	#DIV/0!	#DIV/0!
T2D3 - Abacavir hemisulfate (RNA/DNA Polymerase, Inhibitor)	#DIV/0!	#DIV/0!	#DIV/0!	#DIV/0!	#DIV/0!	#DIV/0!	#DIV/0!	#DIV/0!	#DIV/0!	#DIV/0!
T2D4 - Delavirdine mesylate (RNA/DNA Polymerase, Inhibitor)	#DIV/0!	#DIV/0!	#DIV/0!	#DIV/0!	#DIV/0!	#DIV/0!	#DIV/0!	#DIV/0!	#DIV/0!	#DIV/0!
T2D5 - Valsartan (Angiotensin AT1 Receptors, Antagonist)	#DIV/0!	#DIV/0!	#DIV/0!	#DIV/0!	#DIV/0!	#DIV/0!	#DIV/0!	#DIV/0!	#DIV/0!	#DIV/0!
T2D6 - Nateglinide (Inward rectifier Potassium Channels, Blocker)	#DIV/0!	#DIV/0!	#DIV/0!	#DIV/0!	#DIV/0!	#DIV/0!	#DIV/0!	#DIV/0!	#DIV/0!	#DIV/0!
T2D7 - Olopatadine hydrochloride (Histamine H1 Receptors, Antagonist)	#DIV/0!	#DIV/0!	#DIV/0!	#DIV/0!	#DIV/0!	#DIV/0!	#DIV/0!	#DIV/0!	#DIV/0!	#DIV/0!
T2D8 - Meclizine dihydrochloride (Pregnane X Receptor, Agonist)	#DIV/0!	#DIV/0!	#DIV/0!	#DIV/0!	#DIV/0!	#DIV/0!	#DIV/0!	#DIV/0!	#DIV/0!	#DIV/0!
T2D9 - Tiagabine hydrochloride (GABA Transporters, Inhibitor)	#DIV/0!	#DIV/0!	#DIV/0!	#DIV/0!	#DIV/0!	#DIV/0!	#DIV/0!	#DIV/0!	#DIV/0!	#DIV/0!
T2D10 - Rasagiline mesylate (Monoamine Oxidase, Inhibitor)	#DIV/0!	#DIV/0!	#DIV/0!	#DIV/0!	#DIV/0!	#DIV/0!	#DIV/0!	#DIV/0!	#DIV/0!	#DIV/0!
T2D11 - Olanzapine (5-HT2A Receptors, Antagonist)	#DIV/0!	#DIV/0!	#DIV/0!	#DIV/0!	#DIV/0!	#DIV/0!	#DIV/0!	#DIV/0!	#DIV/0!	#DIV/0!
T2E2 - Axitinib (VEGFR, Inhibitor)	#DIV/0!	#DIV/0!	#DIV/0!	#DIV/0!	#DIV/0!	#DIV/0!	#DIV/0!	#DIV/0!	#DIV/0!	#DIV/0!
T2E3 - Saquinavir mesylate (Other Proteases, Inhibitor)	#DIV/0!	#DIV/0!	#DIV/0!	#DIV/0!	#DIV/0!	#DIV/0!	#DIV/0!	#DIV/0!	#DIV/0!	#DIV/0!
T2E4 - Rivastigmine tartrate (Cholinesterases, Inhibitor)	#DIV/0!	#DIV/0!	#DIV/0!	#DIV/0!	#DIV/0!	#DIV/0!	#DIV/0!	#DIV/0!	#DIV/0!	#DIV/0!
T2E5 - Trifluorothymidine (Thymidylate Synthetase, Inhibitor)	#DIV/0!	#DIV/0!	#DIV/0!	#DIV/0!	#DIV/0!	#DIV/0!	#DIV/0!	#DIV/0!	#DIV/0!	#DIV/0!
T2E6 - Ribavirin (Protein-synthesizing GTPases, Other)	#DIV/0!	#DIV/0!	#DIV/0!	#DIV/0!	#DIV/0!	#DIV/0!	#DIV/0!	#DIV/0!	#DIV/0!	#DIV/0!
T2E7 - Azilsartan (Angiotensin AT1 Receptors, Inverse Agonist)	#DIV/0!	#DIV/0!	#DIV/0!	#DIV/0!	#DIV/0!	#DIV/0!	#DIV/0!	#DIV/0!	#DIV/0!	#DIV/0!
T2E8 - Olmesartan (Angiotensin AT1 Receptors, Antagonist)	#DIV/0!	#DIV/0!	#DIV/0!	#DIV/0!	#DIV/0!	#DIV/0!	#DIV/0!	#DIV/0!	#DIV/0!	#DIV/0!
T2E9 - SAHA (Non-selective HDACs, Inhibitor)	#DIV/0!	#DIV/0!	#DIV/0!	#DIV/0!	#DIV/0!	#DIV/0!	#DIV/0!	#DIV/0!	#DIV/0!	#DIV/0!
T2E10 - Zolmitriptan (5-HT1D Receptors, Agonist)	#DIV/0!	#DIV/0!	#DIV/0!	#DIV/0!	#DIV/0!	#DIV/0!	#DIV/0!	#DIV/0!	#DIV/0!	#DIV/0!
T2E11 - Salmeterol xinafoate (Adrenergic Beta-2 Receptors, Agonist)	#DIV/0!	#DIV/0!	#DIV/0!	#DIV/0!	#DIV/0!	#DIV/0!	#DIV/0!	#DIV/0!	#DIV/0!	#DIV/0!
T2F2 - Quetiapine hemifumarate (Non-selective 5-HT2, Antagonist)	#DIV/0!	#DIV/0!	#DIV/0!	#DIV/0!	#DIV/0!	#DIV/0!	#DIV/0!	#DIV/0!	#DIV/0!	#DIV/0!
T2F3 - Candesartan (Angiotensin AT1 Receptors, Antagonist)	#DIV/0!	#DIV/0!	#DIV/0!	#DIV/0!	#DIV/0!	#DIV/0!	#DIV/0!	#DIV/0!	#DIV/0!	#DIV/0!
T2F4 - (S)-Duloxetine hydrochloride (5-HT Transporters, Inhibitor)	#DIV/0!	#DIV/0!	#DIV/0!	#DIV/0!	#DIV/0!	#DIV/0!	#DIV/0!	#DIV/0!	#DIV/0!	#DIV/0!
T2F5 - Capecitabine (DNA, RNA and Protein Synthesis, Inhibitor)	#DIV/0!	#DIV/0!	#DIV/0!	#DIV/0!	#DIV/0!	#DIV/0!	#DIV/0!	#DIV/0!	#DIV/0!	#DIV/0!
T2F6 - Methylprednisolone (Glucocorticoid Receptor, Agonist)	#DIV/0!	#DIV/0!	#DIV/0!	#DIV/0!	#DIV/0!	#DIV/0!	#DIV/0!	#DIV/0!	#DIV/0!	#DIV/0!
T2F7 - Levonorgestrel (Progesterone Receptor, Agonist)	#DIV/0!	#DIV/0!	#DIV/0!	#DIV/0!	#DIV/0!	#DIV/0!	#DIV/0!	#DIV/0!	#DIV/0!	#DIV/0!
T2F8 - Amlexanox (TANK binding kinase (TBK), Inhibitor)	#DIV/0!	#DIV/0!	#DIV/0!	#DIV/0!	#DIV/0!	#DIV/0!	#DIV/0!	#DIV/0!	#DIV/0!	#DIV/0!
T2F9 - Sulfasalazine (NF-kB/IkB, Inhibitor)	#DIV/0!	#DIV/0!	#DIV/0!	#DIV/0!	#DIV/0!	#DIV/0!	#DIV/0!	#DIV/0!	#DIV/0!	#DIV/0!
T2F10 - Pitavastatin calcium (HMG-CoA Reductase, Inhibitor)	#DIV/0!	#DIV/0!	#DIV/0!	#DIV/0!	#DIV/0!	#DIV/0!	#DIV/0!	#DIV/0!	#DIV/0!	#DIV/0!
T2F11 - Miglitol (Glycosylases, Inhibitor)	#DIV/0!	#DIV/0!	#DIV/0!	#DIV/0!	#DIV/0!	#DIV/0!	#DIV/0!	#DIV/0!	#DIV/0!	#DIV/0!
T2G2 - Stavudine (Antivirals, Other)	#DIV/0!	#DIV/0!	#DIV/0!	#DIV/0!	#DIV/0!	#DIV/0!	#DIV/0!	#DIV/0!	#DIV/0!	#DIV/0!
T2G3 - Rizatriptan benzoate (5-HT1B Receptors, Agonist)	#DIV/0!	#DIV/0!	#DIV/0!	#DIV/0!	#DIV/0!	#DIV/0!	#DIV/0!	#DIV/0!	#DIV/0!	#DIV/0!
T2G4 - Telmisartan (Angiotensin AT1 Receptors, Antagonist)	#DIV/0!	#DIV/0!	#DIV/0!	#DIV/0!	#DIV/0!	#DIV/0!	#DIV/0!	#DIV/0!	#DIV/0!	#DIV/0!
T2G5 - Tolvaptan (Vasopressin Receptors, Antagonist)	#DIV/0!	#DIV/0!	#DIV/0!	#DIV/0!	#DIV/0!	#DIV/0!	#DIV/0!	#DIV/0!	#DIV/0!	#DIV/0!
T2G6 - Ramipril (Angiotensin-Converting Enzyme, Inhibitor)	#DIV/0!	#DIV/0!	#DIV/0!	#DIV/0!	#DIV/0!	#DIV/0!	#DIV/0!	#DIV/0!	#DIV/0!	#DIV/0!
T2G7 - Bazedoxifene acetate (Estrogen and Related Receptors, Modulator)	#DIV/0!	#DIV/0!	#DIV/0!	#DIV/0!	#DIV/0!	#DIV/0!	#DIV/0!	#DIV/0!	#DIV/0!	#DIV/0!
T2G8 - Rosiglitazone (PPARgamma Receptors, Agonist)	#DIV/0!	#DIV/0!	#DIV/0!	#DIV/0!	#DIV/0!	#DIV/0!	#DIV/0!	#DIV/0!	#DIV/0!	#DIV/0!
T2G9 - Rifaximin (Pregnane X Receptor, Agonist)	#DIV/0!	#DIV/0!	#DIV/0!	#DIV/0!	#DIV/0!	#DIV/0!	#DIV/0!	#DIV/0!	#DIV/0!	#DIV/0!
T2G10 - XL 184 (VEGFR, Inhibitor)	#DIV/0!	#DIV/0!	#DIV/0!	#DIV/0!	#DIV/0!	#DIV/0!	#DIV/0!	#DIV/0!	#DIV/0!	#DIV/0!
T2G11 - Aripiprazole (D2 Receptors, Agonist)	#DIV/0!	#DIV/0!	#DIV/0!	#DIV/0!	#DIV/0!	#DIV/0!	#DIV/0!	#DIV/0!	#DIV/0!	#DIV/0!
T2H2 - Dolasetron mesylate (5-HT3 Receptors, Antagonist)	#DIV/0!	#DIV/0!	#DIV/0!	#DIV/0!	#DIV/0!	#DIV/0!	#DIV/0!	#DIV/0!	#DIV/0!	#DIV/0!
T2H3 - Irbesartan (Angiotensin AT1 Receptors, Antagonist)	#DIV/0!	#DIV/0!	#DIV/0!	#DIV/0!	#DIV/0!	#DIV/0!	#DIV/0!	#DIV/0!	#DIV/0!	#DIV/0!
T2H4 - Ambrisentan (Endothelin ETA Receptors, Antagonist)	#DIV/0!	#DIV/0!	#DIV/0!	#DIV/0!	#DIV/0!	#DIV/0!	#DIV/0!	#DIV/0!	#DIV/0!	#DIV/0!
T2H5 - Ritonavir (Other Proteases, Inhibitor)	#DIV/0!	#DIV/0!	#DIV/0!	#DIV/0!	#DIV/0!	#DIV/0!	#DIV/0!	#DIV/0!	#DIV/0!	#DIV/0!
T2H6 - Imatinib mesylate (Abl Kinase, Inhibitor)	#DIV/0!	#DIV/0!	#DIV/0!	#DIV/0!	#DIV/0!	#DIV/0!	#DIV/0!	#DIV/0!	#DIV/0!	#DIV/0!
T2H7 - FTY 720 (Sphingosine-1-phosphate Receptors, Agonist)	#DIV/0!	#DIV/0!	#DIV/0!	#DIV/0!	#DIV/0!	#DIV/0!	#DIV/0!	#DIV/0!	#DIV/0!	#DIV/0!
T2H8 - Pemetrexed (Thymidylate Synthetase, Inhibitor)	#DIV/0!	#DIV/0!	#DIV/0!	#DIV/0!	#DIV/0!	#DIV/0!	#DIV/0!	#DIV/0!	#DIV/0!	#DIV/0!
T2H9 - Arformoterol tartrate (Adrenergic Beta-2 Receptors, Agonist)	#DIV/0!	#DIV/0!	#DIV/0!	#DIV/0!	#DIV/0!	#DIV/0!	#DIV/0!	#DIV/0!	#DIV/0!	#DIV/0!
T2H10 - Rucaparib camsylate (Poly(ADP-ribose) Polymerase, Inhibitor)	#DIV/0!	#DIV/0!	#DIV/0!	#DIV/0!	#DIV/0!	#DIV/0!	#DIV/0!	#DIV/0!	#DIV/0!	#DIV/0!
T2H11 - Bosentan (Non-selective Endothelin, Antagonist)	#DIV/0!	#DIV/0!	#DIV/0!	#DIV/0!	#DIV/0!	#DIV/0!	#DIV/0!	#DIV/0!	#DIV/0!	#DIV/0!
T3A2 - Anastrozole (Cytochrome P450, Inhibitor)	#DIV/0!	#DIV/0!	#DIV/0!	#DIV/0!	#DIV/0!	#DIV/0!	#DIV/0!	#DIV/0!	#DIV/0!	#DIV/0!
T3A3 - Bicalutamide (Androgen Receptor, Antagonist)	#DIV/0!	#DIV/0!	#DIV/0!	#DIV/0!	#DIV/0!	#DIV/0!	#DIV/0!	#DIV/0!	#DIV/0!	#DIV/0!
T3A4 - Bosutinib (Src Kinases, Inhibitor)	#DIV/0!	#DIV/0!	#DIV/0!	#DIV/0!	#DIV/0!	#DIV/0!	#DIV/0!	#DIV/0!	#DIV/0!	#DIV/0!
T3A5 - Letrozole (Cytochrome P450, Inhibitor)	#DIV/0!	#DIV/0!	#DIV/0!	#DIV/0!	#DIV/0!	#DIV/0!	#DIV/0!	#DIV/0!	#DIV/0!	#DIV/0!
T3A6 - Febuxostat (Other Oxygenases/Oxidases, Inhibitor)	#DIV/0!	#DIV/0!	#DIV/0!	#DIV/0!	#DIV/0!	#DIV/0!	#DIV/0!	#DIV/0!	#DIV/0!	#DIV/0!
T3A7 - Escitalopram oxalate (5-HT Transporters, Inhibitor)	#DIV/0!	#DIV/0!	#DIV/0!	#DIV/0!	#DIV/0!	#DIV/0!	#DIV/0!	#DIV/0!	#DIV/0!	#DIV/0!
T3A8 - Teriflunomide (Dihyroorotate Dehydrogenase, Inhibitor)	#DIV/0!	#DIV/0!	#DIV/0!	#DIV/0!	#DIV/0!	#DIV/0!	#DIV/0!	#DIV/0!	#DIV/0!	#DIV/0!
T3A9 - Aliskiren hemifumarate (Other Proteases, Inhibitor)	#DIV/0!	#DIV/0!	#DIV/0!	#DIV/0!	#DIV/0!	#DIV/0!	#DIV/0!	#DIV/0!	#DIV/0!	#DIV/0!
T3A10 - Vilazodone hydrochloride (5-HT1A Receptors, Agonist)	#DIV/0!	#DIV/0!	#DIV/0!	#DIV/0!	#DIV/0!	#DIV/0!	#DIV/0!	#DIV/0!	#DIV/0!	#DIV/0!
T3A11 - Saxagliptin hydrochloride (Dipeptidyl Peptidase IV (DPP-IV), Inhibitor)	#DIV/0!	#DIV/0!	#DIV/0!	#DIV/0!	#DIV/0!	#DIV/0!	#DIV/0!	#DIV/0!	#DIV/0!	#DIV/0!
T3B2 - PF 04449913 maleate (Smoothened Receptors, Antagonist)	#DIV/0!	#DIV/0!	#DIV/0!	#DIV/0!	#DIV/0!	#DIV/0!	#DIV/0!	#DIV/0!	#DIV/0!	#DIV/0!
T3B3 - Darunavir (Other Proteases, Inhibitor)	#DIV/0!	#DIV/0!	#DIV/0!	#DIV/0!	#DIV/0!	#DIV/0!	#DIV/0!	#DIV/0!	#DIV/0!	#DIV/0!
T3B4 - Dasatinib (Src Kinases, Inhibitor)	#DIV/0!	#DIV/0!	#DIV/0!	#DIV/0!	#DIV/0!	#DIV/0!	#DIV/0!	#DIV/0!	#DIV/0!	#DIV/0!
T3B5 - Ibrutinib (Brutons Tyrosine Kinase (BTK), Inhibitor)	#DIV/0!	#DIV/0!	#DIV/0!	#DIV/0!	#DIV/0!	#DIV/0!	#DIV/0!	#DIV/0!	#DIV/0!	#DIV/0!
T3B6 - Entecavir (RNA/DNA Polymerase, Inhibitor)	#DIV/0!	#DIV/0!	#DIV/0!	#DIV/0!	#DIV/0!	#DIV/0!	#DIV/0!	#DIV/0!	#DIV/0!	#DIV/0!
T3B7 - Megestrol Acetate (Progesterone Receptor, Agonist)	#DIV/0!	#DIV/0!	#DIV/0!	#DIV/0!	#DIV/0!	#DIV/0!	#DIV/0!	#DIV/0!	#DIV/0!	#DIV/0!
T3B8 - Lenalidomide (Ubiquitin E3 Ligases, Other)	#DIV/0!	#DIV/0!	#DIV/0!	#DIV/0!	#DIV/0!	#DIV/0!	#DIV/0!	#DIV/0!	#DIV/0!	#DIV/0!
T3B9 - Tadalafil (Phosphodiesterases, Inhibitor)	#DIV/0!	#DIV/0!	#DIV/0!	#DIV/0!	#DIV/0!	#DIV/0!	#DIV/0!	#DIV/0!	#DIV/0!	#DIV/0!
T3B10 - Prasugrel (Purinergic P2Y Receptors, Antagonist)	#DIV/0!	#DIV/0!	#DIV/0!	#DIV/0!	#DIV/0!	#DIV/0!	#DIV/0!	#DIV/0!	#DIV/0!	#DIV/0!
T3B11 - Trazodone hydrochloride (5-HT2A Receptors, Antagonist)	#DIV/0!	#DIV/0!	#DIV/0!	#DIV/0!	#DIV/0!	#DIV/0!	#DIV/0!	#DIV/0!	#DIV/0!	#DIV/0!
T3C2 - Rosuvastatin calcium (HMG-CoA Reductase, Inhibitor)	#DIV/0!	#DIV/0!	#DIV/0!	#DIV/0!	#DIV/0!	#DIV/0!	#DIV/0!	#DIV/0!	#DIV/0!	#DIV/0!
T3C3 - Ciclesonide (Glucocorticoid Receptor, Other)	#DIV/0!	#DIV/0!	#DIV/0!	#DIV/0!	#DIV/0!	#DIV/0!	#DIV/0!	#DIV/0!	#DIV/0!	#DIV/0!
T3C4 - Ciclopirox (Histone Demethylases, Inhibitor)	#DIV/0!	#DIV/0!	#DIV/0!	#DIV/0!	#DIV/0!	#DIV/0!	#DIV/0!	#DIV/0!	#DIV/0!	#DIV/0!
T3C5 - Phentolamine Mesylate (Non-selective Adrenergic Alpha Receptors, Antagonist)	#DIV/0!	#DIV/0!	#DIV/0!	#DIV/0!	#DIV/0!	#DIV/0!	#DIV/0!	#DIV/0!	#DIV/0!	#DIV/0!
T3C6 - Aprepitant (NK1 Receptor, Antagonist)	#DIV/0!	#DIV/0!	#DIV/0!	#DIV/0!	#DIV/0!	#DIV/0!	#DIV/0!	#DIV/0!	#DIV/0!	#DIV/0!
T3C7 - Roflumilast (Phosphodiesterases, Inhibitor)	#DIV/0!	#DIV/0!	#DIV/0!	#DIV/0!	#DIV/0!	#DIV/0!	#DIV/0!	#DIV/0!	#DIV/0!	#DIV/0!
T3C8 - Silodosin (Adrenergic Alpha-1 Receptors, Antagonist)	#DIV/0!	#DIV/0!	#DIV/0!	#DIV/0!	#DIV/0!	#DIV/0!	#DIV/0!	#DIV/0!	#DIV/0!	#DIV/0!
T3C9 - Lapatinib (EGFR, Inhibitor)	#DIV/0!	#DIV/0!	#DIV/0!	#DIV/0!	#DIV/0!	#DIV/0!	#DIV/0!	#DIV/0!	#DIV/0!	#DIV/0!
T3C10 - Sorafenib (Raf Kinase, Inhibitor)	#DIV/0!	#DIV/0!	#DIV/0!	#DIV/0!	#DIV/0!	#DIV/0!	#DIV/0!	#DIV/0!	#DIV/0!	#DIV/0!
T3C11 - Mefloquine hydrochloride (Gap Channels, Blocker)	#DIV/0!	#DIV/0!	#DIV/0!	#DIV/0!	#DIV/0!	#DIV/0!	#DIV/0!	#DIV/0!	#DIV/0!	#DIV/0!
EW	-29.7071	-65	-36.7347	5	39	-4.5	#DIV/0!	18.5	-40	2.5

## Sheet: Help
	Help
	1
	2
	3
