# Supplementary material for: Novel use of FDA-approved drugs identified by cluster analysis of behavioral profiles
Source: Sci Rep. 2022 Apr 21;12:6120. doi: 10.1038/s41598-022-10133-y (PMC9023506; doi:10.1038/s41598-022-10133-y)
Supplement: Supplementary file 5 — Supplementary Information 5. [file 41598_2022_10133_MOESM5_ESM.xlsx]

## Sheet: Experiments
	Version 10-21-21: added Stats & Groups sheet (DMSO always on top)
	Combine Multiple Experiments:			Copy numbers from Summary Sheet (Excel Template RC092421 for 96-well plates)
				Paste numbers in this template, below orange header (Values only!)
				Activity					Vision (burst vision if available)
	Date	Well	Group	1hr	P15	Hab	S	E	R	G	B	FR	RGB
	2021-01-12	1	EW	11.8333	16	0	10	-3	18.5714	-	60	2.35294	26.9748
	2021-01-12	2	T1A2	19	31	-16.3265	8	7	84.7072	55.3454	11.8875	0.280112	38.0551
	2021-01-12	3	T1A3	27.8333	49	22.449	14	10	-	-47.343	-19.9637	-50.4762	-39.261
	2021-01-12	4	T1A4	30.6667	40	-4.08163	17	-35	-2.45902	28.4314	39.7129	-8.10537	14.395
	2021-01-12	5	T1A5	25.5	47	-2.04082	9	-30	-12.1254	5.55556	2.6393	2.7957	-0.283721
	2021-01-12	6	T1A6	59.3333	64	18.3673	1	-14	-30.303	14.8484	-3.96825	44.7917	6.3422
	2021-01-12	7	T1A7	15.8333	9	-18.3673	49	-43	-9.5	0.34965	-10.9666	-15.1786	-8.82389
	2021-01-12	8	T1A8	1.83333	19	18.3673	11	3	22.3529	11.5385	10.8262	33.5796	19.5743
	2021-01-12	9	T1A9	4.83333	9	0	-6	-3	76	25.852	23.1884	7.2683	33.0772
	2021-01-12	10	T1A10	4.16667	0	2.04082	24	-23	42.8571	-	-15.5914	-	13.6329
	2021-01-12	11	T1A11	40.5	61	-4.08163	0	-33	-57.7778	-35.1253	20.9694	67.6111	-1.08064
	2021-01-12	12	EW	21	14	12.2449	11	-18	-9.98386	11.9131	8.55483	36.4635	11.7369
	2021-01-12	13	EW	4.16667	6	-10.2041	-4	3	16.6667	-	-	15.0794	15.873
	2021-01-12	14	T1B2	54	36	6.12245	51	-72	-21.039	-2.04199	18.739	-8.96552	-3.32687
	2021-01-12	15	T1B3	25.5	95	-10.2041	-57	35	-	-1.5873	-12.0506	-24.9183	-12.8521
	2021-01-12	16	T1B4	4.16667	3	4.08163	-1	0	-	-	34.2857	-	34.2857
	2021-01-12	17	T1B5	-	-	-	-	-	-	-	-	-	-
	2021-01-12	18	T1B6	2.83333	54	36.7347	-2	27	-	-	44.1176	76.6667	60.3922
	2021-01-12	19	T1B7	81.6667	89	4.08163	-6	5	-1.18687	-7.65832	-1.2931	-7.47126	-4.40239
	2021-01-12	20	T1B8	0.166667	14	34.6939	36	-10	-	-	-	-	-
	2021-01-12	21	T1B9	27.1667	57	28.5714	12	16	31.4626	6.66667	17.5498	47.7941	25.8683
	2021-01-12	22	T1B10	12.3333	1	-8.16327	14	-11	-	68.8889	16.6667	-	42.7778
	2021-01-12	23	T1B11	3.83333	12	46.9388	6	38	80	45.2381	28.2353	43.3333	49.2017
	2021-01-12	24	EW	0.666667	5	0	3	-8	-	-	-	-	-
	2021-01-12	25	EW	82	13	4.08163	40	-49	50	58.4416	15.2778	-	41.2398
	2021-01-12	26	T1C2	3.33333	41	12.2449	-2	-33	-20	-	16.1905	21.4286	5.87302
	2021-01-12	27	T1C3	6.33333	37	6.12245	3	-35	100	37.5	43.7229	13.0981	48.5803
	2021-01-12	28	T1C4	63.3333	30	24.4898	11	28	-1.06952	23.8095	79.4872	21.6667	30.9735
	2021-01-12	29	T1C5	4	24	4.08163	31	24	-26.3889	80	31.26	15.6863	25.1393
	2021-01-12	30	T1C6	0.5	61	67.3469	-40	41	-	-	56.8182	-	56.8182
	2021-01-12	31	T1C7	3.66667	2	-18.3673	2	76	-	-	83.9394	-	83.9394
	2021-01-12	32	T1C8	3.16667	40	-4.08163	1	-5	-	-33.3333	70	-62.963	-8.76543
	2021-01-12	33	T1C9	1.83333	95	-10.2041	-2	-4	30.3406	6.11253	-5.10204	11.5751	10.7315
	2021-01-12	34	T1C10	61.5	88	4.08163	9	1	66.8601	38.1329	57.5832	82.7462	61.3306
	2021-01-12	35	T1C11	35.8333	22	38.7755	-6	43	-19.5571	-6.7966	29.7719	-21.027	-4.4022
	2021-01-12	36	EW	48.5	61	-20.4082	3	-50	-0.77749	1.65501	-39.4153	14.0148	-6.13075
	2021-01-12	37	EW	5.83333	40	53.0612	0	3	-	0.909091	71.875	50	40.928
	2021-01-12	38	T1D2	2.83333	5	-18.3673	50	21	-	-4.38503	29.3103	-	12.4627
	2021-01-12	39	T1D3	37	71	-8.16327	14	11	28.0952	-4.41595	70.6374	78.1431	43.115
	2021-01-12	40	T1D4	31.3333	6	-2.04082	-2	1	-	0	80	0	26.6667
	2021-01-12	41	T1D5	24.5	21	26.5306	33	-41	-31.6667	-19.0909	17.0262	17.8679	-3.96588
	2021-01-12	42	T1D6	4.66667	43	-4.08163	8	-45	-	53.8462	94.4444	91.2886	79.8597
	2021-01-12	43	T1D7	68.8333	75	-10.2041	-2	12	-8.43956	-24.5249	14.8955	-52.9704	-17.7598
	2021-01-12	44	T1D8	20	47	14.2857	28	2	-	-21.9231	63.9037	31.5027	24.4944
	2021-01-12	45	T1D9	81.6667	85	53.0612	14	-26	-30.4669	-19.8165	-6.0077	-	-18.7637
	2021-01-12	46	T1D10	2.5	0	44.898	24	-2	-	-	-	63.3333	63.3333
	2021-01-12	47	T1D11	17	9	6.12245	20	-26	-90	-	19.697	20.5556	-16.5825
	2021-01-12	48	EW	6.83333	0	10.2041	2	7	-	-16.3636	71.4286	-15.3846	13.2268
	2021-01-12	49	EW	43	84	14.2857	-19	1	-	20.3528	51.3627	41.7364	37.8173
	2021-01-12	50	T1E2	46.8333	79	22.449	-30	-28	-14.1026	0	44.7961	11.8182	10.6279
	2021-01-12	51	T1E3	56.8333	74	4.08163	18	6	-	-	66.3007	42.1603	54.2305
	2021-01-12	52	T1E4	3.33333	16	57.1429	25	-7	42.6667	-	0	40.7843	27.817
	2021-01-12	53	T1E5	46.3333	39	-14.2857	15	34	20	-34	45.7143	40	17.9286
	2021-01-12	54	T1E6	31.5	33	36.7347	50	-14	-15.5449	14.1943	19.697	16.0377	8.59604
	2021-01-12	55	T1E7	6.33333	52	16.3265	7	2	-5.22894	-8.86957	34.4165	-21.8703	-0.388076
	2021-01-12	56	T1E8	3.16667	2	8.16327	39	-37	-25.3247	21.5078	-33.3333	-	-12.3834
	2021-01-12	57	T1E9	14.3333	27	-4.08163	15	-20	25.2688	38.8889	50	6.18828	30.0865
	2021-01-12	58	T1E10	5.33333	7	4.08163	-5	0	35	41.6667	49.0179	-	41.8948
	2021-01-12	59	T1E11	62.6667	56	12.2449	-8	-40	17.8022	70.8358	-12.7382	-16.1824	14.9294
	2021-01-12	60	EW	37.3333	52	10.2041	23	-11	50.3268	22.1739	-38.5119	83.8442	29.4582
	2021-01-12	61	EW	34.6667	8	24.4898	19	52	-	-	63.4409	-16.6667	23.3871
	2021-01-12	62	T1F2	46.3333	60	14.2857	26	-18	35.1762	-5.60936	17.7404	37.1897	21.1242
	2021-01-12	63	T1F3	13.1667	2	-2.04082	7	-8	20	17.8363	93.75	-	43.8621
	2021-01-12	64	T1F4	4.66667	6	10.2041	41	-20	-	66.6667	39.5767	17.1233	41.1222
	2021-01-12	65	T1F5	62	78	24.4898	8	1	-0.649351	-4.41667	-3.11782	43.6119	8.85703
	2021-01-12	66	T1F6	0	1	0	29	-30	-	-	-	-	-
	2021-01-12	67	T1F7	4.83333	57	24.4898	0	-35	-	-50	15.7895	-	-17.1053
	2021-01-12	68	T1F8	14.1667	51	-12.2449	10	-55	-28.125	-4.22427	16.6667	64.4286	12.1865
	2021-01-12	69	T1F9	2.33333	86	2.04082	-1	-84	-8.57143	23.6043	-21.0304	-12.0879	-4.52137
	2021-01-12	70	T1F10	25.1667	3	40.8163	45	3	22.6557	-11.7857	57.1429	23.2935	22.8266
	2021-01-12	71	T1F11	2.83333	0	2.04082	1	0	-	-	-	-	-
	2021-01-12	72	EW	56.1667	52	4.08163	13	33	-60.3774	-10.4743	-17.4725	27.1591	-15.2913
	2021-01-12	73	EW	22.5	51	30.6122	21	-10	13.1579	-11.4035	47.3467	19.8151	17.229
	2021-01-12	74	T1G2	17.5	2	-4.08163	4	11	-	-	-	-	-
	2021-01-12	75	T1G3	-	-	-	-	-	-	-	-	-	-
	2021-01-12	76	T1G4	27.8333	54	28.5714	1	-41	-12.7232	-10.4051	-20.727	-46.3824	-22.5595
	2021-01-12	77	T1G5	84.3333	83	-4.08163	4	9	22.9127	40.0625	34.8463	55.3846	38.3015
	2021-01-12	78	T1G6	32	69	10.2041	-37	10	1.45049	52.621	24.7306	0.137589	19.7349
	2021-01-12	79	T1G7	51.6667	23	2.04082	39	34	-17.5758	-0.980885	13.0952	-47.0548	-13.129
	2021-01-12	80	T1G8	32.1667	73	0	14	8	71.4286	24.1497	72.0696	76.7598	61.1019
	2021-01-12	81	T1G9	11.6667	1	32.6531	41	21	5.55556	-3.03634	28.1013	-	10.2068
	2021-01-12	82	T1G10	3.66667	31	4.08163	-5	31	-	-44.4444	-	54.3478	4.95169
	2021-01-12	83	T1G11	21.8333	49	-2.04082	45	-18	85.4545	20.9231	82.1429	44.8963	58.3542
	2021-01-12	84	EW	15.5	53	36.7347	-7	-7	-14.2857	-18.4295	-36.3095	11.1111	-14.4784
	2021-01-12	85	EW	48	77	18.3673	-15	-41	74.6606	-	-15	-26.6776	10.9944
	2021-01-12	86	T1H2	6.5	59	22.449	17	-43	67.9834	55.5844	64.1519	98.6842	71.601
	2021-01-12	87	T1H3	63	86	2.04082	2	11	49.4151	46.2517	48.75	17.1475	40.3911
	2021-01-12	88	T1H4	14.1667	33	36.7347	-22	40	63.4286	16.6667	20.9707	-	33.6886
	2021-01-12	89	T1H5	35.1667	41	38.7755	-30	30	-44.2353	18.7938	-	32.1429	2.2338
	2021-01-12	90	T1H6	4.33333	33	4.08163	42	9	-8	-20	64.5522	0	9.13806
	2021-01-12	91	T1H7	27.1667	42	0	-9	-3	54.5455	-	-5.71429	8.33333	19.0548
	2021-01-12	92	T1H8	75.1667	43	-28.5714	3	5	-13.6713	26.0766	-5.38462	-60.0614	-13.2602
	2021-01-12	93	T1H9	45.8333	72	2.04082	14	8	-6.63265	6.34921	-2.21311	23.6842	5.29691
	2021-01-12	94	T1H10	76.6667	87	4.08163	4	-8	0	15.5556	-60	-0.461854	-11.2266
	2021-01-12	95	T1H11	25	47	20.4082	17	13	-	0	28.4303	13.1653	13.8652
	2021-01-12	96	EW	9	8	6.12245	24	-29	27.4131	-22.7106	-6.25	-29.7082	-7.81393
	2021-01-12	97	EW	27.3333	37	26.5306	12	-11	62.1622	10.2073	49.2886	62.2222	45.9701
	2021-01-12	98	T1A2	0.333333	6	-4.08163	5	5	100	-	42.8571	45.5882	62.8151
	2021-01-12	99	T1A3	14.6667	2	16.3265	21	-15	11.1111	-	-15	-	-1.94444
	2021-01-12	100	T1A4	24.6667	11	-18.3673	19	52	19.4581	-3.38164	0	39.9267	14.0008
	2021-01-12	101	T1A5	18.3333	49	10.2041	12	-24	83.7963	0	25.7479	55.8559	41.35
	2021-01-12	102	T1A6	21.1667	18	14.2857	24	-21	9.52381	-	-	-	9.52381
	2021-01-12	103	T1A7	53	21	22.449	27	-33	-11.1926	-11.924	-53.5225	-49.7205	-31.5899
	2021-01-12	104	T1A8	0.666667	13	30.6122	18	-14	-	13.6628	8.0543	20.5128	14.0766
	2021-01-12	105	T1A9	1.16667	6	2.04082	14	-15	-	-	50	66.6667	58.3333
	2021-01-12	106	T1A10	31.1667	59	24.4898	-12	36	9.71867	-7.1535	-18.6325	-9.48202	-6.38733
	2021-01-12	107	T1A11	9.33333	18	2.04082	18	-35	18.8571	-60	-2.48848	90.6977	11.7666
	2021-01-12	108	EW	9	4	20.4082	45	32	-	-	-	22.2222	22.2222
	2021-01-12	109	EW	16.1667	46	14.2857	30	-53	-26.6667	-17.5509	-11.1742	-13.1269	-17.1297
	2021-01-12	110	T1B2	46.1667	4	-6.12245	83	-33	-5.13988	50.8117	43.0403	65.1786	38.4727
	2021-01-12	111	T1B3	19.3333	92	0	-6	-35	16.1111	-4.84918	18.9519	75	26.3035
	2021-01-12	112	T1B4	3.66667	9	57.1429	14	17	-	-18.0556	-23.3696	-	-20.7126
	2021-01-12	113	T1B5	1.83333	8	0	23	-31	-	-	-	-	-
	2021-01-12	114	T1B6	9.66667	15	20.4082	26	6	-	-	81.5476	-6.54762	37.5
	2021-01-12	115	T1B7	15.5	0	0	0	0	-	-	-	-	-
	2021-01-12	116	T1B8	18.8333	26	-8.16327	6	38	35	-12.5	62.0319	47.815	33.0867
	2021-01-12	117	T1B9	19.6667	14	73.4694	29	12	-24.1703	-7.40118	-15.8456	-45.0135	-23.1076
	2021-01-12	118	T1B10	50.6667	66	-24.4898	-16	13	28.8095	-44.5378	14.5551	7.77778	1.65113
	2021-01-12	119	T1B11	70.1667	89	14.2857	8	-17	48.9796	-5.09491	9.09091	9.98198	15.7394
	2021-01-12	120	EW	2.5	70	-26.5306	-10	-43	17.8799	30.7692	-10.9127	22.8294	15.1415
	2021-01-12	121	EW	27.5	83	18.3673	-9	-13	38.3503	3.7441	19.1051	24.1803	21.345
	2021-01-12	122	T1C2	36.8333	79	-16.3265	-4	-15	25.1923	76.7263	30.2049	33.7674	41.4727
	2021-01-12	123	T1C3	46.6667	15	0	14	-7	3.76623	-1.61943	2.5974	-55.5	-12.6889
	2021-01-12	124	T1C4	93.3333	47	-8.16327	17	26	-16.3217	17.6321	8.69565	24.1192	8.53133
	2021-01-12	125	T1C5	2.5	13	59.1837	14	8	-	-	67.0163	-26.7974	20.1095
	2021-01-12	126	T1C6	41.3333	60	10.2041	17	-35	-53.3333	-43.3333	26.6667	80.5983	2.64957
	2021-01-12	127	T1C7	39.3333	18	26.5306	78	-22	-16.9591	5.45542	-37.4118	-30.2326	-19.787
	2021-01-12	128	T1C8	28.6667	28	6.12245	20	-26	3.7112	33.1568	47.0085	22.706	26.6456
	2021-01-12	129	T1C9	25	1	0	1	-2	-	-20.1275	-18.9935	-	-19.5605
	2021-01-12	130	T1C10	40.3333	65	0	12	-6	-42.2705	-37.2131	-12.9749	12.0133	-20.1113
	2021-01-12	131	T1C11	32.6667	54	-8.16327	10	24	29.7235	-1.87547	11.9413	25.5071	16.3241
	2021-01-12	132	EW	5.83333	0	0	4	-4	-18.2796	-38.3053	-3.1746	-11.7322	-17.8729
	2021-01-12	133	EW	35.8333	42	-8.16327	34	-37	17.7143	42.5	1.45161	83.3333	36.2498
	2021-01-12	134	T1D2	2.33333	1	-24.4898	41	-28	-	-	-	-	-
	2021-01-12	135	T1D3	92.6667	99	4.08163	-5	-19	-30.9833	-8.42946	-19.244	-17.8571	-19.1285
	2021-01-12	136	T1D4	28.8333	2	-4.08163	-1	1	-	-	-	-	-
	2021-01-12	137	T1D5	39.6667	24	26.5306	30	-4	28.1098	-5.72062	13.1579	64.2857	24.9582
	2021-01-12	138	T1D6	10.3333	3	0	22	-25	52.6316	-	-2.92398	-	24.8538
	2021-01-12	139	T1D7	2.5	21	-8.16327	-18	22	-	10	-18.1026	-	-4.05128
	2021-01-12	140	T1D8	20.6667	81	12.2449	0	-51	-24.0385	8.867	13.7024	-30.1724	-7.91038
	2021-01-12	141	T1D9	10.8333	3	2.04082	18	-20	30.7692	-	10	-	20.3846
	2021-01-12	142	T1D10	-	-	-	-	-	-	-	-	-	-
	2021-01-12	143	T1D11	32.8333	44	36.7347	46	-64	-	-33.3333	55.3544	-25.1462	-1.04169
	2021-01-12	144	EW	39.8333	90	-12.2449	3	-14	54.7778	20.5263	8.36163	-4.7976	19.717
	2021-01-12	145	EW	11.3333	49	4.08163	31	-5	-	-	-12.5	-33.3333	-22.9167
	2021-01-12	146	T1E2	1.33333	11	12.2449	23	-16	-	-	-	0	0
	2021-01-12	147	T1E3	51.3333	71	51.0204	-3	-41	-38.2051	-	-29.249	-12.5	-26.6514
	2021-01-12	148	T1E4	0.666667	4	-2.04082	9	-12	-	-	-	-	-
	2021-01-12	149	T1E5	45.1667	60	34.6939	1	-1	-50	4.05405	-13.609	56.4706	-0.771102
	2021-01-12	150	T1E6	22.3333	53	2.04082	22	-74	20.1908	33.7607	-20.0627	-50.2385	-4.08743
	2021-01-12	151	T1E7	5.5	16	71.4286	57	-36	-	-	-	-	-
	2021-01-12	152	T1E8	59.5	93	18.3673	-10	-5	36.1934	65.7353	2.06718	40.7338	36.1824
	2021-01-12	153	T1E9	48.6667	48	32.6531	-29	5	16.2896	-	6.07903	4.02576	8.79813
	2021-01-12	154	T1E10	63.3333	51	12.2449	17	-5	-69.596	-22.6785	-36.5833	-49.8708	-44.6821
	2021-01-12	155	T1E11	22.1667	47	77.551	1	7	-	19.6429	37.1388	-37.0065	6.59173
	2021-01-12	156	EW	9.66667	44	10.2041	15	8	-3.73027	-	9.14729	-1.44231	1.3249
	2021-01-12	157	EW	19.8333	24	-6.12245	14	-22	-11.7857	-5.97403	-17.5862	-8.42424	-10.9425
	2021-01-12	158	T1F2	55.8333	90	38.7755	-4	-54	-	-16.5131	2.53815	1.62139	-4.11786
	2021-01-12	159	T1F3	58.1667	65	8.16327	22	-22	-5.90418	44.5795	26.9737	48.8372	28.6215
	2021-01-12	160	T1F4	81.5	66	-4.08163	-3	-39	-47.4502	-18.5904	-48.9247	42.0875	-18.2194
	2021-01-12	161	T1F5	40	48	-16.3265	-10	-14	-	-	30.9091	-41.5865	-5.33872
	2021-01-12	162	T1F6	0	1	16.3265	24	-9	-	-	-	-	-
	2021-01-12	163	T1F7	5.5	39	0	37	19	43.6404	25	-8.26531	-22.0273	9.58694
	2021-01-12	164	T1F8	73	95	18.3673	-22	-10	71.8651	-18.8005	68.7879	3.02521	31.2194
	2021-01-12	165	T1F9	76.8333	4	6.12245	3	2	-6.90691	-73.0159	1.75439	-41.8239	-29.9981
	2021-01-12	166	T1F10	11.1667	10	-4.08163	-3	-5	90	44.9405	78.5714	93.75	76.8155
	2021-01-12	167	T1F11	1	40	10.2041	40	-20	-	-	-20.4201	-9.52381	-14.972
	2021-01-12	168	EW	31.1667	16	26.5306	10	-7	-	21.8623	-	49.9255	35.8939
	2021-01-12	169	EW	9	51	14.2857	22	-29	24.1935	2.82132	38.3415	65.9591	32.8289
	2021-01-12	170	T1G2	89	100	6.12245	-13	1	22.6828	1.13953	11.6162	-14.5152	5.23084
	2021-01-12	171	T1G3	10.1667	7	6.12245	12	-14	70.8333	28.4211	92.3188	100	72.8933
	2021-01-12	172	T1G4	4	4	-4.08163	14	2	-	42.8571	78.3069	-70.9091	16.7516
	2021-01-12	173	T1G5	34.5	25	-6.12245	0	-17	0.641026	0	51.0176	2.05279	13.4278
	2021-01-12	174	T1G6	1.5	11	10.2041	16	-22	-	-	7.29751	-20.9524	-6.82743
	2021-01-12	175	T1G7	58	47	-16.3265	19	-36	-11.3798	7.80543	72.7223	43.1818	28.0824
	2021-01-12	176	T1G8	73.5	68	-6.12245	16	13	28.2721	16.3363	6.35634	22.3443	18.3273
	2021-01-12	177	T1G9	82.1667	88	28.5714	-11	-27	-	3.24324	26.5338	43.6807	24.4859
	2021-01-12	178	T1G10	6.66667	49	-28.5714	32	-1	-	-	39.538	25.5192	32.5286
	2021-01-12	179	T1G11	74.3333	69	-2.04082	-9	-59	-36.3636	34.9206	45.9253	72	29.1206
	2021-01-12	180	EW	35.6667	62	0	0	-21	29.0293	-21.0734	-4.67391	21.0526	6.08364
	2021-01-12	181	EW	32.3333	82	24.4898	-49	-9	19.0104	-14.303	0.24583	40.7407	11.4235
	2021-01-12	182	T1H2	8.33333	56	-12.2449	16	-11	-	42.8571	64.6853	45.7143	51.0856
	2021-01-12	183	T1H3	28.1667	65	51.0204	-20	14	65.7895	-12.5874	56.1111	67.9487	44.3155
	2021-01-12	184	T1H4	40.5	65	-34.6939	-19	26	6.66667	-27.381	-1.92513	-53.3072	-18.9867
	2021-01-12	185	T1H5	13.1667	54	30.6122	1	0	-59.4595	2.5463	-13.0769	-43.0952	-28.2713
	2021-01-12	186	T1H6	63.3333	64	6.12245	17	3	-20.812	-11.1335	-18.1905	-30.0603	-20.0491
	2021-01-12	187	T1H7	76.5	81	-12.2449	7	-13	52.7473	21.3203	26.1642	7.76091	26.9982
	2021-01-12	188	T1H8	75.6667	89	8.16327	-2	-7	27.5	-5.75342	34.3407	51.0965	26.7959
	2021-01-12	189	T1H9	26.8333	65	8.16327	-9	-11	-66.6667	18.891	8.05556	24.6212	-3.77473
	2021-01-12	190	T1H10	55	66	-10.2041	8	18	-	26.4609	-8.3871	17.0213	11.6984
	2021-01-12	191	T1H11	8	18	-16.3265	2	26	-	-	3.17512	36.8421	20.0086
	2021-01-12	192	EW	27.5	1	8.16327	4	3	-	-	-9.23077	-	-9.23077
	2021-01-12	193	EW	38	53	-2.04082	-2	-50	-56.25	35.8974	2.9395	-	-5.80436
	2021-01-12	194	T1A2	4.33333	11	18.3673	1	-3	-	-22.8261	-23.2794	-42.0956	-29.4003
	2021-01-12	195	T1A3	2.5	15	51.0204	1	11	22.6667	-	4.72222	30	19.1296
	2021-01-12	196	T1A4	36	39	36.7347	10	20	27.8992	-2.16718	-7.24484	-31.9444	-3.36432
	2021-01-12	197	T1A5	47.6667	90	2.04082	-5	12	1.32979	-9.76801	3.26087	0.853859	-1.08087
	2021-01-12	198	T1A6	16.3333	90	63.2653	0	-24	17.8315	-15.942	22.1002	83.7165	26.9265
	2021-01-12	199	T1A7	32.3333	52	57.1429	25	-14	-61.9565	-35	1.21951	38.829	-14.227
	2021-01-12	200	T1A8	24.5	81	4.08163	12	3	-2.85884	-13.8749	11.4098	19.53	3.55153
	2021-01-12	201	T1A9	39.3333	45	10.2041	14	-17	3.80014	23.8095	14.8148	42.3903	21.2037
	2021-01-12	202	T1A10	4.5	14	12.2449	1	27	80.8333	48.3333	5.04202	9.86842	36.0193
	2021-01-12	203	T1A11	53.5	67	4.08163	3	-19	-30.6504	27.0186	-48.8172	-36.4035	-22.2131
	2021-01-12	204	EW	18.8333	78	2.04082	-78	1	9.24002	-	7.20851	41.7929	19.4138
	2021-01-12	205	EW	90.5	90	-4.08163	1	7	16.8301	18.5112	76.1364	68.3832	44.9652
	2021-01-12	206	T1B2	26.3333	78	79.5918	-4	-29	-	-40.6932	11.4458	-11.4493	-13.5656
	2021-01-12	207	T1B3	21.1667	23	-26.5306	-6	12	29.6748	22.692	90.2439	37.7668	45.0944
	2021-01-12	208	T1B4	1.16667	6	0	-6	0	-	-	36.0119	0.833333	18.4226
	2021-01-12	209	T1B5	56.5	84	-4.08163	1	0	-3.12396	-6.58971	-23.3658	-51.8322	-21.2279
	2021-01-12	210	T1B6	35.3333	49	28.5714	-35	0	-18.3908	47.3684	-24.7901	-73.3333	-17.2865
	2021-01-12	211	T1B7	62.1667	87	34.6939	-45	15	1.4881	-	-7.00094	44.2177	12.9016
	2021-01-12	212	T1B8	93.5	45	0	-21	-24	-	-	-	-	-
	2021-01-12	213	T1B9	80.6667	79	10.2041	-6	17	-16.1645	-9.73636	3.24667	-46.604	-17.3145
	2021-01-12	214	T1B10	0.166667	0	6.12245	2	22	-	-	-54.7619	-	-54.7619
	2021-01-12	215	T1B11	11	18	4.08163	-15	-1	-5.59211	-6.40732	-13.6364	-63.8554	-22.3728
	2021-01-12	216	EW	65.5	55	0	20	-47	9.61338	-18.3724	50.3922	3.57143	11.3011
	2021-01-12	217	EW	11	3	0	-1	-2	-	-	28.5714	-	28.5714
	2021-01-12	218	T1C2	54.8333	92	2.04082	3	2	18.009	4.21652	-9.72206	-9.78261	0.680227
	2021-01-12	219	T1C3	7.83333	22	2.04082	16	-13	22.8571	2.66667	45.9752	35.4167	26.7289
	2021-01-12	220	T1C4	47.5	53	-28.5714	7	-28	-6.87778	-2.46769	69.5652	-1.24002	14.7449
	2021-01-12	221	T1C5	17.1667	9	20.4082	38	10	11.2782	20.9524	45.5645	-17.6471	15.037
	2021-01-12	222	T1C6	48.8333	30	-14.2857	41	-15	-26.601	-57.1429	-28.9216	29.1667	-20.8747
	2021-01-12	223	T1C7	28.6667	19	-14.2857	16	-22	-12.3606	-	-23.4615	-14.7186	-16.8469
	2021-01-12	224	T1C8	77	54	14.2857	-14	-12	22.9548	-16.0684	-24.9076	-29.0057	-11.7567
	2021-01-12	225	T1C9	59.1667	0	0	5	-5	-	-	-	-	-
	2021-01-12	226	T1C10	16.3333	24	20.4082	32	-17	24.0602	45.7143	49.1667	-	39.647
	2021-01-12	227	T1C11	8.66667	3	-46.9388	33	-2	15	1.53846	-3.83632	-1.37821	2.83098
	2021-01-12	228	EW	50.3333	81	14.2857	-3	-36	-8.16019	2.22012	-17.8313	29.6505	1.46978
	2021-01-12	229	EW	11.8333	49	-6.12245	-13	-15	7.05882	-11.1111	18.1155	-5.3066	2.18915
	2021-01-12	230	T1D2	-	-	-	-	-	-	-	-	-	-
	2021-01-12	231	T1D3	17.6667	2	-2.04082	91	4	-	-	-	-	-
	2021-01-12	232	T1D4	-	-	-	-	-	-	-	-	-	-
	2021-01-12	233	T1D5	86.8333	75	28.5714	-23	-36	-22.6248	32.1839	-40.1058	-20.5534	-12.775
	2021-01-12	234	T1D6	26.6667	25	0	44	-69	-15.6809	-	-6.4438	8.63787	-4.49561
	2021-01-12	235	T1D7	9.16667	58	14.2857	-29	59	4.54545	-34.0525	-58.0836	-29.5935	-29.296
	2021-01-12	236	T1D8	73	89	0	5	5	-13.3117	-6.0559	-19.436	-36.5777	-18.8453
	2021-01-12	237	T1D9	17.5	17	28.5714	6	-6	92.3077	-20.8333	11.6071	-12.5	17.6454
	2021-01-12	238	T1D10	-	-	-	-	-	-	-	-	-	-
	2021-01-12	239	T1D11	59.3333	62	6.12245	10	-67	94.5455	86.4646	70.5128	68.9744	80.1243
	2021-01-12	240	EW	90.1667	80	0	1	17	-37.0251	-12.2795	-27.2959	-24.6154	-25.304
	2021-01-12	241	EW	75.8333	54	-4.08163	-26	-14	-4.88546	-12.2484	9.60731	16.5786	2.26302
	2021-01-12	242	T1E2	18.1667	18	16.3265	15	-15	27.2989	45.4545	-28.7179	-29.3651	3.66759
	2021-01-12	243	T1E3	18.3333	27	-24.4898	11	32	-47.1044	-10.5263	-3.33333	8.69565	-13.0671
	2021-01-12	244	T1E4	19.6667	58	34.6939	-50	15	-13.6646	45.7317	36.1538	-13.5294	13.6729
	2021-01-12	245	T1E5	3	13	0	1	-10	-	-	-16.0839	-	-16.0839
	2021-01-12	246	T1E6	6.33333	45	6.12245	39	-81	-	-	20	-2.19711	8.90144
	2021-01-12	247	T1E7	67.1667	34	-4.08163	25	36	-73.3333	-42.8352	-24.1379	-44	-46.0766
	2021-01-12	248	T1E8	16.8333	3	20.4082	21	22	-11.6071	0	-30.8772	-48.0392	-22.6309
	2021-01-12	249	T1E9	68.3333	86	-6.12245	-22	26	-	-3.4585	-19.5862	-18.4874	-13.844
	2021-01-12	250	T1E10	13.3333	48	16.3265	-8	-32	10.8835	22.2642	-	-	16.5738
	2021-01-12	251	T1E11	71.8333	82	22.449	5	-58	24.5197	-16.9192	13.6419	24.3587	11.4003
	2021-01-12	252	EW	-	-	-	-	-	-	-	-	-	-
	2021-01-12	253	EW	89.6667	31	75.5102	20	-12	-44.7436	-38.3333	-23.3867	-87.8931	-48.5892
	2021-01-12	254	T1F2	7.83333	2	10.2041	3	0	7.5388	-29.4942	-16.7061	-10.2521	-12.2284
	2021-01-12	255	T1F3	63.8333	46	-4.08163	2	-4	-5.65574	-3.7037	-16.589	-11.039	-9.24685
	2021-01-12	256	T1F4	5	2	4.08163	8	-8	11.4551	-	43.1373	26.5	27.0308
	2021-01-12	257	T1F5	61.1667	11	20.4082	26	-21	-	-0.869565	-19.4246	-27.1451	-15.8131
	2021-01-12	258	T1F6	0.333333	1	14.2857	33	-15	-	-	-	-	-
	2021-01-12	259	T1F7	-	-	-	-	-	-	-	-	-	-
	2021-01-12	260	T1F8	28.3333	78	-42.8571	6	-52	60.1852	-27.8986	25.2381	-	19.1749
	2021-01-12	261	T1F9	6	4	24.4898	7	16	-	-	77.381	-	77.381
	2021-01-12	262	T1F10	11.1667	53	24.4898	29	5	23.1579	-35.4414	36.5217	-15.9826	2.06392
	2021-01-12	263	T1F11	11	22	16.3265	-22	8	-	-	-20.6667	-0.649351	-10.658
	2021-01-12	264	EW	27.6667	6	12.2449	22	-16	4.8048	-20.1229	-6.47773	-33.3333	-13.7823
	2021-01-12	265	EW	65.3333	67	-8.16327	9	5	-26.2274	-25.9825	-41.1436	-47.1761	-35.1324
	2021-01-12	266	T1G2	-	-	-	-	-	-	-	-	-	-
	2021-01-12	267	T1G3	83	88	-18.3673	-3	-7	-16.6667	7.46269	-7.99588	-16.3108	-8.37765
	2021-01-12	268	T1G4	-	-	-	-	-	-	-	-	-	-
	2021-01-12	269	T1G5	11.8333	18	-10.2041	27	5	6.10039	18.2139	3.02564	17.037	11.0942
	2021-01-12	270	T1G6	-	-	-	-	-	-	-	-	-	-
	2021-01-12	271	T1G7	70.3333	27	-2.04082	25	47	-12.1951	-1.98413	5.75758	17.6904	2.31719
	2021-01-12	272	T1G8	80.5	60	8.16327	15	4	81.9048	32.0704	40.9524	59.6241	53.6379
	2021-01-12	273	T1G9	45	99	51.0204	-5	-33	-38.6447	-4.39408	-27.381	38.796	-7.90593
	2021-01-12	274	T1G10	87.3333	5	73.4694	38	9	-6.52174	9.89863	39.4737	-	14.2835
	2021-01-12	275	T1G11	89.5	93	12.2449	0	-42	-11.2576	3.48684	-10.641	19.3957	0.24598
	2021-01-12	276	EW	0	6	4.08163	12	-6	-	-	-26.6667	-	-26.6667
	2021-01-12	277	EW	4.5	17	18.3673	6	-8	-90	-	-	-	-90
	2021-01-12	278	T1H2	2.83333	2	65.3061	20	24	35.4167	-	-	-	35.4167
	2021-01-12	279	T1H3	-	-	-	-	-	-	-	-	-	-
	2021-01-12	280	T1H4	33	90	-2.04082	-3	8	-	-	-13.8528	29.3233	7.73525
	2021-01-12	281	T1H5	21.3333	68	2.04082	15	11	-53.9474	27.8689	-21.6883	30.8723	-4.22362
	2021-01-12	282	T1H6	56	44	-10.2041	31	1	-29.5417	-31.0606	-47.4164	-66.2532	-43.568
	2021-01-12	283	T1H7	94.8333	95	-4.08163	-2	3	2.39175	4.21099	3.0303	-8.62613	0.251729
	2021-01-12	284	T1H8	12.3333	1	2.04082	18	-18	-6.85714	-	-	-	-6.85714
	2021-01-12	285	T1H9	34.1667	1	0	-1	0	-19.4444	-23.8095	-	-	-21.627
	2021-01-12	286	T1H10	58.8333	0	26.5306	31	-18	-14.1813	-	-5.13461	-	-9.65795
	2021-01-12	287	T1H11	7	24	10.2041	27	-46	-	-	0	77.9167	38.9583
	2021-01-12	288	EW	11.8333	3	2.04082	66	20	-2.05479	2.68367	-22.6528	-	-7.34129
	2021-01-12	289	EW	69.5	80	32.6531	12	-42	14.2308	-40.8602	-7.42857	61.1971	6.78477
	2021-01-12	290	T1A2	10.5	41	0	-5	-34	-42.4242	-	33.3333	-	-4.54545
	2021-01-12	291	T1A3	33.6667	13	-6.12245	14	53	-32.5	-32.4211	-9.55335	-60	-33.6186
	2021-01-12	292	T1A4	86.1667	63	0	9	17	-0.84507	-14.7394	-4.25101	3.47826	-4.08932
	2021-01-12	293	T1A5	9.66667	6	32.6531	23	9	62	63.6364	-10.4396	3.17829	29.5938
	2021-01-12	294	T1A6	1.33333	9	34.6939	67	-17	-	-	16.6667	0	8.33333
	2021-01-12	295	T1A7	18	15	0	56	22	20	-0.420168	0.71644	-26.0684	-1.44303
	2021-01-12	296	T1A8	26.3333	22	2.04082	12	50	10.2041	0	-9.35055	81.8182	20.6679
	2021-01-12	297	T1A9	29.3333	75	85.7143	5	-27	36.1842	61.1615	51.0638	63.5319	52.9853
	2021-01-12	298	T1A10	4.33333	3	-12.2449	31	15	-13.4615	0	8.58245	-	-1.62636
	2021-01-12	299	T1A11	2.83333	9	0	22	-29	-	-	14.4928	75	44.7464
	2021-01-12	300	EW	16.1667	51	-2.04082	14	4	-30.4545	-2.83333	-42.6198	-30.9822	-26.7225
	2021-01-12	301	EW	12.3333	5	6.12245	4	69	-	29.7619	28.815	-31.929	8.88262
	2021-01-12	302	T1B2	68.5	99	-6.12245	0	-5	17.331	19.1919	27.551	6.16693	17.5602
	2021-01-12	303	T1B3	67.8333	86	12.2449	-6	-52	83.7838	-22.7796	21.9048	62.5	36.3522
	2021-01-12	304	T1B4	12	8	-12.2449	52	13	-	-	-11.5385	0.980392	-5.27903
	2021-01-12	305	T1B5	-	-	-	-	-	-	-	-	-	-
	2021-01-12	306	T1B6	39.8333	74	42.8571	5	-49	-12.2727	61.4423	-10.3578	23.7143	15.6315
	2021-01-12	307	T1B7	-	-	-	-	-	-	-	-	-	-
	2021-01-12	308	T1B8	10.1667	33	-6.12245	25	30	23.5294	-34.6429	-25.6844	49.8246	3.25668
	2021-01-12	309	T1B9	48.1667	27	-14.2857	35	-9	64.7059	79.0698	1.48148	35.7088	45.2415
	2021-01-12	310	T1B10	36.5	93	-8.16327	-6	8	17.8788	-4.39276	25.3217	19.1633	14.4927
	2021-01-12	311	T1B11	2.83333	13	6.12245	-4	-4	37.3737	-	21.1765	14.2857	24.2786
	2021-01-12	312	EW	37.5	51	4.08163	17	-22	-	61.422	71.4286	72.3739	68.4081
	2021-01-12	313	EW	34.5	37	22.449	45	-21	-34.0741	45.2451	19.1191	-37.1558	-1.71641
	2021-01-12	314	T1C2	20.6667	17	30.6122	42	-13	5.80014	53.405	46.4786	21.7391	31.8557
	2021-01-12	315	T1C3	34	29	20.4082	-14	11	-60	-	57.6437	-	-1.17816
	2021-01-12	316	T1C4	63.5	78	30.6122	-4	-35	-46.2943	9.2506	-20.3676	44.4816	-3.23242
	2021-01-12	317	T1C5	5	5	36.7347	21	27	20.1299	-	88.8889	-	54.5094
	2021-01-12	318	T1C6	43.6667	56	4.08163	15	26	-20.2424	-10.9742	-7.6403	37.4855	-0.342857
	2021-01-12	319	T1C7	36	89	20.4082	-3	-76	-20.728	-13.9535	14.6429	-8.19277	-7.05785
	2021-01-12	320	T1C8	61.8333	40	40.8163	15	-9	-	33.4526	-1.75909	-9.375	7.43949
	2021-01-12	321	T1C9	33.6667	32	-8.16327	-1	58	-	50	10.8333	-39.6296	7.0679
	2021-01-12	322	T1C10	21.5	46	28.5714	-5	37	-100	-7.47126	45.4545	11.3801	-12.6591
	2021-01-12	323	T1C11	0.666667	66	18.3673	10	-67	-35.7143	66.6667	33.0882	-35.4839	7.13919
	2021-01-12	324	EW	8.5	45	-2.04082	27	-71	-	-	33.547	21.2766	27.4118
	2021-01-12	325	EW	1.83333	25	-2.04082	19	-43	-12.5	33.3333	33.2447	-29.1667	6.22784
	2021-01-12	326	T1D2	79	56	0	-4	44	-9.18962	-	41.0256	-10.0213	7.27157
	2021-01-12	327	T1D3	11.5	64	6.12245	19	2	-	-	27.7384	-30.634	-1.44782
	2021-01-12	328	T1D4	15.5	3	0	19	-2	-	8.33333	-13.4014	-	-2.53401
	2021-01-12	329	T1D5	1.66667	3	42.8571	39	32	68.9474	-	-9.31677	-31.746	9.29486
	2021-01-12	330	T1D6	0.166667	2	-4.08163	-1	1	-	-	-	-	-
	2021-01-12	331	T1D7	1	1	34.6939	56	8	0	-3.60144	16	-	4.13285
	2021-01-12	332	T1D8	53.3333	39	0	11	47	-	34.4633	-11.5584	-	11.4524
	2021-01-12	333	T1D9	1.33333	3	16.3265	60	-18	8.70984	5.76065	-	-	7.23524
	2021-01-12	334	T1D10	-	-	-	-	-	-	-	-	-	-
	2021-01-12	335	T1D11	39.3333	41	-2.04082	32	20	-12.782	7.90336	-68.75	1.70181	-17.9817
	2021-01-12	336	EW	0.666667	0	0	2	-2	-	-	7.5923	-	7.5923
	2021-01-12	337	EW	44.3333	32	8.16327	42	15	-24.3077	-1.05263	-3.60825	20.2985	-2.16752
	2021-01-12	338	T1E2	74.8333	30	-16.3265	38	-52	-	40.7615	-7.04501	33.3333	22.3499
	2021-01-12	339	T1E3	65.8333	89	0	10	-2	9.26158	4.12564	9.93083	28.0252	12.8358
	2021-01-12	340	T1E4	5.16667	58	18.3673	-9	-40	-18.75	100	22.7679	-48.9279	13.7725
	2021-01-12	341	T1E5	29.1667	49	8.16327	-9	-28	22.2222	-	-31.7308	-	-4.75427
	2021-01-12	342	T1E6	13.6667	67	-30.6122	-10	10	20.7692	32.893	53.9609	31.6239	34.8117
	2021-01-12	343	T1E7	0.833333	39	0	-29	-10	-	-	58.0087	81.8182	69.9134
	2021-01-12	344	T1E8	65.8333	93	2.04082	-2	-13	14.5455	-20.9264	-3.10945	8.52341	-0.241744
	2021-01-12	345	T1E9	17.5	43	40.8163	-6	34	-	7.12635	4.45633	36.6271	16.0699
	2021-01-12	346	T1E10	28.1667	47	4.08163	-10	-35	-	-	75.0385	80.6306	77.8346
	2021-01-12	347	T1E11	9.5	2	-4.08163	24	31	-	-	-	-	-
	2021-01-12	348	EW	11.3333	39	14.2857	-3	-27	-	-66.6667	10.8289	-5.38721	-20.4083
	2021-01-12	349	EW	75.8333	81	40.8163	-45	14	-50.5556	-34.8536	-21.3268	13.6364	-23.2749
	2021-01-12	350	T1F2	65.6667	27	14.2857	28	-46	7.63547	-24.2208	-8.85093	4.7138	-5.18061
	2021-01-12	351	T1F3	1.5	18	2.04082	46	7	5.17241	-	40.6977	-33.3333	4.17892
	2021-01-12	352	T1F4	56.1667	3	2.04082	63	-65	-	3.51288	4.28571	-42.5	-11.5671
	2021-01-12	353	T1F5	6.83333	26	40.8163	25	-25	31.5385	-3.0303	-20.8333	91.1654	24.7101
	2021-01-12	354	T1F6	0.333333	0	10.2041	29	54	-	-	-	-	-
	2021-01-12	355	T1F7	44.8333	22	-20.4082	67	-2	-36.5079	15.0913	-58.5417	50.963	-7.24884
	2021-01-12	356	T1F8	11.3333	49	6.12245	6	-52	-	-	47.2801	14.2235	30.7518
	2021-01-12	357	T1F9	65.6667	72	2.04082	6	12	-29.1667	43.75	3.94265	-50	-7.8685
	2021-01-12	358	T1F10	9.5	13	16.3265	38	-36	-	11.9134	21.623	23.0556	18.864
	2021-01-12	359	T1F11	10.8333	10	10.2041	27	-8	-3.50877	-	-	-	-3.50877
	2021-01-12	360	EW	3.66667	90	0	-13	-77	-	26.6667	6.15942	71.5657	34.7972
	2021-01-12	361	EW	39.8333	56	4.08163	9	-39	-	41.5197	-5.76923	-14.1649	7.19518
	2021-01-12	362	T1G2	2.16667	2	-18.3673	1	14	-	-	-	-	-
	2021-01-12	363	T1G3	47.5	74	-8.16327	15	1	60.6758	30.6972	21.777	30.3215	35.8679
	2021-01-12	364	T1G4	6.16667	23	87.7551	32	-1	-8.88889	45.977	55.5556	66.6667	39.8276
	2021-01-12	365	T1G5	1.16667	3	44.898	7	20	77.4929	70.9091	56.4532	27.2727	58.032
	2021-01-12	366	T1G6	-	-	-	-	-	-	-	-	-	-
	2021-01-12	367	T1G7	27.1667	65	0	31	2	-8.33333	-23.6628	-2.27273	4.94059	-7.33207
	2021-01-12	368	T1G8	6.16667	21	-2.04082	0	-20	-	-7.95455	10	-53.2468	-17.0671
	2021-01-12	369	T1G9	21.6667	18	-2.04082	-8	-9	29.2308	55.4492	52.7857	-52.5	21.2414
	2021-01-12	370	T1G10	24.1667	53	-2.04082	5	-25	37.4567	17.2093	18.314	-13.6364	14.8359
	2021-01-12	371	T1G11	44.8333	91	-2.04082	-5	9	62.5397	28.7821	47.6473	79.6638	54.6582
	2021-01-12	372	EW	80.1667	46	73.4694	28	-38	40	48	17.6101	-34.1821	17.857
	2021-01-12	373	EW	4.5	16	18.3673	37	-26	25.2535	53.3333	62.5882	69.2308	52.6015
	2021-01-12	374	T1H2	23.8333	35	44.898	36	-8	-31.1748	-1.19048	20.5882	9.52381	-0.563317
	2021-01-12	375	T1H3	15.3333	15	-16.3265	35	-38	6.49038	-13.2221	-39.2027	37.1148	-2.20488
	2021-01-12	376	T1H4	40.1667	27	8.16327	-1	-1	-17.4384	-10.9848	-21.5444	27.3016	-5.66652
	2021-01-12	377	T1H5	0.666667	15	2.04082	56	-70	-	-	44.0476	-	44.0476
	2021-01-12	378	T1H6	22.1667	25	61.2245	-1	14	55.5556	0	56.0606	16.6667	32.0707
	2021-01-12	379	T1H7	39.3333	26	6.12245	17	48	-13.3429	-78.9474	-39.9586	0	-33.0622
	2021-01-12	380	T1H8	6.16667	1	6.12245	15	-13	-	-	4.2042	-	4.2042
	2021-01-12	381	T1H9	68.3333	45	0	22	31	-18.9655	-31.9712	6.19048	-5.78947	-12.6339
	2021-01-12	382	T1H10	84.6667	78	-10.2041	-1	-10	-5.31915	6.3033	-30.3089	-65.4321	-23.6892
	2021-01-12	383	T1H11	34	34	-8.16327	-6	-2	-59.5238	11.1111	52.9412	-3.33333	0.298786
	2021-01-12	384	EW	46.5	94	-12.2449	-13	-3	66.3968	25.0959	37.3626	96.0784	56.2334
	2021-01-13	1	EW	26.6667	55	-10.2041	15	-37	27.5758	-7.06522	39.1608	-62.5	-0.707155
	2021-01-13	2	T1A2	9	10	-16.3265	-10	13	-27.7778	-	4.61538	-	-11.5812
	2021-01-13	3	T1A3	95.6667	88	4.08163	-7	9	3.66162	0.0724638	1.54639	-7.95322	-0.668186
	2021-01-13	4	T1A4	27.5	30	32.6531	18	-18	-19.0058	-11.3508	-3.94737	-20.8696	-13.7934
	2021-01-13	5	T1A5	1.5	33	28.5714	10	8	26.2821	-	19.1304	-3	14.1375
	2021-01-13	6	T1A6	30.6667	93	32.6531	-5	-68	8.96057	9.04374	-4.63392	93.75	26.7801
	2021-01-13	7	T1A7	6	6	-8.16327	62	11	16.5899	-21.4286	57.1429	75	31.826
	2021-01-13	8	T1A8	48	46	-4.08163	12	-26	10.6383	88.5714	26.4151	53.23	44.7137
	2021-01-13	9	T1A9	0.5	8	-46.9388	4	12	-	-	70	-	70
	2021-01-13	10	T1A10	10.6667	58	14.2857	9	10	-3.2967	-1.96078	-12.4444	61.1111	10.8523
	2021-01-13	11	T1A11	8.66667	16	-8.16327	15	54	35.6164	-	-	58.3333	46.9749
	2021-01-13	12	EW	18.5	73	-2.04082	-70	0	12.7273	-54.5455	-	62.963	7.04826
	2021-01-13	13	EW	30.3333	16	73.4694	-1	21	0	-	19.4596	14.1026	11.1874
	2021-01-13	14	T1B2	-	-	-	-	-	-	-	-	-	-
	2021-01-13	15	T1B3	5.33333	5	10.2041	23	-15	-	-	-	-	-
	2021-01-13	16	T1B4	4.16667	36	4.08163	31	-63	66.6667	-	-	-38.4615	14.1026
	2021-01-13	17	T1B5	-	-	-	-	-	-	-	-	-	-
	2021-01-13	18	T1B6	12.5	2	0	1	-3	70.7071	-	-8.57143	42.8571	34.9976
	2021-01-13	19	T1B7	89.1667	80	-2.04082	2	-5	-5.91667	0.773694	10.7843	-13.5945	-1.98828
	2021-01-13	20	T1B8	57.5	82	22.449	-6	2	-12.3382	37.6355	-5.17241	68.0451	22.0425
	2021-01-13	21	T1B9	66.1667	57	0	15	15	24.2063	7.82059	25.4991	3.25901	15.1963
	2021-01-13	22	T1B10	18.6667	2	-6.12245	5	-1	-	-	25.8929	-	25.8929
	2021-01-13	23	T1B11	63.1667	6	14.2857	18	-17	75.4762	-	46.1988	42.8571	54.8441
	2021-01-13	24	EW	50.6667	28	14.2857	35	-26	14.142	-38.2979	27.021	45.977	12.2106
	2021-01-13	25	EW	8.83333	79	-8.16327	-4	-49	-0.877193	-	19.3106	12.0096	10.1477
	2021-01-13	26	T1C2	26	9	16.3265	18	-19	0	-	-	-	0
	2021-01-13	27	T1C3	16.5	43	46.9388	-27	56	7.35294	8.47169	61.5385	41.2088	29.643
	2021-01-13	28	T1C4	7.5	23	-24.4898	40	-13	-	-	16.8269	-	16.8269
	2021-01-13	29	T1C5	0.166667	0	44.898	1	21	-	-	-	-	-
	2021-01-13	30	T1C6	14.3333	7	8.16327	66	18	81.1765	3.14685	71.773	21.0784	44.2937
	2021-01-13	31	T1C7	36.5	13	2.04082	54	20	25.2575	20.2765	65.2703	37.788	37.1481
	2021-01-13	32	T1C8	81.8333	30	-2.04082	48	21	58.2996	26.6667	38.6905	-1.38431	30.5681
	2021-01-13	33	T1C9	41.3333	47	18.3673	13	-41	-22.4432	-28.2999	-29.023	-2.25275	-20.5047
	2021-01-13	34	T1C10	10.6667	7	16.3265	32	46	43.1579	-	38.5396	-81.8182	-0.0402444
	2021-01-13	35	T1C11	10.5	3	83.6735	5	33	-	70	-43.8621	38.4615	21.5332
	2021-01-13	36	EW	17.3333	43	18.3673	36	-7	-	46.1538	-5.55556	84.8485	41.8156
	2021-01-13	37	EW	47.3333	29	28.5714	-1	5	38.2752	-38.0952	28.5714	-0.343249	7.10203
	2021-01-13	38	T1D2	0.333333	1	0	31	-32	-	-	-	-	-
	2021-01-13	39	T1D3	14.1667	65	42.8571	23	-40	-	-18.4795	-32.8032	-100	-50.4276
	2021-01-13	40	T1D4	6.83333	100	4.08163	-7	5	-	-	-	-1.33639	-1.33639
	2021-01-13	41	T1D5	16.6667	50	0	25	18	15	23.9583	65.8371	50.8523	38.9119
	2021-01-13	42	T1D6	14.3333	78	-4.08163	-51	34	11.25	81.8182	36.8217	-56.8182	18.2679
	2021-01-13	43	T1D7	50.6667	45	16.3265	20	22	-28.6809	-30.6818	-35.5615	-57.4747	-38.0997
	2021-01-13	44	T1D8	3	10	-6.12245	7	34	-	5	9.55882	-	7.27941
	2021-01-13	45	T1D9	4.83333	2	38.7755	25	-8	-7.02765	-	-	-	-7.02765
	2021-01-13	46	T1D10	-	-	-	-	-	-	-	-	-	-
	2021-01-13	47	T1D11	54.8333	74	53.0612	7	-55	-41.2903	-68.6869	-65.8486	-70.1389	-61.4912
	2021-01-13	48	EW	11.1667	38	4.08163	38	-70	-21.134	-	-9.61766	11.6071	-6.38151
	2021-01-13	49	EW	15.1667	35	2.04082	8	-30	35.1329	11.1111	5.97201	3.4375	13.9134
	2021-01-13	50	T1E2	8.5	0	30.6122	6	22	-26.9231	-	-10.6061	11.5152	-8.67133
	2021-01-13	51	T1E3	22.8333	53	10.2041	-26	-14	-23.1162	88.8889	-16.0714	-67.056	-4.33869
	2021-01-13	52	T1E4	22	43	-6.12245	2	-7	36.1111	20.5128	-49.2063	28.5714	8.99725
	2021-01-13	53	T1E5	35.8333	59	61.2245	-25	5	52.8061	-	93.5484	56	67.4515
	2021-01-13	54	T1E6	1.66667	8	-48.9796	19	8	31.25	87.5	84	-76.6138	31.5341
	2021-01-13	55	T1E7	17	21	44.898	36	-21	-21.0784	-14.8333	-34.8662	-2.85714	-18.4088
	2021-01-13	56	T1E8	24.1667	7	69.3878	43	-16	49.0842	-	40.8903	72.6708	54.2151
	2021-01-13	57	T1E9	6	24	26.5306	-4	21	5.98291	7.36842	53.7815	-	22.3776
	2021-01-13	58	T1E10	24.1667	82	2.04082	0	12	30.2336	29.5455	24.1141	-18.3569	16.3841
	2021-01-13	59	T1E11	51.1667	55	48.9796	20	-14	6.34921	-55.6188	56.338	31.5676	9.65901
	2021-01-13	60	EW	29.1667	58	-2.04082	18	21	-58.1579	-50	-40.8333	-43.1818	-48.0433
	2021-01-13	61	EW	60.3333	33	-32.6531	-4	47	43.75	-	-	36.3636	40.0568
	2021-01-13	62	T1F2	41.1667	20	20.4082	57	12	77.1429	-44.4444	81.25	62.7451	44.1734
	2021-01-13	63	T1F3	12.5	39	4.08163	41	15	-	-17.3913	-18.9611	16.2055	-6.71564
	2021-01-13	64	T1F4	3.66667	2	48.9796	10	19	-	-	15.4762	-	15.4762
	2021-01-13	65	T1F5	0	14	34.6939	23	6	-3.80952	-	-	-	-3.80952
	2021-01-13	66	T1F6	-	-	-	-	-	-	-	-	-	-
	2021-01-13	67	T1F7	18.1667	28	6.12245	20	44	-	28.0059	35.1906	34.3653	32.5206
	2021-01-13	68	T1F8	35.5	26	12.2449	42	15	7.57576	-28.7903	-17.3486	-10	-12.1408
	2021-01-13	69	T1F9	23.5	84	-8.16327	-17	-61	-39.9546	-	-13.6364	20	-11.197
	2021-01-13	70	T1F10	6.5	12	28.5714	28	-6	28.5714	-	55.9211	-12.8571	23.8784
	2021-01-13	71	T1F11	5.16667	5	-2.04082	-1	24	-	-	-	-	-
	2021-01-13	72	EW	57.6667	52	30.6122	-4	-29	-32.4084	0	-12.0588	-63.6267	-27.0235
	2021-01-13	73	EW	2.83333	71	16.3265	1	-2	-	0	-23.0159	88.8043	21.9295
	2021-01-13	74	T1G2	-	-	-	-	-	-	-	-	-	-
	2021-01-13	75	T1G3	9	68	-16.3265	-18	38	0	-29.0323	14.3143	10.3427	-1.09381
	2021-01-13	76	T1G4	45.1667	24	8.16327	15	38	42.8571	43.0638	-17.0213	-	22.9666
	2021-01-13	77	T1G5	42.5	37	34.6939	32	1	80	26.6129	0	-19.7628	21.7125
	2021-01-13	78	T1G6	1.66667	2	2.04082	36	-25	-50	-	-	-	-50
	2021-01-13	79	T1G7	19.1667	53	12.2449	-8	24	-31.5385	14.9268	-10.0784	-65.4762	-23.0416
	2021-01-13	80	T1G8	62.6667	81	22.449	-10	-7	-25.7895	-23.9583	-35.592	-59.0018	-36.0854
	2021-01-13	81	T1G9	87.6667	33	30.6122	21	-11	-22.8175	-13.5135	38.8889	-4.05138	-0.373367
	2021-01-13	82	T1G10	25.5	27	18.3673	50	-5	19.4737	-49.2732	-32.2939	-15.2245	-19.3295
	2021-01-13	83	T1G11	8.5	6	24.4898	-2	8	100	-	-2.45098	-	48.7745
	2021-01-13	84	EW	13.8333	14	30.6122	-7	16	-	-	37.7778	-	37.7778
	2021-01-13	85	EW	90.6667	54	36.7347	9	-43	-51.0048	-12.503	9.48718	-2.04545	-14.0165
	2021-01-13	86	T1H2	74.3333	72	16.3265	24	-7	-21.3265	4.85348	-10.9524	-23.5135	-12.7347
	2021-01-13	87	T1H3	55.1667	77	-4.08163	6	8	7.51634	14.6373	1.94892	-11.5435	3.13977
	2021-01-13	88	T1H4	7.83333	11	-2.04082	12	-22	91.6667	-23.1818	32.3529	-67.3043	8.38336
	2021-01-13	89	T1H5	33.1667	62	4.08163	16	20	-38.6692	-28.5714	-53.7555	-67.1569	-47.0383
	2021-01-13	90	T1H6	8.33333	15	-30.6122	-14	71	-14.2857	-37.5	48.018	-	-1.2559
	2021-01-13	91	T1H7	38.5	56	30.6122	10	-46	-41.0714	-45.0669	-25.3883	-63.8655	-43.848
	2021-01-13	92	T1H8	67.8333	44	2.04082	27	22	-55.267	-38.4454	-16.3559	-42.033	-38.0253
	2021-01-13	93	T1H9	2.33333	31	-10.2041	44	11	-	-	-91.6667	-	-91.6667
	2021-01-13	94	T1H10	1.66667	3	38.7755	59	-43	1.93548	-	30.9524	-	16.4439
	2021-01-13	95	T1H11	1	8	2.04082	17	-18	-	-	53.8462	-	53.8462
	2021-01-13	96	EW	33	33	34.6939	38	-28	2.70346	-37.5	12.5337	15.1584	-1.77612
	2021-01-13	97	EW	1.83333	2	4.08163	85	-85	-	-	-	-	-
	2021-01-13	98	T1A2	13.8333	8	16.3265	7	-1	-	-28.5714	11.1111	100	27.5132
	2021-01-13	99	T1A3	33.3333	51	36.7347	-6	31	-	-	-29.183	-43.75	-36.4665
	2021-01-13	100	T1A4	49.3333	65	14.2857	-5	-10	15.8453	22.6104	-16.4522	12.1569	8.54008
	2021-01-13	101	T1A5	29.6667	30	12.2449	-9	7	7.46767	14.4913	-47.2222	79.3103	13.5118
	2021-01-13	102	T1A6	60.8333	80	4.08163	-17	33	45.7971	53.3333	50.4161	21.1461	42.6731
	2021-01-13	103	T1A7	20.5	29	16.3265	22	38	-37.0968	-16.8984	-5.62771	-11.9298	-17.8882
	2021-01-13	104	T1A8	37	51	-2.04082	19	22	-23.75	-7.79592	-13.9683	-69.4218	-28.734
	2021-01-13	105	T1A9	43.1667	48	22.449	36	-4	20.5605	73.0769	9.48795	14.2157	29.3353
	2021-01-13	106	T1A10	3.33333	18	55.102	49	-32	-	47.4026	-	57.7778	52.5902
	2021-01-13	107	T1A11	1.5	2	20.4082	2	6	77.7778	-	-	-	77.7778
	2021-01-13	108	EW	3.16667	0	2.04082	2	-1	-	-	-	-	-
	2021-01-13	109	EW	32.6667	41	14.2857	10	-15	-	-	27.1318	78.7234	52.9276
	2021-01-13	110	T1B2	33.1667	27	12.2449	28	-33	-24.8355	-28.3887	2.23214	12.8436	-9.53714
	2021-01-13	111	T1B3	16.6667	6	-30.6122	9	21	-9.96993	0.157233	-40.2198	7.19021	-10.7106
	2021-01-13	112	T1B4	35.6667	18	-10.2041	10	-15	15.8654	2.5641	-33.5165	-	-5.029
	2021-01-13	113	T1B5	-	-	-	-	-	-	-	-	-	-
	2021-01-13	114	T1B6	50.8333	63	77.551	4	-18	52.9304	29.6429	20.8386	-7.69231	23.9299
	2021-01-13	115	T1B7	70.8333	31	32.6531	40	-46	-0.752785	11.9929	11.5591	-1.87949	5.22993
	2021-01-13	116	T1B8	-	-	-	-	-	-	-	-	-	-
	2021-01-13	117	T1B9	25.8333	10	-14.2857	53	-13	22.3158	-1.85185	-26.3188	-28.5057	-8.59016
	2021-01-13	118	T1B10	46.8333	53	36.7347	-3	-10	17.2131	-13.3143	-6.81818	-55.4516	-14.5927
	2021-01-13	119	T1B11	7.66667	15	26.5306	0	37	46.4815	-	59.7403	-	53.1109
	2021-01-13	120	EW	2.66667	10	2.04082	47	-54	-24.5455	-	51.7544	-2.71739	8.16385
	2021-01-13	121	EW	66.3333	89	-16.3265	-14	3	-10.5275	-8.61111	-	-23.216	-14.1182
	2021-01-13	122	T1C2	20.8333	38	-4.08163	-9	29	-28.0952	0	-4.80549	23.0303	-2.46761
	2021-01-13	123	T1C3	24.6667	95	-4.08163	-49	42	-39.8551	1.32908	-0.847181	-41.0411	-20.1036
	2021-01-13	124	T1C4	10.3333	6	-2.04082	-5	1	-	-	-	-	-
	2021-01-13	125	T1C5	0.666667	20	0	4	-5	-	-60	-22.7843	-71.4286	-51.4043
	2021-01-13	126	T1C6	9.5	14	-8.16327	43	-45	-	-12.2507	-35.1832	27.5	-6.64463
	2021-01-13	127	T1C7	53.1667	49	-22.449	6	31	59.5644	39.0705	67.0296	11.2162	44.2202
	2021-01-13	128	T1C8	1.33333	29	-10.2041	12	49	-	-	-27.9545	52.8571	12.4513
	2021-01-13	129	T1C9	36.6667	32	22.449	32	-17	-33.2108	-17.2225	-26.6468	-36.2981	-28.3445
	2021-01-13	130	T1C10	63.8333	34	4.08163	16	41	7.23039	43.8462	46.0784	18.4211	28.894
	2021-01-13	131	T1C11	42.1667	79	28.5714	-26	24	39.5481	3.4155	29.2662	-7.25806	16.2429
	2021-01-13	132	EW	27.6667	80	6.12245	0	-4	-	10.8406	3.73629	21.0443	11.8737
	2021-01-13	133	EW	9	3	8.16327	12	-3	-25.974	54.1394	-2.95699	-	8.40281
	2021-01-13	134	T1D2	15	2	-10.2041	18	-15	-	-	-	-	-
	2021-01-13	135	T1D3	83.5	49	69.3878	-9	25	-25.125	16.7748	35.2007	-3.54374	5.82668
	2021-01-13	136	T1D4	-	-	-	-	-	-	-	-	-	-
	2021-01-13	137	T1D5	41.5	79	12.2449	11	-17	38.3333	36.264	59.3501	49.0754	45.7557
	2021-01-13	138	T1D6	50.5	81	6.12245	-20	-31	-0.819672	-29.0752	6.42955	73.3333	12.467
	2021-01-13	139	T1D7	5.33333	6	0	13	-19	-31.6667	-	-4.78261	-	-18.2246
	2021-01-13	140	T1D8	-	-	-	-	-	-	-	-	-	-
	2021-01-13	141	T1D9	22	48	14.2857	-2	22	-34.0502	33.2937	-32.381	-	-11.0458
	2021-01-13	142	T1D10	1.16667	4	16.3265	60	8	-	-	-	-	-
	2021-01-13	143	T1D11	22	40	26.5306	-2	-21	-24.6078	-	8.81633	-13.282	-9.69116
	2021-01-13	144	EW	34	87	-10.2041	-5	-39	-15.3617	-1.55724	1.62297	2.06718	-3.3072
	2021-01-13	145	EW	54.5	91	38.7755	2	-25	20.7849	-11.9048	1.03189	6.02453	3.98415
	2021-01-13	146	T1E2	30.5	24	0	35	-8	-	-53.3333	36.675	72.2222	18.5213
	2021-01-13	147	T1E3	33.3333	34	-28.5714	-10	6	-12.1776	1.11613	-1.02041	-24.2165	-9.0746
	2021-01-13	148	T1E4	53.3333	75	8.16327	19	-12	59.6835	14.8301	50.2646	7.66667	33.1112
	2021-01-13	149	T1E5	8	17	48.9796	27	-20	15.8088	-	-	48.3696	32.0892
	2021-01-13	150	T1E6	25.5	75	75.5102	-30	13	38.8889	-16.6667	45.25	-	22.4907
	2021-01-13	151	T1E7	15	5	8.16327	32	-15	-	-	-	-	-
	2021-01-13	152	T1E8	51.1667	56	4.08163	15	24	-1.26437	-7.64977	27.7778	58.6043	19.367
	2021-01-13	153	T1E9	12	29	51.0204	4	-6	12.1212	-88.8889	66.6667	18.6813	2.14508
	2021-01-13	154	T1E10	34.6667	0	20.4082	36	-26	67.9245	-37.5	52	-	27.4748
	2021-01-13	155	T1E11	4.66667	22	6.12245	-10	-7	-	-	3.63636	-	3.63636
	2021-01-13	156	EW	1.16667	77	6.12245	9	-83	-	-	-22.2619	-	-22.2619
	2021-01-13	157	EW	76.8333	35	8.16327	14	-33	58.0952	12.6524	-4.531	-31.8182	8.59962
	2021-01-13	158	T1F2	8.16667	31	-8.16327	3	-3	0	-	88.2353	77.5	55.2451
	2021-01-13	159	T1F3	40.5	50	6.12245	3	25	11.25	9.40989	35.2591	-60	-1.02025
	2021-01-13	160	T1F4	35.1667	2	4.08163	6	-2	-	-	33.3333	-	33.3333
	2021-01-13	161	T1F5	24	52	26.5306	-3	-30	-35	-46.2865	-23.0544	-58.6429	-40.7459
	2021-01-13	162	T1F6	-	-	-	-	-	-	-	-	-	-
	2021-01-13	163	T1F7	8.83333	48	44.898	0	22	-	52.6316	35.2523	94.1176	60.6672
	2021-01-13	164	T1F8	27.5	12	-4.08163	25	61	13.4615	90.3846	35.6998	-4.54545	33.7501
	2021-01-13	165	T1F9	8.83333	6	-2.04082	-1	-4	-22.8571	16.2393	29.0043	-	7.46217
	2021-01-13	166	T1F10	9.16667	19	-32.6531	-16	29	-	0	37.5	40.625	26.0417
	2021-01-13	167	T1F11	0	0	55.102	6	21	-	-	-	6.98529	6.98529
	2021-01-13	168	EW	32.1667	5	24.4898	20	-13	-22.2222	-	-100	44.4444	-25.9259
	2021-01-13	169	EW	4.83333	4	2.04082	1	2	-	-	-	-	-
	2021-01-13	170	T1G2	-	-	-	-	-	-	-	-	-	-
	2021-01-13	171	T1G3	64	60	10.2041	28	-15	-26.0768	-12.9533	61.2903	-27.512	-1.31293
	2021-01-13	172	T1G4	-	-	-	-	-	-	-	-	-	-
	2021-01-13	173	T1G5	2	20	2.04082	-4	21	17.5	31.5385	-25.641	55.3571	19.6886
	2021-01-13	174	T1G6	29.6667	41	12.2449	5	-12	1.66667	20.6854	24.8694	5.08159	13.0758
	2021-01-13	175	T1G7	14.3333	26	26.5306	18	20	-27.7778	0	-77.7778	-79.1667	-46.1806
	2021-01-13	176	T1G8	3.33333	2	73.4694	25	13	51.3196	45.2206	14.0732	12.963	30.8941
	2021-01-13	177	T1G9	43	51	28.5714	38	-4	70.6349	-20	65.2429	30.7588	36.6592
	2021-01-13	178	T1G10	32.3333	13	10.2041	11	-15	7.8566	-	21.0702	18.7643	15.897
	2021-01-13	179	T1G11	8	29	12.2449	38	-29	7.77027	-	64.2308	0	24.0003
	2021-01-13	180	EW	29.3333	35	2.04082	22	-52	-100	28.0612	26.1735	-	-15.2551
	2021-01-13	181	EW	1.33333	6	8.16327	20	-16	-	-	21.6667	37.7778	29.7222
	2021-01-13	182	T1H2	6.16667	7	18.3673	16	-1	-7.70115	-	-23.3474	-	-15.5243
	2021-01-13	183	T1H3	98.5	62	-59.1837	3	-12	-4.69298	2.21705	-1.62281	-19.9952	-6.02349
	2021-01-13	184	T1H4	6.5	13	-4.08163	0	83	-	43.7908	8.308	72.381	41.4933
	2021-01-13	185	T1H5	13.1667	0	12.2449	4	2	-	-	17.6056	-	17.6056
	2021-01-13	186	T1H6	47.1667	59	44.898	24	-50	-31.5385	-7.29902	-54.6934	-79.3651	-43.224
	2021-01-13	187	T1H7	5.66667	72	-6.12245	-1	-23	-24.1605	-90.4762	1.7091	26.8182	-21.5274
	2021-01-13	188	T1H8	16.6667	2	-6.12245	9	6	-	-	71.2418	71.4286	71.3352
	2021-01-13	189	T1H9	11.5	73	28.5714	-8	-15	-29.9182	14.8685	-9.85577	-0.0950269	-6.25014
	2021-01-13	190	T1H10	15.6667	21	16.3265	67	-76	7.14286	21.875	53.288	-27.381	13.7312
	2021-01-13	191	T1H11	3.5	2	24.4898	3	11	71.4286	-	-49.1453	-	11.1416
	2021-01-13	192	EW	8.5	13	24.4898	4	1	-	-19.25	-27.2727	-20.7283	-22.417
	2021-01-20	1	EW	75.1667	92	2.04082	1	2	0	-5.20079	-5.79268	11.7117	0.17956
	2021-01-20	2	T1A2	30.3333	9	0	2	-11	1.40485	15.7407	-73.6842	12.1795	-11.0898
	2021-01-20	3	T1A3	8.33333	7	6.12245	4	-4	-	-	-	25	25
	2021-01-20	4	T1A4	30.1667	21	-4.08163	25	0	42.8105	-14.4444	3.50877	-19.2857	3.14727
	2021-01-20	5	T1A5	79.5	42	8.16327	4	-17	-14.1457	-70.5128	-65	-12.963	-40.6554
	2021-01-20	6	T1A6	54.8333	67	-38.7755	9	-3	-	-2.22222	-9.98677	42.3684	10.0531
	2021-01-20	7	T1A7	50.5	88	10.2041	-16	-26	-17.0402	-23.0698	38.4921	-27.2147	-7.20817
	2021-01-20	8	T1A8	25.5	96	6.12245	-7	-24	-21.585	-10.6459	3.52713	20.5128	-2.04773
	2021-01-20	9	T1A9	67.1667	93	40.8163	4	-33	-27.5735	-19.5238	2.58117	67.3259	5.70244
	2021-01-20	10	T1A10	23.1667	11	8.16327	29	-13	-6.06061	-100	0	-19.0476	-31.2771
	2021-01-20	11	T1A11	27.3333	23	0	31	-24	55.5556	-	20.4678	33.2941	36.4392
	2021-01-20	12	DMSO	73	36	34.6939	6	38	-10.3175	-7.8243	11.9485	21.2121	3.75472
	2021-01-20	13	EW	37.6667	54	-28.5714	-23	-8	-8.87097	67.4419	23.3333	10.6268	23.1328
	2021-01-20	14	T1B2	11.3333	23	-10.2041	-11	-5	20.7792	-48	-12.8276	-21.4286	-15.3692
	2021-01-20	15	T1B3	18.8333	36	0	33	-58	71.9397	0	36.6284	70.8333	44.8504
	2021-01-20	16	T1B4	2.33333	3	83.6735	22	16	-	60	-4.16667	-	27.9167
	2021-01-20	17	T1B5	-	-	-	-	-	-	-	-	-	-
	2021-01-20	18	T1B6	20.8333	13	-2.04082	19	62	2.27273	-32.2422	-32.7602	-39.7272	-25.6142
	2021-01-20	19	T1B7	45	7	10.2041	67	-61	71.875	-	-35.7143	-	18.0804
	2021-01-20	20	T1B8	12.8333	17	-8.16327	15	-6	-42.8571	20	-49.5356	-92.7691	-41.2905
	2021-01-20	21	T1B9	64.1667	35	-6.12245	22	-31	-20	-11.3811	-25.6757	-66.4015	-30.8646
	2021-01-20	22	T1B10	44	22	55.102	11	30	-28.4314	5.98291	12.9923	44.4444	8.74707
	2021-01-20	23	T1B11	12.5	13	10.2041	47	21	-33.3333	0	-6.53153	-17.5824	-14.3618
	2021-01-20	24	DMSO	62.3333	67	-2.04082	8	8	-28.49	-9.33333	-34.5711	37.197	-8.79938
	2021-01-20	25	EW	19.3333	13	-6.12245	-6	16	61.9048	18.6667	-18.7783	9.09091	17.721
	2021-01-20	26	T1C2	25.8333	49	32.6531	14	-37	-	-	4	39.1181	21.559
	2021-01-20	27	T1C3	15.3333	33	0	28	37	60.2611	86.4865	43.6587	64.6245	63.7577
	2021-01-20	28	T1C4	24.3333	17	40.8163	44	-41	-43.8462	35.5556	-4.12698	42.8571	7.60989
	2021-01-20	29	T1C5	30.1667	19	40.8163	43	-38	-48.4848	58.9744	20.6162	38.0952	17.3002
	2021-01-20	30	T1C6	3.66667	25	4.08163	28	14	-	-	-	33.1034	33.1034
	2021-01-20	31	T1C7	32.8333	40	10.2041	15	32	-40.6667	72.2222	-23.7484	-20.4545	-3.16185
	2021-01-20	32	T1C8	48.5	8	18.3673	60	-51	-21.9231	-	65.8615	-27.0833	5.61837
	2021-01-20	33	T1C9	45.8333	56	30.6122	-11	-16	-33.3333	-	53.125	-2.03184	5.91994
	2021-01-20	34	T1C10	13.6667	3	59.1837	14	26	-53.3937	-4.16667	-22.5	-39.5445	-29.9012
	2021-01-20	35	T1C11	9.5	37	0	1	-38	63.3484	8.42105	-26.4706	-75.2404	-7.48538
	2021-01-20	36	DMSO	30.8333	47	-6.12245	38	2	-12.2449	-2.11765	15.9524	50.5	13.0225
	2021-01-20	37	EW	24.6667	18	-8.16327	27	-35	-	-28.9474	49.6032	-	10.3279
	2021-01-20	38	T1D2	2.66667	8	-10.2041	27	33	-	-	-	-66.6667	-66.6667
	2021-01-20	39	T1D3	60.1667	55	-14.2857	18	15	30.7143	-12.6894	44.8052	-36.9565	6.46839
	2021-01-20	40	T1D4	24.5	0	0	0	0	-	-	-	-	-
	2021-01-20	41	T1D5	14.1667	80	8.16327	-4	18	-	-	-25	-2.03704	-13.5185
	2021-01-20	42	T1D6	26.3333	10	6.12245	40	-13	-	-13.6364	18.0645	-	2.21408
	2021-01-20	43	T1D7	14	16	-38.7755	8	-1	22.5	-55.8621	85	-12.5	9.78448
	2021-01-20	44	T1D8	16.6667	41	14.2857	-4	53	-	-	28.1609	71.4286	49.7947
	2021-01-20	45	T1D9	5.16667	31	6.12245	-14	-14	75	-	40.7407	-55.5556	20.0617
	2021-01-20	46	T1D10	0.166667	2	4.08163	6	0	-	-	-	-	-
	2021-01-20	47	T1D11	12.8333	33	48.9796	56	-27	36.3636	19.5298	-	44	33.2978
	2021-01-20	48	DMSO	16.6667	51	89.7959	29	-29	-43.8431	48.2184	48.2143	-	17.5299
	2021-01-20	49	EW	35.5	16	-4.08163	10	1	-28.4038	-	-6.43382	-	-17.4188
	2021-01-20	50	T1E2	15.3333	18	51.0204	25	-4	76.5568	-	12.8352	72.0238	53.8053
	2021-01-20	51	T1E3	27.1667	52	-30.6122	13	14	-4.12698	27.5362	-31.8097	-48.8176	-14.3045
	2021-01-20	52	T1E4	81	70	0	18	7	-53.6329	-57.6412	-10.5357	-25.8258	-36.9089
	2021-01-20	53	T1E5	83.6667	52	34.6939	31	-8	-63.0303	-36.4865	13.1273	-12.2642	-24.6634
	2021-01-20	54	T1E6	17.3333	40	-4.08163	40	-2	-	0	78.7698	68.1818	48.9839
	2021-01-20	55	T1E7	18.1667	64	89.7959	9	-20	-60	0	7.14286	44.4444	-2.10317
	2021-01-20	56	T1E8	25	1	10.2041	87	-83	-39.6558	53.9326	-29.1667	-3.87755	-4.69185
	2021-01-20	57	T1E9	12.8333	17	40.8163	39	-5	-40.6452	6.25	20.8333	-57.6087	-17.7926
	2021-01-20	58	T1E10	10	19	4.08163	32	-34	-6.66667	57.5	16.8831	35.2403	25.7392
	2021-01-20	59	T1E11	4.33333	35	4.08163	14	-43	-	-	49.287	0	24.6435
	2021-01-20	60	DMSO	83.6667	81	0	15	2	9.69925	51.1364	4.2439	33.6648	24.6861
	2021-01-20	61	EW	26.3333	93	-10.2041	-12	1	23.9234	-2.35188	17.4666	-11.4286	6.90239
	2021-01-20	62	T1F2	30.6667	12	2.04082	6	-10	-26.3158	66.6667	-88.8889	-	-16.1793
	2021-01-20	63	T1F3	31	37	0	21	28	-	-48.0952	-42.6195	94.7368	1.34069
	2021-01-20	64	T1F4	3.5	9	55.102	20	0	-	-	-	-	-
	2021-01-20	65	T1F5	86.5	84	2.04082	10	1	8.72666	-30.7456	-19.0603	-61.2403	-25.5799
	2021-01-20	66	T1F6	0.166667	2	0	5	-7	-	-	-	-	-
	2021-01-20	67	T1F7	25.3333	74	0	-5	29	44.186	-15.3022	-0.242836	33.3093	15.4876
	2021-01-20	68	T1F8	44	72	8.16327	10	6	-35.7143	-6.39752	36.4071	-11.5385	-4.3108
	2021-01-20	69	T1F9	21.3333	13	12.2449	45	32	-75.2941	34.375	25	14.4928	-0.356591
	2021-01-20	70	T1F10	21.3333	2	-4.08163	22	-18	0	-	76.6154	-	38.3077
	2021-01-20	71	T1F11	0.166667	2	4.08163	4	-2	-	-	-	-	-
	2021-01-20	72	DMSO	48.3333	59	32.6531	9	3	-31.2991	-20.4209	-9.09091	-36.9048	-24.4289
	2021-01-20	73	EW	14.6667	91	-8.16327	-13	4	1.07962	7.34127	20.1087	27.7108	14.0601
	2021-01-20	74	T1G2	0	1	0	36	-37	-	-	-	-	-
	2021-01-20	75	T1G3	11.8333	19	-30.6122	31	28	16.6667	-49.2308	6.72269	51.6746	6.45831
	2021-01-20	76	T1G4	48.8333	71	-30.6122	14	-21	57.6454	-61.8182	62.1554	-80.0608	-5.51955
	2021-01-20	77	T1G5	29.3333	14	4.08163	12	5	1.28205	-72.2453	-46.2324	-	-39.0652
	2021-01-20	78	T1G6	-	-	-	-	-	-	-	-	-	-
	2021-01-20	79	T1G7	31.3333	46	14.2857	18	20	50.4735	-13.37	-40.6417	1.2285	-0.577422
	2021-01-20	80	T1G8	51.8333	77	30.6122	13	-57	38.4615	50.9852	47.3354	64.377	50.2898
	2021-01-20	81	T1G9	3.5	12	2.04082	69	-72	71.4286	50	71.2821	57.1429	62.4634
	2021-01-20	82	T1G10	63.8333	47	-20.4082	1	19	0	0	22.8704	-28.3198	-1.36235
	2021-01-20	83	T1G11	46	85	0	4	11	14.8696	-16.8352	10.9195	-31.8975	-5.73589
	2021-01-20	84	DMSO	9.5	82	24.4898	1	-7	28.5714	34.2334	0	44	26.7012
	2021-01-20	85	EW	51.1667	17	28.5714	25	11	-40.9673	20	-14.9539	20.4545	-3.86666
	2021-01-20	86	T1H2	-	-	-	-	-	-	-	-	-	-
	2021-01-20	87	T1H3	48	46	-22.449	-3	37	-8.09595	-24.7944	16.4015	-35.2771	-12.9415
	2021-01-20	88	T1H4	54.8333	75	-8.16327	-15	-3	-35.0733	-12.3026	-22.608	4.74295	-16.3102
	2021-01-20	89	T1H5	4.83333	21	65.3061	37	-24	-	-	-	-	-
	2021-01-20	90	T1H6	26	80	36.7347	5	-47	-	-	-	-	-
	2021-01-20	91	T1H7	43.1667	51	2.04082	29	17	-11.1688	-16.6667	19.2683	16.1622	1.89876
	2021-01-20	92	T1H8	86.3333	86	0	8	-21	3.94265	-1.96973	-55.8824	46.4097	-1.87494
	2021-01-20	93	T1H9	22.5	83	10.2041	0	11	-87.8788	-25.7849	-59.2333	-48.8497	-55.4367
	2021-01-20	94	T1H10	23.6667	55	18.3673	4	-44	58.2394	24.2982	80.8846	68.5714	57.9984
	2021-01-20	95	T1H11	7	11	51.0204	47	-23	-1.28814	-16.0338	5.68182	-	-3.88002
	2021-01-20	96	DMSO	30	79	2.04082	11	-5	56.0623	13.4047	19.1864	-58.4615	7.54798
	2021-01-20	97	EW	53.1667	88	40.8163	2	-44	4.76351	3.43681	-15.9317	6.08386	-0.411885
	2021-01-20	98	T1A2	37.8333	33	26.5306	12	1	-14.2105	12.619	-14.6667	-25.7143	-10.4931
	2021-01-20	99	T1A3	41.1667	82	-14.2857	-16	23	-42.8571	-12.8776	-7.17391	-43.3962	-26.5762
	2021-01-20	100	T1A4	77.3333	58	24.4898	11	-23	16.634	4.83436	-4.34014	17.8268	8.73876
	2021-01-20	101	T1A5	23.3333	24	16.3265	5	-19	-28.0612	-17.2727	-22.619	-3.0454	-17.7496
	2021-01-20	102	T1A6	54	86	-6.12245	-6	17	-10.223	4.102	-1.25635	86.083	19.6764
	2021-01-20	103	T1A7	28.3333	90	8.16327	7	-1	13.3537	-22.5806	62.3242	40.4736	23.3927
	2021-01-20	104	T1A8	10.3333	5	75.5102	32	14	62.5	-	12.3529	22.2934	32.3821
	2021-01-20	105	T1A9	16	1	0	2	-3	-	-1.41441	-43.9951	4.44444	-13.655
	2021-01-20	106	T1A10	47.1667	68	2.04082	24	0	-12.987	48.829	47.0919	77.6471	40.1452
	2021-01-20	107	T1A11	62.5	88	93.8776	10	-50	-30.6527	41.8561	43.95	59.7297	28.7208
	2021-01-20	108	DMSO	3.5	5	0	47	44	5.52757	-8.15603	9.20904	0	1.64515
	2021-01-20	109	EW	14.5	17	40.8163	38	-20	-	-	-	-	-
	2021-01-20	110	T1B2	1.16667	0	6.12245	9	-6	-	-	-	-	-
	2021-01-20	111	T1B3	29.8333	86	42.8571	-2	-28	37.8519	50.3313	37.9221	-3.01961	30.7714
	2021-01-20	112	T1B4	55	82	12.2449	-3	10	-6.03175	-50.4379	-3.98374	-66.7378	-31.7978
	2021-01-20	113	T1B5	-	-	-	-	-	-	-	-	-	-
	2021-01-20	114	T1B6	29.3333	53	42.8571	33	-39	-23.5881	19.98	-0.0625391	-5.51282	-2.29586
	2021-01-20	115	T1B7	72	37	42.8571	39	-55	-0.533516	-5.47619	-11.068	1.47059	-3.90179
	2021-01-20	116	T1B8	45.6667	29	6.12245	26	31	15.0915	-52.6867	-48.9785	-72.458	-39.7579
	2021-01-20	117	T1B9	20.6667	14	79.5918	54	-22	-	21.7391	-30.303	30.0926	7.17623
	2021-01-20	118	T1B10	14	27	46.9388	4	0	-	-65.2174	57.4661	74.3182	22.189
	2021-01-20	119	T1B11	47.1667	58	-8.16327	22	7	-20.9091	15.7866	17.4419	61.8607	18.545
	2021-01-20	120	DMSO	27.8333	49	16.3265	29	-41	-23.2598	44.8276	13.6343	75.6205	27.7057
	2021-01-20	121	EW	43.1667	53	-10.2041	-4	-6	-33.7461	2.73684	12.9825	-9.10603	-6.78322
	2021-01-20	122	T1C2	3.66667	20	46.9388	42	-7	-	-	71.9697	51.5152	61.7424
	2021-01-20	123	T1C3	61	88	-26.5306	-39	32	-23.8477	-68	-4.20833	-10.4715	-26.6319
	2021-01-20	124	T1C4	12.6667	20	-12.2449	61	2	48.0519	5.37281	5.44101	-64.0208	-1.28876
	2021-01-20	125	T1C5	7.83333	13	24.4898	-1	46	24.0786	60.7143	-8.37662	-68	2.10407
	2021-01-20	126	T1C6	87.5	96	16.3265	-2	-4	-2.05813	15.6853	17.7833	31.5391	15.7374
	2021-01-20	127	T1C7	4	29	-2.04082	13	42	3.33333	70	-	-45.066	9.42245
	2021-01-20	128	T1C8	33.5	48	14.2857	-1	42	-13.8462	-5.33752	-15.2357	-33.6398	-17.0148
	2021-01-20	129	T1C9	63.3333	64	0	32	-20	31.164	11.899	35.8992	4.81523	20.9443
	2021-01-20	130	T1C10	13.3333	10	26.5306	22	28	10.6618	21.2224	-7.48441	-60	-8.90006
	2021-01-20	131	T1C11	15.6667	52	-30.6122	9	17	-18.1438	3.0262	-6.92223	-40.1004	-15.5351
	2021-01-20	132	DMSO	37.1667	79	32.6531	9	-21	-	13.5638	-3.09989	54.1667	21.5435
	2021-01-20	133	EW	71	8	0	24	47	20.3302	63.8312	6.07287	48.9655	34.7999
	2021-01-20	134	T1D2	29	2	-51.0204	76	-31	-	-	-	-	-
	2021-01-20	135	T1D3	88.6667	53	14.2857	-14	53	-9.47368	2	21.978	-41.0174	-6.62828
	2021-01-20	136	T1D4	66.1667	0	0	0	0	-	-	-	-	-
	2021-01-20	137	T1D5	53.6667	48	2.04082	13	10	-11.1429	-17.6271	-19.0476	-41.8856	-22.4258
	2021-01-20	138	T1D6	91.6667	4	2.04082	84	-83	-3.99267	7.0066	-18.8618	-	-5.28262
	2021-01-20	139	T1D7	28	24	67.3469	18	20	20.0855	-36.3636	19.2536	-12.963	-2.49689
	2021-01-20	140	T1D8	25.5	39	22.449	0	4	44.9915	27.1429	21.9512	15.4971	27.3957
	2021-01-20	141	T1D9	6.83333	25	6.12245	1	-15	-7.06897	30.2372	-45.5026	26.3158	0.995333
	2021-01-20	142	T1D10	-	-	-	-	-	-	-	-	-	-
	2021-01-20	143	T1D11	37.5	15	36.7347	-10	15	-10.1399	12.1739	28.9593	-	10.3311
	2021-01-20	144	DMSO	78.5	69	-2.04082	28	0	-40	-21.4286	-24.1576	-59.204	-36.1975
	2021-01-20	145	EW	6	11	44.898	45	-14	-	-	54.5882	0	27.2941
	2021-01-20	146	T1E2	7.83333	27	12.2449	46	17	-41.0714	-30.8658	2.5	-59.7118	-32.2873
	2021-01-20	147	T1E3	37.3333	56	0	13	-58	28.2051	-70.2128	48.5772	12.4269	4.74912
	2021-01-20	148	T1E4	44.6667	52	71.4286	-16	28	14.2342	23.8027	4.3956	-65.2681	-5.70889
	2021-01-20	149	T1E5	54	43	36.7347	28	-6	-40	13.2246	-45.3968	-68.8889	-35.2653
	2021-01-20	150	T1E6	1.83333	8	38.7755	36	-15	89.4737	-	48.8095	-	69.1416
	2021-01-20	151	T1E7	14.6667	2	12.2449	4	3	-	-	20.1786	-	20.1786
	2021-01-20	152	T1E8	57.8333	5	-20.4082	76	-14	46.9167	31.5476	-33.0062	-50	-1.13549
	2021-01-20	153	T1E9	23.1667	86	46.9388	-8	-23	-27.9503	4.70588	-9.76399	-68.9655	-25.4935
	2021-01-20	154	T1E10	17	35	44.898	-8	-5	-63.6364	-83.3083	-23.7537	-15.6391	-46.5843
	2021-01-20	155	T1E11	26.1667	42	-22.449	1	-9	-10	28.8793	-8.33333	32.8671	10.8533
	2021-01-20	156	DMSO	9.83333	1	-2.04082	19	50	-	30.7692	-	-26.5543	2.10748
	2021-01-20	157	EW	21.6667	56	-6.12245	9	-44	45.4545	-	30.6818	-35.5556	13.5269
	2021-01-20	158	T1F2	29.5	33	12.2449	7	3	10.6369	-0.980158	-24.2372	-44.6809	-14.8153
	2021-01-20	159	T1F3	14.8333	36	18.3673	24	24	-15.3846	-16.2162	-0.614251	-61.39	-23.4013
	2021-01-20	160	T1F4	0.333333	9	65.3061	59	-36	22.8571	-40.4255	64.5147	37.1917	21.0345
	2021-01-20	161	T1F5	23.6667	68	36.7347	-7	-9	10.6061	48.6486	1.83333	16.6667	19.4387
	2021-01-20	162	T1F6	0.166667	1	0	29	-30	-	-	-	-	-
	2021-01-20	163	T1F7	6.83333	3	6.12245	1	-1	38.6189	-	-	-	38.6189
	2021-01-20	164	T1F8	7.5	39	20.4082	3	-32	-10.7143	0	-2.38095	0.087108	-3.25203
	2021-01-20	165	T1F9	16.6667	0	-8.16327	9	-3	-18.1586	9.42857	-14.5833	61.1111	9.44945
	2021-01-20	166	T1F10	0.833333	0	6.12245	0	3	50	-	75.1196	-	62.5598
	2021-01-20	167	T1F11	5.66667	0	-40.8163	15	65	-37.6215	6.23791	2.25	-	-9.71118
	2021-01-20	168	DMSO	70.8333	32	22.449	14	41	-	30.2795	45.2958	93.1034	56.2263
	2021-01-20	169	EW	7.5	87	69.3878	6	-40	-9.33806	-11.3132	-0.0694203	7.2516	-3.36727
	2021-01-20	170	T1G2	0	2	0	21	-23	-	-	-	-	-
	2021-01-20	171	T1G3	68.8333	75	4.08163	10	11	35.7034	23.4417	-2.22591	40.6716	24.3977
	2021-01-20	172	T1G4	11.3333	41	61.2245	44	-31	37.5	-	10.6061	31.1249	26.4103
	2021-01-20	173	T1G5	53.5	31	10.2041	19	27	5.55556	-2.54083	-1.88953	63.6364	16.1904
	2021-01-20	174	T1G6	-	-	-	-	-	-	-	-	-	-
	2021-01-20	175	T1G7	28.8333	19	85.7143	58	-32	-43.2065	-24.2857	60.0751	31.25	5.95821
	2021-01-20	176	T1G8	25.8333	65	8.16327	22	3	25.9424	-5.06383	9.59384	-4.95798	6.37859
	2021-01-20	177	T1G9	4.5	17	34.6939	1	1	-	-	84.2105	-	84.2105
	2021-01-20	178	T1G10	24	4	4.08163	76	5	14.591	-	34.2857	-22.8956	8.66035
	2021-01-20	179	T1G11	29	2	-28.5714	3	67	-	-	13.0252	-35.1648	-11.0698
	2021-01-20	180	DMSO	23.1667	22	30.6122	11	-18	-	-	81.4894	-	81.4894
	2021-01-20	181	EW	39.1667	87	4.08163	8	-3	-3.59025	30.7468	11.5948	14.3928	13.286
	2021-01-20	182	T1H2	8.16667	21	14.2857	16	-28	20.0758	-	5.26064	0.768049	8.70148
	2021-01-20	183	T1H3	45.1667	75	-4.08163	-7	26	53.5714	5.92279	23.0662	62.9211	36.3704
	2021-01-20	184	T1H4	9.33333	33	2.04082	48	8	-24.2311	27.5188	8.00866	-	3.76544
	2021-01-20	185	T1H5	55.1667	44	53.0612	37	-38	55.5556	-63.6364	5.75251	34.5588	8.05763
	2021-01-20	186	T1H6	59.8333	74	2.04082	19	4	-8.97436	-36.7792	-19.0103	-1.61616	-16.595
	2021-01-20	187	T1H7	28.6667	66	2.04082	-5	35	-15.2121	100	48.1488	-1.36763	32.8923
	2021-01-20	188	T1H8	25	27	8.16327	3	9	-4.3771	-	51.9841	30	25.869
	2021-01-20	189	T1H9	21.6667	73	12.2449	-6	10	5.84615	12.1212	-22.5064	-1.75026	-1.57232
	2021-01-20	190	T1H10	91	82	-55.102	6	-37	-27.4194	-34.8376	67.8571	-13.8889	-2.07219
	2021-01-20	191	T1H11	6	20	4.08163	-8	-6	37.1795	14.5833	25.2174	45.1613	30.5354
	2021-01-20	192	DMSO	48.6667	21	10.2041	28	-37	8.33333	-30.6639	-1.04167	33.75	2.59445
	2021-01-20	193	EW	13.3333	24	-12.2449	18	1	1.86454	-8.45902	53.6398	21.0084	17.0134
	2021-01-20	194	T1A2	14.8333	31	-26.5306	26	6	45.1178	59.3103	0	23.3871	31.9538
	2021-01-20	195	T1A3	80.1667	81	2.04082	-17	3	-1.43939	-35.4729	-36.8687	-62.0166	-33.9494
	2021-01-20	196	T1A4	21.6667	29	18.3673	23	-20	48.3333	23.6467	56.1888	-	42.723
	2021-01-20	197	T1A5	16.8333	44	-51.0204	22	-28	35.4839	19.141	30.2703	-15.2778	17.4043
	2021-01-20	198	T1A6	51.6667	42	14.2857	-36	1	-	-	-	-	-
	2021-01-20	199	T1A7	9.66667	21	34.6939	19	36	62.5	0.921348	58.5456	73.5043	48.8678
	2021-01-20	200	T1A8	5.83333	10	0	-9	-1	-	-	-20	-	-20
	2021-01-20	201	T1A9	30.1667	65	6.12245	-19	12	36	9.01116	-29.4403	64.125	19.924
	2021-01-20	202	T1A10	12.1667	10	22.449	29	10	17.9221	43.4783	17.6742	16.092	23.7916
	2021-01-20	203	T1A11	73.3333	53	-20.4082	32	-31	1.0489	3.75	-4.35786	-11.2753	-2.70857
	2021-01-20	204	DMSO	29	34	22.449	27	-20	-1.15942	-32.2581	-10.2927	-2.33918	-11.5123
	2021-01-20	205	EW	2.16667	2	2.04082	24	-7	45.7143	-	51.3072	18.1818	38.4011
	2021-01-20	206	T1B2	37.8333	51	6.12245	18	20	2.5974	72.7273	-47.3385	53.8462	20.4581
	2021-01-20	207	T1B3	72.6667	24	26.5306	23	-14	9.81432	56.25	-	-43.194	7.62343
	2021-01-20	208	T1B4	59.5	42	-14.2857	-18	42	-24.5614	63.1579	-22.0779	29.8851	11.6009
	2021-01-20	209	T1B5	-	-	-	-	-	-	-	-	-	-
	2021-01-20	210	T1B6	73.8333	25	79.5918	-7	21	11.6541	-	-23.2194	-7.55149	-6.37224
	2021-01-20	211	T1B7	22.8333	14	59.1837	68	-51	54.2105	-	0	18.1319	24.1141
	2021-01-20	212	T1B8	75	47	8.16327	18	29	-	-	-38.7821	-8.88889	-23.8355
	2021-01-20	213	T1B9	94	40	6.12245	35	10	49.4681	-3.06251	-15.7191	-44.1242	-3.35941
	2021-01-20	214	T1B10	47	14	-6.12245	72	-60	-	50.9677	16.6667	-	33.8172
	2021-01-20	215	T1B11	1.16667	11	38.7755	65	-8	49.7354	45.7143	18.1667	55.5556	42.293
	2021-01-20	216	DMSO	30.5	52	0	-40	-12	-	-	-19.881	-48.2143	-34.0476
	2021-01-20	217	EW	77.1667	88	-8.16327	2	-42	13.7529	0.602837	-9.85207	-33.3537	-7.21249
	2021-01-20	218	T1C2	76	87	4.08163	-2	5	2.38095	57.7778	52.6186	84.3434	49.2802
	2021-01-20	219	T1C3	78	67	24.4898	13	-10	95.2941	23.0952	83.3578	59.2835	65.2577
	2021-01-20	220	T1C4	42	21	22.449	13	16	16.0184	50.0896	43.9206	42.9787	38.2518
	2021-01-20	221	T1C5	5.16667	14	0	1	-11	72.8889	35.2941	19.4444	-	42.5425
	2021-01-20	222	T1C6	49.8333	96	-30.6122	-26	15	-14.717	8.81676	13.3333	-40.4762	-8.26077
	2021-01-20	223	T1C7	18.6667	52	0	-48	-4	-	12.9032	53.8889	76.9231	47.9051
	2021-01-20	224	T1C8	17	45	4.08163	-14	-25	1.79211	-76.4706	-27.3684	-15.6381	-29.4213
	2021-01-20	225	T1C9	28	24	-42.8571	-8	26	3.67647	53.3333	0.53554	5.15873	15.676
	2021-01-20	226	T1C10	45.3333	41	18.3673	7	-23	8.52535	70	-38.7597	76.9737	29.1848
	2021-01-20	227	T1C11	66.3333	79	-12.2449	7	-49	9.09091	33.6706	4.7549	67.6519	28.7921
	2021-01-20	228	DMSO	1.5	26	6.12245	-17	0	42.5837	13.3333	40.5526	75	42.8674
	2021-01-20	229	EW	13.5	45	12.2449	54	-17	1.40254	-	-8.51064	-	-3.55405
	2021-01-20	230	T1D2	17.1667	42	51.0204	30	-6	44.8529	65.5172	40.7819	-9.05901	35.5233
	2021-01-20	231	T1D3	0.166667	1	-46.9388	24	25	-	92.3077	-	-	92.3077
	2021-01-20	232	T1D4	7.83333	0	0	0	0	-	-	-	-	-
	2021-01-20	233	T1D5	1.16667	6	-2.04082	-4	-1	-	-	-	-	-
	2021-01-20	234	T1D6	63.6667	17	2.04082	9	-11	2.92398	0.140351	9.01961	17.3077	7.34791
	2021-01-20	235	T1D7	19	22	20.4082	8	27	-8.88889	76	86.9444	73.3333	56.8472
	2021-01-20	236	T1D8	47.6667	29	34.6939	26	-36	68.1818	35.7143	33.3333	-31.25	26.4949
	2021-01-20	237	T1D9	2.16667	0	0	17	-17	-	-	5.17241	-	5.17241
	2021-01-20	238	T1D10	0	1	-4.08163	48	-47	-	-	-	-	-
	2021-01-20	239	T1D11	35	21	-63.2653	11	20	67.8322	71.4286	56.4706	18.7249	53.6141
	2021-01-20	240	DMSO	79.6667	84	2.04082	1	12	1.51515	-26.169	-34.4086	-56.8642	-28.9817
	2021-01-20	241	EW	21.3333	19	-8.16327	-6	-2	-17.615	-30.7692	1.66667	-18.7774	-16.3738
	2021-01-20	242	T1E2	58.8333	85	8.16327	5	-24	32.3232	7.29167	33.4827	62.7439	33.9604
	2021-01-20	243	T1E3	11.5	9	8.16327	8	6	-	-	-13.3333	-	-13.3333
	2021-01-20	244	T1E4	55.5	81	-30.6122	-37	15	-	14.2509	65.7895	37.5387	39.193
	2021-01-20	245	T1E5	59.6667	31	46.9388	16	8	-14.1632	-19.8636	-4.54545	27.2727	-2.82489
	2021-01-20	246	T1E6	0.666667	1	0	3	-4	-	-	-	-	-
	2021-01-20	247	T1E7	39.1667	70	-4.08163	6	6	42.7451	10.8974	11.094	-18.0976	11.6597
	2021-01-20	248	T1E8	9.33333	4	18.3673	3	4	23.3333	16.6667	71.8615	0	27.9654
	2021-01-20	249	T1E9	9.66667	30	12.2449	-10	23	-	-	-4.73485	-9.54545	-7.14015
	2021-01-20	250	T1E10	5	4	-6.12245	0	5	-11.1111	2.22222	-25.8537	-0.930851	-8.91835
	2021-01-20	251	T1E11	75.1667	94	-2.04082	-3	-8	-	30.8382	60.7229	63.6894	51.7501
	2021-01-20	252	DMSO	56.3333	66	-22.449	24	-45	-6.21558	-37.5652	-28.555	-44.2831	-29.1547
	2021-01-20	253	EW	13.3333	10	2.04082	25	14	61.2782	100	-22.2222	4.7619	35.9545
	2021-01-20	254	T1F2	55.5	8	-14.2857	59	13	-34.3137	70.5882	21.1931	50	26.8669
	2021-01-20	255	T1F3	26.6667	16	-16.3265	24	44	62.9091	57.5	-4.72028	6.66667	30.5889
	2021-01-20	256	T1F4	47.6667	61	12.2449	9	10	-41.6667	4.06763	13.7413	0.731707	-5.78152
	2021-01-20	257	T1F5	33.8333	51	28.5714	15	-26	-3.36134	-20.155	0	7.58514	-3.98281
	2021-01-20	258	T1F6	3	0	22.449	0	11	-	-	-	-	-
	2021-01-20	259	T1F7	54.3333	76	36.7347	3	-18	-38.0174	-58.9565	15.1696	-11.7316	-23.384
	2021-01-20	260	T1F8	18.1667	24	-4.08163	25	-3	25.0901	-4.29338	40.8929	26.9841	22.1684
	2021-01-20	261	T1F9	62.3333	5	-4.08163	73	-16	-9.25926	-24.7619	33.9487	-18.7317	-4.70104
	2021-01-20	262	T1F10	28	74	-30.6122	-10	-5	54.902	40	92.9519	36.6223	56.119
	2021-01-20	263	T1F11	2.5	41	-16.3265	-17	61	-	38.3333	17.5	46.7787	34.204
	2021-01-20	264	DMSO	55	73	40.8163	-34	6	29.8333	-4.37131	4.67678	-26.0294	1.02735
	2021-01-20	265	EW	12.3333	10	4.08163	66	8	11.7647	18.1818	-35	-47.8261	-13.2199
	2021-01-20	266	T1G2	-	-	-	-	-	-	-	-	-	-
	2021-01-20	267	T1G3	33.6667	26	0	24	46	-	18.3333	37.6087	-5.68421	16.7526
	2021-01-20	268	T1G4	32	50	-2.04082	37	-38	25	13.118	-53.8278	-	-5.23659
	2021-01-20	269	T1G5	41.8333	68	2.04082	17	6	-25	-33.7735	-6.66667	-58.2375	-30.9194
	2021-01-20	270	T1G6	0	15	-4.08163	34	-32	-	-	-	-	-
	2021-01-20	271	T1G7	33.8333	82	12.2449	-30	41	0	-10.303	-3.19149	-10.7955	-6.07249
	2021-01-20	272	T1G8	58.8333	23	-28.5714	21	-3	18.2209	-39.2361	52.4662	54.9096	21.5901
	2021-01-20	273	T1G9	18.8333	87	-2.04082	1	7	6.92308	27.5273	-15.6833	41.5278	15.0737
	2021-01-20	274	T1G10	65	29	-14.2857	16	15	11.583	5.86707	-2.95576	14.8235	7.32946
	2021-01-20	275	T1G11	13.8333	24	-16.3265	59	3	21.3594	-	4.01786	-60	-11.5409
	2021-01-20	276	DMSO	13.5	31	73.4694	48	-40	-29.8261	34.5238	-7.79184	-46.7909	-12.4713
	2021-01-20	277	EW	52.1667	9	2.04082	38	-22	5.65657	25.2381	-52.1739	-2.5	-5.94481
	2021-01-20	278	T1H2	2.16667	28	4.08163	-14	-6	-	-	-	-	-
	2021-01-20	279	T1H3	5.83333	24	-12.2449	22	0	-	60	-20.8889	-29.097	3.33804
	2021-01-20	280	T1H4	32.6667	36	57.1429	22	-22	-6.57895	-19.1667	12.4306	-27.3183	-10.1583
	2021-01-20	281	T1H5	62	91	4.08163	7	-2	-34.0909	-22.7799	27.1449	-32.2794	-15.5013
	2021-01-20	282	T1H6	26.1667	79	6.12245	15	-3	90.9091	-	62.1666	94.3396	82.4718
	2021-01-20	283	T1H7	13.6667	3	0	19	-20	37.6551	90	-66.6667	20.6316	20.405
	2021-01-20	284	T1H8	9	8	20.4082	19	-17	-17.2789	-	31.4103	-50	-11.9562
	2021-01-20	285	T1H9	22.8333	25	-14.2857	4	7	-14.1304	-18.3575	-46.2069	-16.0839	-23.6947
	2021-01-20	286	T1H10	28.8333	52	-6.12245	11	24	-	-	-9.61538	-	-9.61538
	2021-01-20	287	T1H11	8	23	0	-3	-2	52.381	13.3333	31.247	41.3793	34.5852
	2021-01-20	288	DMSO	0.5	57	8.16327	36	-4	3.23887	-	39.4063	15.7589	19.468
	2021-01-20	289	EW	64.5	28	4.08163	40	28	-17.3188	1.80668	-22.6215	62.4076	6.06852
	2021-01-20	290	T1A2	47.1667	6	36.7347	12	6	11.5385	-	-35.7584	-26.1905	-16.8035
	2021-01-20	291	T1A3	79.5	80	-8.16327	-5	19	-12.9032	2.82264	8.65854	14.6494	3.30683
	2021-01-20	292	T1A4	31.6667	22	6.12245	46	-45	-	-0.326797	-47.619	20.5882	-9.1192
	2021-01-20	293	T1A5	10.5	10	-30.6122	44	-23	27.5214	-	17.1111	0	14.8775
	2021-01-20	294	T1A6	31.5	35	8.16327	39	-19	-24.2754	8.97317	4.46571	-46.2963	-14.2832
	2021-01-20	295	T1A7	18.1667	64	0	1	18	-	-30.8333	19.3182	58.6853	15.7234
	2021-01-20	296	T1A8	16.8333	5	8.16327	3	-4	-	-	-	-26.7857	-26.7857
	2021-01-20	297	T1A9	6.33333	9	22.449	25	7	2.48067	42.8571	-63.6364	-	-6.09952
	2021-01-20	298	T1A10	49.5	70	8.16327	9	-67	-8.3871	3.98268	-	-	-2.20221
	2021-01-20	299	T1A11	8.5	8	59.1837	32	-2	-	-50	-9.94212	86.6667	8.90818
	2021-01-20	300	DMSO	23.6667	53	65.3061	14	-19	-	-	-33.8141	-4.25532	-19.0347
	2021-01-20	301	EW	90.8333	33	0	27	25	-75	-27.381	-5.06645	-45	-38.1118
	2021-01-20	302	T1B2	20.5	13	30.6122	38	-36	-	-	28.8515	-2.32558	13.263
	2021-01-20	303	T1B3	6.5	2	0	-1	-1	-	-	-	-	-
	2021-01-20	304	T1B4	29.3333	18	-18.3673	35	-14	-59.2949	68.9394	-27.832	-56.8182	-18.7514
	2021-01-20	305	T1B5	-	-	-	-	-	-	-	-	-	-
	2021-01-20	306	T1B6	17.8333	33	34.6939	34	-46	47.8261	-	-33.7984	47.0588	20.3622
	2021-01-20	307	T1B7	-	-	-	-	-	-	-	-	-	-
	2021-01-20	308	T1B8	34	40	-30.6122	-2	41	46.2903	23.2967	12.0303	18.9341	25.1379
	2021-01-20	309	T1B9	40.5	51	-2.04082	-1	44	3.57143	-34.4118	22.47	-0.357143	-2.18187
	2021-01-20	310	T1B10	45	50	30.6122	4	22	35.1307	0	1.0101	-13.0367	5.77603
	2021-01-20	311	T1B11	14.3333	9	34.6939	56	8	-	-	0.980392	-56.25	-27.6348
	2021-01-20	312	DMSO	6.83333	85	14.2857	-1	-73	-	-	12.619	8.33333	10.4762
	2021-01-20	313	EW	23.5	23	8.16327	39	-58	-3.29749	-15.5585	-0.629291	5.05495	-3.60759
	2021-01-20	314	T1C2	15.1667	69	32.6531	23	-16	-	34.3653	83.3923	82.1773	66.645
	2021-01-20	315	T1C3	55.5	80	36.7347	-15	-10	64.7059	-12.9741	52.4814	65.1163	42.3324
	2021-01-20	316	T1C4	56.6667	16	10.2041	13	-4	-	-	26.5934	-17.1717	4.71084
	2021-01-20	317	T1C5	13.6667	27	18.3673	-20	2	-	-	0	-17.6471	-8.82353
	2021-01-20	318	T1C6	0.833333	25	51.0204	7	-7	-	-	58.9286	-	58.9286
	2021-01-20	319	T1C7	63.8333	62	22.449	2	20	14.2857	85.7143	47.2512	32.8767	45.032
	2021-01-20	320	T1C8	30.6667	58	22.449	25	-8	94.7368	55.9587	2.1999	34.3357	46.8078
	2021-01-20	321	T1C9	30.3333	27	0	11	-36	29.3996	61.1111	70.2899	76.9231	59.4309
	2021-01-20	322	T1C10	54	45	4.08163	28	17	-40.3846	7.0197	-33.5317	10.352	-14.1362
	2021-01-20	323	T1C11	24.3333	43	34.6939	21	-40	-16.548	-2.24057	-2.17391	-13.8605	-8.70573
	2021-01-20	324	DMSO	7	22	8.16327	-12	0	-	-	-44.2308	-	-44.2308
	2021-01-20	325	EW	35.3333	72	14.2857	12	-27	-14.477	-7.5239	21.9231	62.2642	15.5466
	2021-01-20	326	T1D2	28.3333	4	-2.04082	56	-59	-	-	-	-	-
	2021-01-20	327	T1D3	94.1667	96	-2.04082	1	-2	-44.8757	0.494949	-26.8322	-13.8557	-21.2671
	2021-01-20	328	T1D4	22.5	10	-8.16327	54	11	33.6232	-13.2034	-	-27.6198	-2.40001
	2021-01-20	329	T1D5	19.8333	13	24.4898	51	0	-	28.1481	0.405844	25	17.8513
	2021-01-20	330	T1D6	31.6667	18	-2.04082	18	-32	20	-61.859	-10.3943	-	-17.4177
	2021-01-20	331	T1D7	43.5	33	0	16	-3	35.5263	11.5556	-7.80195	49.8328	22.2782
	2021-01-20	332	T1D8	0.166667	0	-14.2857	17	-10	-13.75	-	-	-	-13.75
	2021-01-20	333	T1D9	4.66667	0	0	0	0	-	-	18.3303	-8.28544	5.02243
	2021-01-20	334	T1D10	2.16667	6	2.04082	-1	-1	-	-	-	-	-
	2021-01-20	335	T1D11	46.8333	67	30.6122	9	-18	29.9917	49.4048	42.9085	76.9677	49.8182
	2021-01-20	336	DMSO	16.6667	35	-57.1429	45	-29	-5.45455	41.6667	47.5	48.4848	33.0492
	2021-01-20	337	EW	10.1667	54	-2.04082	-1	-28	13.4615	-18.2957	2.48062	-18.9942	-5.33694
	2021-01-20	338	T1E2	9	37	22.449	1	33	8.33333	-	23.8798	0	10.7377
	2021-01-20	339	T1E3	59.5	65	10.2041	14	1	24.356	-18.2028	48.5199	88.8851	35.8896
	2021-01-20	340	T1E4	18.1667	70	-8.16327	3	-47	56.9597	0	56.1581	95.4545	52.1431
	2021-01-20	341	T1E5	12.6667	40	20.4082	25	8	25.9881	3.53659	17.3476	-26.7117	5.04014
	2021-01-20	342	T1E6	77.6667	49	0	44	7	-60.4167	15.3055	-9.76091	81.3218	6.61244
	2021-01-20	343	T1E7	78.1667	90	4.08163	2	-6	54.3629	38.5932	24.3664	48.2822	41.4012
	2021-01-20	344	T1E8	49	69	-2.04082	13	-19	60.8586	72.2222	30.9345	49.9248	53.485
	2021-01-20	345	T1E9	9.5	7	30.6122	20	-8	12.9216	-	65	-	38.9608
	2021-01-20	346	T1E10	62.8333	84	6.12245	0	8	30.5049	-35.2163	4.62185	-47.0383	-11.782
	2021-01-20	347	T1E11	27.1667	2	-2.04082	7	-6	37.7622	-20.7843	-23.75	-54.1667	-15.2347
	2021-01-20	348	DMSO	11.1667	24	4.08163	24	46	9.0799	6.81818	-39.0434	-41.7653	-16.2276
	2021-01-20	349	EW	15	1	-10.2041	33	-28	1.64835	-	-6.25	-	-2.30082
	2021-01-20	350	T1F2	43.6667	76	0	22	2	58.3333	-95.6522	26.0989	10.8637	-0.0890604
	2021-01-20	351	T1F3	23.5	78	59.1837	-3	-20	-	-100	-20.7207	-23.3672	-48.0293
	2021-01-20	352	T1F4	18.5	66	40.8163	23	-25	31.5789	23.7438	44.6157	96.7742	49.1782
	2021-01-20	353	T1F5	6	1	0	-1	0	-	-	-	-	-
	2021-01-20	354	T1F6	1.16667	1	-20.4082	8	1	-	-	-	-	-
	2021-01-20	355	T1F7	67	82	2.04082	-12	-53	-46.006	-1.03896	-56.3046	-23.6631	-31.7532
	2021-01-20	356	T1F8	9.66667	53	-16.3265	18	9	21.7647	37.5	-0.632911	-83.4232	-6.19785
	2021-01-20	357	T1F9	4.33333	3	12.2449	4	-1	-	-	-	-	-
	2021-01-20	358	T1F10	11.5	32	24.4898	36	13	23.2143	19	59.7222	-17.9601	20.9941
	2021-01-20	359	T1F11	0.666667	1	14.2857	37	-15	-	-	-	-	-
	2021-01-20	360	DMSO	87.8333	88	0	-20	23	46.9729	34.8332	45.0962	55.8229	45.6813
	2021-01-20	361	EW	18.8333	65	-36.7347	1	-15	49.5726	-9.16808	19.5011	77.2727	34.2946
	2021-01-20	362	T1G2	0	2	0	-2	0	-	-	-	-	-
	2021-01-20	363	T1G3	19.8333	39	-8.16327	13	44	8.5901	12.4122	-1.72649	-20.0627	-0.196726
	2021-01-20	364	T1G4	17.5	13	32.6531	1	16	-	-	-10.0877	-85.1648	-47.6263
	2021-01-20	365	T1G5	1.33333	35	14.2857	14	20	-46.1538	-	21.8519	62.8571	12.8517
	2021-01-20	366	T1G6	-	-	-	-	-	-	-	-	-	-
	2021-01-20	367	T1G7	39.3333	14	-14.2857	42	13	39.4444	30.8497	11.8754	51.9154	33.5212
	2021-01-20	368	T1G8	44.5	91	-10.2041	-27	-53	7.23514	2.73826	-22.8302	-56.8889	-17.4364
	2021-01-20	369	T1G9	47.5	74	48.9796	-35	-4	-23.3333	1.66952	12.6814	56.4619	11.8699
	2021-01-20	370	T1G10	2.66667	22	34.6939	0	25	-	-	-3.33333	53.9773	25.322
	2021-01-20	371	T1G11	76.6667	39	46.9388	-4	-12	-16.2202	-	-37.0879	-	-26.6541
	2021-01-20	372	DMSO	30.5	84	40.8163	9	-14	92.5926	-27.9051	29.2157	51.6667	36.3925
	2021-01-20	373	EW	23.8333	40	22.449	0	-17	3.33333	-24.7475	25.7164	40.8696	11.293
	2021-01-20	374	T1H2	24	56	-2.04082	18	-19	-50	1.62852	-13.7899	28.0303	-8.53276
	2021-01-20	375	T1H3	92	71	10.2041	-9	2	12.1905	-8.3885	36.9117	14.6667	13.8451
	2021-01-20	376	T1H4	49.5	38	-30.6122	22	2	0.470588	-29.1209	-5.75206	-26.8433	-15.3114
	2021-01-20	377	T1H5	5.16667	9	16.3265	-2	35	-	-	6.07843	83.7143	44.8964
	2021-01-20	378	T1H6	69.1667	98	0	-2	2	60	-30	21.4861	80.4633	32.9874
	2021-01-20	379	T1H7	54.1667	66	-20.4082	5	13	-13.7879	-19.8171	-28.9383	-18.8277	-20.3427
	2021-01-20	380	T1H8	80.5	88	0	4	0	55.174	-1.72414	29.8362	64.1975	36.8709
	2021-01-20	381	T1H9	32.8333	60	8.16327	-2	35	57.0393	17.6923	7.18189	34.4017	29.0788
	2021-01-20	382	T1H10	32.3333	3	-18.3673	-1	15	-11.6667	73.913	2.66753	-26.6234	9.57263
	2021-01-20	383	T1H11	29	6	4.08163	54	33	-27.1429	3.02288	16.3462	37.8049	7.50776
	2021-01-20	384	DMSO	46.8333	80	22.449	4	0	60.7692	-28.8462	16.6735	22.5962	17.7982
Cab 2	2021-01-20	1	EW	78	72	-4.08163	-11	21	7.87879	-13.8393	-7.29676	-11.8758	-6.28326
	2021-01-20	2	T1A2	3.83333	1	-4.08163	0	1	-	-	-	-	-
	2021-01-20	3	T1A3	5.66667	12	-6.12245	11	-16	-	-	-66.6667	-	-66.6667
	2021-01-20	4	T1A4	48.3333	49	-67.3469	20	-17	38	11.0294	41.0795	-45.2381	11.2177
	2021-01-20	5	T1A5	26.3333	30	-8.16327	-7	-17	6.04396	9.05049	9.80475	32.7286	14.407
	2021-01-20	6	T1A6	15.3333	26	10.2041	-9	32	-57.2917	-	-	-	-57.2917
	2021-01-20	7	T1A7	7	56	4.08163	-38	-13	15.3378	-6.70588	-	58.2728	22.3016
	2021-01-20	8	T1A8	37.5	78	8.16327	-15	-57	9.34343	-8.1736	1.25	16.7877	4.80189
	2021-01-20	9	T1A9	30	1	-2.04082	66	8	-15.7937	52.2989	-6.22807	-17.1622	3.27874
	2021-01-20	10	T1A10	43.6667	90	34.6939	0	-38	61.8958	28.9655	59.039	69.1527	54.7633
	2021-01-20	11	T1A11	13.3333	37	6.12245	35	-36	4.5045	-1.75953	7.87546	39.7759	12.5991
	2021-01-20	12	DMSO	84.5	88	-18.3673	1	-13	3.36812	-14.2398	1.81509	9.7617	0.176286
	2021-01-20	13	EW	50.1667	92	0	1	-11	-4.67759	3.38346	10.0074	49.5908	14.576
	2021-01-20	14	T1B2	60.5	12	-10.2041	58	-15	5.17722	-4.05117	39.02	47.4138	21.89
	2021-01-20	15	T1B3	4.33333	0	0	0	0	3.33333	-	-	-9.56098	-3.11382
	2021-01-20	16	T1B4	15.1667	17	14.2857	45	-28	19.5378	-17.3913	3.14626	-45.8621	-10.1423
	2021-01-20	17	T1B5	-	-	-	-	-	-	-	-	-	-
	2021-01-20	18	T1B6	31.6667	74	38.7755	9	-34	94.1176	38.4615	35.1852	48.6928	54.1143
	2021-01-20	19	T1B7	62.6667	18	4.08163	8	-24	-38	-	-	-	-38
	2021-01-20	20	T1B8	19.3333	19	36.7347	31	0	59	81.8182	88	25.6522	63.6176
	2021-01-20	21	T1B9	5.5	3	4.08163	10	-1	-	-	-	-	-
	2021-01-20	22	T1B10	55.5	49	-46.9388	37	-11	9.39626	-19.281	2.13033	35	6.81138
	2021-01-20	23	T1B11	21.1667	16	-24.4898	-8	10	10	-	-9.85507	-16.6667	-5.50725
	2021-01-20	24	DMSO	80.5	88	0	8	4	71.2551	-3.43233	36.9673	84.9265	47.4291
	2021-01-20	25	EW	77.8333	88	-18.3673	0	-31	11.9937	14.0277	13.4454	15.9664	13.8583
	2021-01-20	26	T1C2	59.3333	66	-20.4082	-56	54	-	22.541	36.6563	46.1806	35.1259
	2021-01-20	27	T1C3	10.5	84	4.08163	-75	19	75	-4.84168	-	-	35.0792
	2021-01-20	28	T1C4	21.1667	52	-4.08163	18	22	64.3357	51.9737	33.5861	25.204	43.7749
	2021-01-20	29	T1C5	76.5	77	8.16327	12	6	0.625978	37.7151	62.0091	-7.61905	23.1828
	2021-01-20	30	T1C6	28	88	-2.04082	-3	12	44.5013	19.2308	61.3821	59.4828	46.1492
	2021-01-20	31	T1C7	75.1667	66	-32.6531	5	-18	56.5789	-9.95671	69.4444	47.3502	40.8542
	2021-01-20	32	T1C8	4.66667	13	18.3673	13	41	56.9079	0	-23.3333	-23.5294	2.51129
	2021-01-20	33	T1C9	15.3333	31	14.2857	57	5	71.7949	28.9044	67.5325	48.6111	54.2107
	2021-01-20	34	T1C10	48.5	54	-6.12245	12	11	36.7925	37.5661	46.7792	84.7222	51.465
	2021-01-20	35	T1C11	5.83333	75	28.5714	8	-50	-	38.6261	92.6471	80.6673	70.6468
	2021-01-20	36	DMSO	59.5	70	34.6939	-44	-5	-9.57447	-3.89237	-10.0832	-18.8657	-10.6039
	2021-01-20	37	EW	60.1667	82	-4.08163	-17	21	-18.8811	13.1353	17.9012	0.814915	3.24259
	2021-01-20	38	T1D2	-	-	-	-	-	-	-	-	-	-
	2021-01-20	39	T1D3	14.6667	31	-2.04082	-15	37	25.3615	-	-8.69565	93.75	36.8053
	2021-01-20	40	T1D4	-	-	-	-	-	-	-	-	-	-
	2021-01-20	41	T1D5	49.8333	43	20.4082	24	14	35.8696	-18.8235	17.3163	4.2588	9.6553
	2021-01-20	42	T1D6	10.3333	63	36.7347	-43	2	-3.33333	-22.9167	24.5847	-24.4048	-6.51751
	2021-01-20	43	T1D7	2.33333	3	40.8163	21	34	-	-	-	-33.3333	-33.3333
	2021-01-20	44	T1D8	43	9	8.16327	68	9	33.6996	-12.4054	34.3358	18.1343	18.4411
	2021-01-20	45	T1D9	7.83333	91	30.6122	-64	-12	21.1111	30.0794	-0.268817	0.16991	12.7729
	2021-01-20	46	T1D10	0.333333	3	2.04082	6	-4	-	-	-	-	-
	2021-01-20	47	T1D11	67.8333	20	6.12245	68	5	22.1979	35.4097	19.6429	-17.9666	14.821
	2021-01-20	48	DMSO	31.5	40	-16.3265	20	26	16.7332	7.12644	18.4804	43.5185	21.4646
	2021-01-20	49	EW	92.8333	92	-6.12245	-14	10	21.2547	7.00822	-6.49861	-40.1853	-4.60526
	2021-01-20	50	T1E2	47.1667	22	2.04082	-3	-18	5.5832	1.52643	-9.69793	-46.0951	-12.1708
	2021-01-20	51	T1E3	5.83333	18	2.04082	-3	-8	-	-	-9.09091	-	-9.09091
	2021-01-20	52	T1E4	12	21	-20.4082	30	-31	49.0861	64.1026	-0.189934	70.5742	45.8932
	2021-01-20	53	T1E5	45.5	93	0	4	-1	-1.06383	2.30179	-3.8581	0.0370416	-0.645774
	2021-01-20	54	T1E6	47.6667	74	4.08163	17	-3	-13.1881	-7.11051	6.22718	23.0337	2.24056
	2021-01-20	55	T1E7	84	44	22.449	15	-46	15.1163	-15.5483	14.2241	-39.5833	-6.4478
	2021-01-20	56	T1E8	96.6667	4	2.04082	84	8	54.5993	27.1608	74.9105	14.3757	42.7616
	2021-01-20	57	T1E9	10.6667	25	40.8163	31	-19	2.46769	23.8462	32.0136	-70.9677	-3.16008
	2021-01-20	58	T1E10	30.8333	82	67.3469	-22	-21	37.5	-	74.8148	-	56.1574
	2021-01-20	59	T1E11	44.5	87	4.08163	5	-60	23.5897	19.5506	30.2826	25.4945	24.7293
	2021-01-20	60	DMSO	13.3333	48	2.04082	-9	-24	-	-	18.75	36.3985	27.5742
	2021-01-20	61	EW	34.8333	89	-2.04082	-1	-2	-1.79474	-14.3567	0.413355	-15.6627	-7.85019
	2021-01-20	62	T1F2	73	96	2.04082	-9	-86	28.2437	1.27758	6.93773	-12.6634	5.9489
	2021-01-20	63	T1F3	9.33333	38	75.5102	3	-4	-	7.96703	34.5905	72.7273	38.4283
	2021-01-20	64	T1F4	43.3333	59	6.12245	30	-6	17.6959	-	12.9032	40.9091	23.8361
	2021-01-20	65	T1F5	39	55	2.04082	21	14	-13.9881	-17.9418	-4.14384	-72.6435	-27.1793
	2021-01-20	66	T1F6	0.166667	1	0	25	-26	-	-	-	-	-
	2021-01-20	67	T1F7	17.3333	37	-46.9388	18	-28	63.9592	16.6667	2.42424	73.0303	39.0201
	2021-01-20	68	T1F8	17	7	-4.08163	6	77	19.181	-	22.9091	-	21.0451
	2021-01-20	69	T1F9	7.5	87	30.6122	2	-66	-	-	-	60.1313	60.1313
	2021-01-20	70	T1F10	30.6667	64	16.3265	12	-54	2.1645	-5.5	49.7076	51.7241	24.5241
	2021-01-20	71	T1F11	0	0	0	0	0	80	-	-	-	80
	2021-01-20	72	DMSO	2	2	-2.04082	13	-14	-	-	-24.4444	-	-24.4444
	2021-01-20	73	EW	20.3333	43	-30.6122	13	6	78.9011	-26.3158	42.8571	2.22222	24.4162
	2021-01-20	74	T1G2	-	-	-	-	-	-	-	-	-	-
	2021-01-20	75	T1G3	15.8333	5	22.449	76	5	-24.0476	-33.8462	7.58514	41.4286	-2.22002
	2021-01-20	76	T1G4	2.66667	46	24.4898	19	-31	41.9643	15.9371	31.7857	59.7419	37.3573
	2021-01-20	77	T1G5	3.33333	5	12.2449	50	20	9.19118	17.7778	2.2792	44.4444	18.4232
	2021-01-20	78	T1G6	0	3	0	7	-10	-	-	-	-	-
	2021-01-20	79	T1G7	31.1667	49	2.04082	31	19	37.8389	8.63636	0.735294	-2.72904	11.1204
	2021-01-20	80	T1G8	27.6667	2	2.04082	5	-2	27.7778	-	-	-4.7619	11.5079
	2021-01-20	81	T1G9	39.1667	66	14.2857	21	1	-14.6682	-55	-22.4183	-21.4286	-28.3788
	2021-01-20	82	T1G10	38.3333	89	38.7755	3	-73	45.4545	32.1154	87.769	88.7302	63.5173
	2021-01-20	83	T1G11	46.1667	72	20.4082	-5	-1	-86.6667	-17.5	-19.4095	-44.1697	-41.9365
	2021-01-20	84	DMSO	3.33333	15	-4.08163	2	0	-12.0553	-	-53.3333	39.2045	-8.72804
	2021-01-20	85	EW	34.6667	3	2.04082	45	-47	-	-	25.5551	-45.4268	-9.93587
	2021-01-20	86	T1H2	16.8333	75	0	9	10	7.91667	-16.7718	6.48593	33.3333	7.74104
	2021-01-20	87	T1H3	15	54	-6.12245	-1	20	-3.4632	15.1261	12.6769	72.8739	24.3034
	2021-01-20	88	T1H4	11	14	77.551	34	5	-	-	-22.7941	-1.35135	-12.0727
	2021-01-20	89	T1H5	2.16667	39	77.551	47	-36	11.4286	-1.6129	-36.0887	-94.7368	-30.2525
	2021-01-20	90	T1H6	88	84	2.04082	2	-3	-15.8586	-8.25179	16.8675	-15.0433	-5.57155
	2021-01-20	91	T1H7	23.8333	73	6.12245	-27	-41	-54.3478	-15	-19.1278	63.4038	-6.26796
	2021-01-20	92	T1H8	34.6667	88	4.08163	3	-9	-4.46763	-36.6667	17.2043	-14.8997	-9.70742
	2021-01-20	93	T1H9	14.1667	3	8.16327	46	-43	-3.78788	-39.6364	-21.6667	-43.3284	-27.1048
	2021-01-20	94	T1H10	35	90	-18.3673	-4	-14	8.42509	58.6792	35.5072	57.1744	39.9465
	2021-01-20	95	T1H11	42.8333	53	-24.4898	0	-21	53.7284	0	80.2273	57.9268	47.9706
	2021-01-20	96	DMSO	5.5	18	10.2041	22	-22	61.9253	75	58.7798	13.8889	52.3985
	2021-01-20	97	EW	12.8333	0	0	0	0	15.4645	-	-	-7.69231	3.88609
	2021-01-20	98	T1A2	3.66667	4	53.0612	-4	26	-	20	-	-	20
	2021-01-20	99	T1A3	69.3333	59	6.12245	-48	-6	-20.3419	-53.4884	-2.25111	-12.0301	-22.0279
	2021-01-20	100	T1A4	25	31	12.2449	38	3	37.2222	-8.92857	9.84321	-34.7826	0.838562
	2021-01-20	101	T1A5	4.83333	22	4.08163	69	-81	16.8132	-	36.4672	50	34.4268
	2021-01-20	102	T1A6	51.3333	95	18.3673	-50	-24	4.61957	-2.90404	-29.0727	45.2776	4.48012
	2021-01-20	103	T1A7	16.8333	66	-20.4082	-2	-52	9.14158	-42.7731	-12.012	34.188	-2.86388
	2021-01-20	104	T1A8	22.3333	70	8.16327	19	-85	52.1994	-12.1429	-15.1436	18	10.7282
	2021-01-20	105	T1A9	0	0	0	1	-1	-	-	-1.84372	-	-1.84372
	2021-01-20	106	T1A10	59.8333	83	-8.16327	6	-62	22.3741	-0.24077	-18.7253	-14.9123	-2.87606
	2021-01-20	107	T1A11	7.83333	3	22.449	64	-56	53.3333	0	10.9469	10.75	18.7576
	2021-01-20	108	DMSO	0.833333	4	30.6122	6	7	-9.16667	-	-	-	-9.16667
	2021-01-20	109	EW	59.1667	90	14.2857	-27	-47	24.2857	-33.8114	23.3896	-6.78974	1.76856
	2021-01-20	110	T1B2	67	52	-4.08163	32	10	-8.72587	2.47858	17.6471	45.4545	14.2136
	2021-01-20	111	T1B3	31.3333	78	28.5714	4	-52	11.4583	2.55482	8.56566	39.0805	15.4148
	2021-01-20	112	T1B4	54.3333	15	14.2857	72	-50	-0.117647	-5.98142	-9.33389	-85.8307	-25.3159
	2021-01-20	113	T1B5	-	-	-	-	-	-	-	-	-	-
	2021-01-20	114	T1B6	11.1667	5	24.4898	32	-24	-4.16667	3.875	62.7841	6.26362	17.189
	2021-01-20	115	T1B7	46.8333	35	-12.2449	18	-43	14.3026	-8.62069	-19.4595	11.2648	-0.628182
	2021-01-20	116	T1B8	2.16667	35	2.04082	-31	-1	-	-52.4194	0.931677	48.3516	-1.04534
	2021-01-20	117	T1B9	27.6667	3	30.6122	71	-59	-	-	-	-	-
	2021-01-20	118	T1B10	42.6667	70	40.8163	-14	-30	7.6087	32.2937	5.63083	8.22072	13.4385
	2021-01-20	119	T1B11	68	96	2.04082	-2	-7	45.1984	-4.30108	9.27318	44.0885	23.5648
	2021-01-20	120	DMSO	27	12	14.2857	21	2	48.3516	-8.34313	-50.9615	-60.3343	-17.8218
	2021-01-20	121	EW	27	30	-4.08163	26	-54	-	-75.6757	-48.2654	65.7526	-19.3962
	2021-01-20	122	T1C2	4	32	6.12245	43	17	-	-22.2222	-47.1429	96.1538	8.92959
	2021-01-20	123	T1C3	56.3333	52	-16.3265	7	-27	60.3788	-15.929	94.1176	60.3663	49.7334
	2021-01-20	124	T1C4	0.833333	3	0	-2	-1	-	-	54.1667	74.4444	64.3056
	2021-01-20	125	T1C5	67.3333	21	16.3265	44	-31	28.9286	23.1746	-6.04396	22.6244	17.1709
	2021-01-20	126	T1C6	39.5	51	63.2653	23	-32	-	-84.4444	49.3333	30.7692	-1.44729
	2021-01-20	127	T1C7	15.1667	84	24.4898	-5	-4	30	-	75.7034	95	66.9011
	2021-01-20	128	T1C8	77.1667	76	0	14	-55	-25.5716	-5.35429	12.6984	6.02564	-3.05047
	2021-01-20	129	T1C9	96.3333	96	6.12245	-3	-12	31.3776	54.5098	38.8622	76.8008	50.3876
	2021-01-20	130	T1C10	43.1667	22	51.0204	28	-14	-12.7497	-17.1518	3.67816	-17.8571	-11.0201
	2021-01-20	131	T1C11	19	8	32.6531	25	46	42.7807	15.7143	62.4714	-43.75	19.3041
	2021-01-20	132	DMSO	1.16667	9	36.7347	3	6	12.9596	20.4545	-9.16667	34.9206	14.792
	2021-01-20	133	EW	19.1667	61	-2.04082	6	-10	90.8943	22.9142	43.9766	66.5401	56.0813
	2021-01-20	134	T1D2	-	-	-	-	-	-	-	-	-	-
	2021-01-20	135	T1D3	22.8333	70	4.08163	5	17	42.7283	19.1597	-2.62829	12.0299	17.8224
	2021-01-20	136	T1D4	6.16667	1	-36.7347	0	81	-	-	-	-	-
	2021-01-20	137	T1D5	9.5	29	0	-16	-13	-23.6729	-	12.7214	-	-5.47573
	2021-01-20	138	T1D6	65.8333	73	14.2857	-1	-34	63.8204	-20.3073	58.1522	3.4157	26.2702
	2021-01-20	139	T1D7	25.8333	36	0	20	-56	17.0635	30.7453	-59.9555	-40	-13.0367
	2021-01-20	140	T1D8	16.8333	73	-28.5714	-3	-27	20.4719	11.4975	-0.565682	-8	5.85095
	2021-01-20	141	T1D9	55.6667	53	22.449	-34	31	47.6573	23.8782	28.5128	40.7323	35.1951
	2021-01-20	142	T1D10	0	2	-22.449	18	50	-	-	-	-	-
	2021-01-20	143	T1D11	4.33333	37	16.3265	27	-44	47.8992	43.75	47.0046	-25	28.4134
	2021-01-20	144	DMSO	16.5	22	42.8571	30	-13	-10.6308	-	0	-	-5.31538
	2021-01-20	145	EW	1.83333	22	-2.04082	-22	1	38.5714	0.706827	-	11.7747	17.0176
	2021-01-20	146	T1E2	39	94	0	-5	7	-26.6667	-	75	72.9354	40.4229
	2021-01-20	147	T1E3	14.6667	20	18.3673	56	-36	42.9167	16.3636	33.2143	54.1667	36.6653
	2021-01-20	148	T1E4	46.5	71	8.16327	-15	-52	35.7143	24.2857	38.3085	-84.5192	3.44731
	2021-01-20	149	T1E5	75	82	-12.2449	7	-1	-34.4086	70.4225	47.619	36.1413	29.9436
	2021-01-20	150	T1E6	34.6667	14	12.2449	11	-19	71.5789	36.5028	22.2826	50.6011	45.2414
	2021-01-20	151	T1E7	29.6667	1	22.449	12	6	-	-	-	-2.17391	-2.17391
	2021-01-20	152	T1E8	59.3333	75	28.5714	-5	-49	74.6241	69.6154	77.1795	74.7458	74.0412
	2021-01-20	153	T1E9	40.6667	45	-32.6531	12	-2	1.79894	3.06122	32.7141	-23.0296	3.63619
	2021-01-20	154	T1E10	18	7	18.3673	43	-41	-	-5	-39.0045	58.5714	4.85563
	2021-01-20	155	T1E11	14.5	14	2.04082	12	-21	-	-	14.5833	-	14.5833
	2021-01-20	156	DMSO	1.83333	5	65.3061	51	9	-	25.7415	-	77.5	51.6208
	2021-01-20	157	EW	0.833333	28	0	-9	-19	-	-	0	100	50
	2021-01-20	158	T1F2	58.5	94	6.12245	-9	-31	41.7105	-25.7257	-	64.3001	26.7617
	2021-01-20	159	T1F3	15.1667	35	4.08163	13	46	-26.9063	58.7302	7.77778	36.8696	19.1178
	2021-01-20	160	T1F4	7.83333	21	67.3469	-5	26	3.64372	-	-6.66667	-0.793651	-1.2722
	2021-01-20	161	T1F5	87.3333	19	-10.2041	38	19	11.1765	81.6327	-9.52381	-56.8356	6.61242
	2021-01-20	162	T1F6	1.66667	1	0	0	-1	-	-	-	-	-
	2021-01-20	163	T1F7	15.8333	38	40.8163	-36	26	-	85.1852	5.95238	-	45.5688
	2021-01-20	164	T1F8	30.1667	6	-20.4082	27	-17	-4.16667	33.3333	-4.0678	20	11.2747
	2021-01-20	165	T1F9	20.3333	72	-28.5714	5	-15	34.3434	0.0664452	18.1203	35.9441	22.1186
	2021-01-20	166	T1F10	33.1667	34	26.5306	45	-16	25.7801	28.3242	51.8841	39.9093	36.4744
	2021-01-20	167	T1F11	0	4	22.449	59	-46	-	-	-	88.3721	88.3721
	2021-01-20	168	DMSO	43.3333	24	48.9796	-7	21	22.5195	49.0909	-38.0898	23.9041	14.3562
	2021-01-20	169	EW	16.1667	81	0	-73	-8	43.4077	7.32369	-	29.9145	26.882
	2021-01-20	170	T1G2	-	-	-	-	-	-	-	-	-	-
	2021-01-20	171	T1G3	28.5	18	83.6735	7	25	21.8045	-0.840336	29.6842	-21.5385	7.27748
	2021-01-20	172	T1G4	30.3333	63	-10.2041	11	-5	0	62.5	0	94.5946	39.2736
	2021-01-20	173	T1G5	76.5	76	14.2857	-1	9	11.6979	21.9737	18.3794	18.635	17.6715
	2021-01-20	174	T1G6	-	-	-	-	-	-	-	-	-	-
	2021-01-20	175	T1G7	14.6667	56	14.2857	-26	53	-33.3333	16.5441	61.6667	-26.6667	4.5527
	2021-01-20	176	T1G8	3	2	4.08163	19	6	12.483	14.4636	-9.34641	-67.6116	-12.5028
	2021-01-20	177	T1G9	45	2	42.8571	63	-32	-24.9252	20.4423	46.3572	88.8889	32.6908
	2021-01-20	178	T1G10	35.6667	37	30.6122	19	-21	51.5152	37.7778	51.6439	73.0094	53.4866
	2021-01-20	179	T1G11	17.8333	32	24.4898	-1	-11	78.3333	50	87.234	-30.9524	46.1537
	2021-01-20	180	DMSO	41.1667	17	-14.2857	67	-44	12.7292	66.3277	40.1447	38.4712	39.4182
	2021-01-20	181	EW	43.1667	89	14.2857	-2	2	26	-7.34463	21.9979	30.1538	17.7018
	2021-01-20	182	T1H2	16.5	17	30.6122	-11	9	45.5209	-	26.6667	6.66667	26.2848
	2021-01-20	183	T1H3	68.5	89	10.2041	-13	17	63.9895	-17.8571	29.0425	28.3232	25.8745
	2021-01-20	184	T1H4	53.1667	67	-44.898	-7	0	-	-	-	2.38095	2.38095
	2021-01-20	185	T1H5	10.6667	49	12.2449	12	-51	25	-	67.0063	40	44.0021
	2021-01-20	186	T1H6	33.1667	63	10.2041	-10	-29	12.8015	-26.9848	-11.0526	42.8571	4.40529
	2021-01-20	187	T1H7	31.3333	88	-4.08163	6	-76	33.3333	12.3529	4.69484	41.02	22.8503
	2021-01-20	188	T1H8	78.3333	92	-4.08163	5	-7	-30.7241	-26.3868	-13.1395	-64.8398	-33.7726
	2021-01-20	189	T1H9	16.3333	40	-22.449	18	-43	-22.5705	-17.1123	-34.8263	-29.2804	-25.9474
	2021-01-20	190	T1H10	61	54	0	35	1	-36.3479	-15.8708	-2.1817	-	-18.1335
	2021-01-20	191	T1H11	37	53	40.8163	7	5	-64.536	-43.1319	-62.3529	-83.7995	-63.4551
	2021-01-20	192	DMSO	17.5	48	2.04082	40	4	65.9091	-7.14286	-14.8148	0	10.9879
	2021-01-20	193	EW	69.1667	93	-14.2857	1	-41	2.50474	19.1597	21.5083	6.87597	12.5122
	2021-01-20	194	T1A2	8.83333	56	12.2449	3	13	39.6212	25	1.38889	3.67762	17.4219
	2021-01-20	195	T1A3	52.6667	44	6.12245	-4	32	-61.9924	-45	-17.9034	-25	-37.4739
	2021-01-20	196	T1A4	19.5	35	12.2449	14	-18	-8.9955	10	6.06759	20.7792	6.96283
	2021-01-20	197	T1A5	20	3	4.08163	-1	6	-	0.819001	-	-	0.819001
	2021-01-20	198	T1A6	66.1667	59	-8.16327	1	-20	-1.32184	-12.7617	-20.3528	-26.5949	-15.2578
	2021-01-20	199	T1A7	60.6667	78	4.08163	7	8	-17.6152	13.3095	-51.4863	13.73	-10.5155
	2021-01-20	200	T1A8	37.3333	78	-6.12245	13	-4	17.6404	39.8642	10.163	30.2198	24.4718
	2021-01-20	201	T1A9	36.1667	28	8.16327	49	-73	-13.3667	-36.2822	31.3599	-47.3684	-16.4144
	2021-01-20	202	T1A10	14.1667	33	-6.12245	-31	3	15.7051	-	4.21546	37.3494	19.09
	2021-01-20	203	T1A11	17.8333	81	8.16327	-37	-1	-	-	86.9565	58.5648	72.7607
	2021-01-20	204	DMSO	73.3333	9	6.12245	-7	12	-	-4.55285	12.4142	-	3.93067
	2021-01-20	205	EW	59	39	6.12245	23	-1	10.9259	12.1622	33.3333	-27.6923	7.18228
	2021-01-20	206	T1B2	14.6667	15	-6.12245	34	-42	62.8571	-	31.9196	48.5714	47.7827
	2021-01-20	207	T1B3	45	89	-8.16327	-9	-33	-21.4706	-18.1818	23.9165	22.7068	1.74271
	2021-01-20	208	T1B4	74.3333	95	0	-4	-11	4.17743	-2.67523	6.04396	32.6355	10.0454
	2021-01-20	209	T1B5	-	-	-	-	-	-	-	-	-	-
	2021-01-20	210	T1B6	4.5	1	0	1	-2	-	-	15.5556	-	15.5556
	2021-01-20	211	T1B7	80	3	2.04082	-2	4	19.9397	34.0035	-46.1538	-	2.59645
	2021-01-20	212	T1B8	33	88	10.2041	-7	-20	41.08	7.46753	25.4836	32.8815	26.7282
	2021-01-20	213	T1B9	16.8333	41	-18.3673	-8	5	50.9881	12.5	-5.17241	-30.5195	6.94906
	2021-01-20	214	T1B10	33.6667	20	8.16327	-17	1	28.5714	-25.9259	31.3725	16.6667	12.6712
	2021-01-20	215	T1B11	9	44	8.16327	9	-47	-	6.29787	1.21212	-32.4786	-8.32288
	2021-01-20	216	DMSO	64.8333	87	4.08163	3	4	-	-2.19436	13.1852	14.6384	8.54308
	2021-01-20	217	EW	27.6667	83	4.08163	-13	-11	-4.93421	-6.66667	-1.61186	19.2035	1.49768
	2021-01-20	218	T1C2	3.5	81	6.12245	2	-15	20.8333	-	37.8113	33.3977	30.6808
	2021-01-20	219	T1C3	87	92	-36.7347	5	-17	35.9574	4.57732	32.2019	34.7059	26.8606
	2021-01-20	220	T1C4	55.3333	49	14.2857	14	-7	72.5281	-12.8625	74.1026	73.9538	51.9305
	2021-01-20	221	T1C5	23.1667	0	4.08163	17	-15	-	-	-5.2381	47.5	21.131
	2021-01-20	222	T1C6	72	50	26.5306	35	-14	-15.4545	26.3858	-32.3075	-39.0632	-15.1099
	2021-01-20	223	T1C7	75.1667	43	6.12245	15	-2	-17.5549	-34.4828	-19.9322	-66.1765	-34.5366
	2021-01-20	224	T1C8	49	81	12.2449	5	-4	-41.0748	29.6782	-11.2213	45.8874	5.8174
	2021-01-20	225	T1C9	74.6667	51	2.04082	16	-8	-23.9766	59.3421	52.5217	31.954	29.9603
	2021-01-20	226	T1C10	40.8333	72	-18.3673	-4	-20	50.3876	18.75	50.8197	45.9524	41.4774
	2021-01-20	227	T1C11	32.3333	45	2.04082	30	-74	-	-	72.093	87.7857	79.9393
	2021-01-20	228	DMSO	28.8333	70	8.16327	-43	-23	12.0083	-4.26625	5.38732	42.9924	14.0304
	2021-01-20	229	EW	26.5	50	-28.5714	12	-10	66.4474	35	-2.0202	65.3061	41.1833
	2021-01-20	230	T1D2	-	-	-	-	-	-	-	-	-	-
	2021-01-20	231	T1D3	73.3333	40	48.9796	44	-33	-34.9617	-	26.8307	-14.9068	-7.67926
	2021-01-20	232	T1D4	85.6667	53	-77.551	-32	18	-	20.189	7.40678	55.2632	27.6196
	2021-01-20	233	T1D5	20.1667	15	0	12	-27	-15.4167	37.5	-41.3793	-15.4122	-8.67704
	2021-01-20	234	T1D6	45.1667	24	16.3265	15	-20	19.7995	20.7692	23.1884	43.1579	26.7288
	2021-01-20	235	T1D7	58.6667	45	14.2857	0	-36	23.6842	-3.33333	-34.2995	13.3333	-0.153827
	2021-01-20	236	T1D8	9.5	3	6.12245	-3	16	38.0952	-	-30.1587	75	27.6455
	2021-01-20	237	T1D9	84	76	48.9796	3	-27	30.2239	-54.2169	-18.5593	-32.7072	-18.8149
	2021-01-20	238	T1D10	-	-	-	-	-	-	-	-	-	-
	2021-01-20	239	T1D11	17.6667	7	26.5306	66	-60	-12.6126	-	27.5362	-	7.46181
	2021-01-20	240	DMSO	25.5	28	59.1837	43	-28	50.8013	-	12.0773	84.2105	49.0297
	2021-01-20	241	EW	15.6667	31	-2.04082	36	-9	36.1248	-41.8605	29.0909	6.48148	7.45918
	2021-01-20	242	T1E2	6.66667	26	-12.2449	-20	2	-	-57.1429	10.0358	81.25	11.381
	2021-01-20	243	T1E3	77.3333	83	18.3673	4	-1	-8.27206	22.3148	-8.80301	-19.4118	-3.543
	2021-01-20	244	T1E4	26.1667	81	20.4082	2	-23	4.54545	21.2432	68.8934	94.2857	47.2419
	2021-01-20	245	T1E5	63.3333	56	16.3265	27	-1	39.7628	29.1667	34.375	63.0968	41.6003
	2021-01-20	246	T1E6	59	87	4.08163	1	4	-11.6105	-14.8888	-11.4739	-32.0818	-17.5137
	2021-01-20	247	T1E7	30.5	77	14.2857	8	-35	-	9.64286	74.3659	77.6667	53.8918
	2021-01-20	248	T1E8	61.3333	68	-8.16327	8	-29	72.7273	60.8696	72.5	78.7916	71.2221
	2021-01-20	249	T1E9	28.6667	19	28.5714	13	-18	-22.5	-	-41.2294	-4.44444	-22.7246
	2021-01-20	250	T1E10	9	1	0	27	-28	88.5714	-	38.8889	-	63.7302
	2021-01-20	251	T1E11	78.5	56	-22.449	24	3	54.5714	60.3795	81.7385	78.125	68.7036
	2021-01-20	252	DMSO	59.8333	71	-12.2449	6	-13	9.04762	64.4928	41.6142	21.6923	34.2117
	2021-01-20	253	EW	89.8333	9	51.0204	25	-5	-34.9472	-24.1627	-24.1837	24.6032	-14.6726
	2021-01-20	254	T1F2	39.8333	78	24.4898	-20	-46	18.9705	25.6469	24.8991	46.6735	29.0475
	2021-01-20	255	T1F3	14.5	22	10.2041	5	-3	76.6667	-12.5	29.6919	-47.343	11.6289
	2021-01-20	256	T1F4	40.1667	17	-53.0612	17	31	54.5455	81.25	12.1429	0.776302	37.1787
	2021-01-20	257	T1F5	41.8333	77	-8.16327	-2	-18	-31.0345	4.7138	59.5513	59.7674	23.2495
	2021-01-20	258	T1F6	0	1	0	2	-2	-	-	-	-	-
	2021-01-20	259	T1F7	66.8333	81	-20.4082	-20	-27	16.8478	-3.79291	28.2066	37.8579	19.7799
	2021-01-20	260	T1F8	4.83333	19	-2.04082	0	-8	-	-	87.5	47.0085	67.2543
	2021-01-20	261	T1F9	1.5	22	-2.04082	-14	-5	37.6344	32.1023	53.2051	30.3605	38.3256
	2021-01-20	262	T1F10	51.8333	73	34.6939	-1	5	-	25.0676	94.5946	88	69.2207
	2021-01-20	263	T1F11	7	56	-4.08163	0	-6	80.5288	-35.7143	85.6037	19.8413	37.5649
	2021-01-20	264	DMSO	22.1667	12	28.5714	46	-42	64.8413	10.0125	57.1368	55.2632	46.8134
	2021-01-20	265	EW	15.8333	55	-8.16327	23	-35	-17.6519	15.0185	-5.12821	60	13.0596
	2021-01-20	266	T1G2	0	2	0	28	-30	-	-	-	-	-
	2021-01-20	267	T1G3	87.1667	32	-36.7347	4	-7	-30.303	-12.2449	-18.8636	-32.3864	-23.4495
	2021-01-20	268	T1G4	13.5	96	51.0204	-12	-45	3.07851	16.913	14.0027	35.8289	17.4558
	2021-01-20	269	T1G5	54.8333	81	22.449	0	6	58.2426	-6.34796	48.4932	51.7412	38.0322
	2021-01-20	270	T1G6	1.5	2	-30.6122	23	0	-	-	-	-	-
	2021-01-20	271	T1G7	28	63	46.9388	12	-21	90.3226	46.0984	55.3846	57.0946	62.2251
	2021-01-20	272	T1G8	0	2	-2.04082	-2	1	34.767	-	29.8611	-	32.3141
	2021-01-20	273	T1G9	77.1667	86	-6.12245	-3	8	-10.6817	24.7485	40.3469	72	31.6034
	2021-01-20	274	T1G10	97.3333	97	-4.08163	2	-1	0.635076	-5.097	-8.66667	10.2941	-0.708619
	2021-01-20	275	T1G11	22.1667	33	24.4898	40	-61	-24.4048	10.6481	17.7536	-	1.33234
	2021-01-20	276	DMSO	29.8333	0	4.08163	4	8	15.3571	-	29.341	86.3636	43.6872
	2021-01-20	277	EW	7.83333	91	22.449	-2	-16	96.4286	37.6539	-32.2857	68.3544	42.5378
	2021-01-20	278	T1H2	68.6667	50	32.6531	36	-9	-0.0514668	2.48414	6.57703	22.4231	7.85821
	2021-01-20	279	T1H3	89	94	63.2653	-17	-24	6.38298	-5.60928	-2.19415	-9.23711	-2.66439
	2021-01-20	280	T1H4	1.66667	2	61.2245	38	5	-	-	46.0526	-	46.0526
	2021-01-20	281	T1H5	3.33333	3	10.2041	12	-6	-	-	-	14.2857	14.2857
	2021-01-20	282	T1H6	37	40	46.9388	52	-67	-33.6628	35.5042	-21.5354	-15.0327	-8.68166
	2021-01-20	283	T1H7	5.83333	10	0	-9	-1	10.452	-	43.2331	27.2727	26.9859
	2021-01-20	284	T1H8	55	75	38.7755	1	-4	-8.73694	-18.7142	-25.199	-45.8333	-24.6209
	2021-01-20	285	T1H9	53.3333	75	-18.3673	-6	9	62.3629	39.2446	59.1176	6.62338	41.8371
	2021-01-20	286	T1H10	8.16667	46	12.2449	-6	-19	0.042735	11.448	-3.44358	-0.469484	1.89441
	2021-01-20	287	T1H11	36.1667	20	-2.04082	-5	-4	35.9244	-	-56.6502	-	-10.3629
	2021-01-20	288	DMSO	2.33333	50	0	-19	-29	-	52.381	-16.6667	-41.7508	-2.01219
	2021-01-20	289	EW	39.3333	57	-32.6531	21	-16	-11.8898	-23.2143	5.02283	37.6923	1.90275
	2021-01-20	290	T1A2	13.1667	2	0	0	-2	54.5455	-	-	-	54.5455
	2021-01-20	291	T1A3	-	-	-	-	-	-	-	-	-	-
	2021-01-20	292	T1A4	62	23	4.08163	70	-39	-40.5405	-32.8164	10.4779	8.92857	-13.4876
	2021-01-20	293	T1A5	90.3333	70	-2.04082	9	-19	-36.1784	10.1889	-20.6742	-67.619	-28.5707
	2021-01-20	294	T1A6	13.1667	82	-2.04082	-18	-63	-15.2542	6.06061	-15.9204	-9.84848	-8.74063
	2021-01-20	295	T1A7	33.8333	44	-10.2041	39	-4	-22.3499	-16.8684	-2.18221	79.3651	9.49112
	2021-01-20	296	T1A8	26.3333	54	6.12245	25	-15	82.3529	36.5663	-16.9804	31.4286	33.3419
	2021-01-20	297	T1A9	17.6667	5	-2.04082	36	-12	-68.75	-	62.5	-	-3.125
	2021-01-20	298	T1A10	49.6667	24	18.3673	8	-7	22.7812	-27.6334	30.5556	26.8831	13.1466
	2021-01-20	299	T1A11	45.5	13	22.449	30	-32	-	46.875	8.68347	24.026	26.5281
	2021-01-20	300	DMSO	43.8333	52	26.5306	19	-29	15.9544	-12.2222	14.6667	31.4366	12.4589
	2021-01-20	301	EW	5.33333	28	10.2041	-7	-16	-	95.8333	58.0808	0	51.3047
	2021-01-20	302	T1B2	31	13	0	71	-10	3.97878	11.3597	1.06383	-30.8858	-3.62086
	2021-01-20	303	T1B3	16.8333	83	-14.2857	0	2	100	-84.6154	23.0769	-0.803213	9.41458
	2021-01-20	304	T1B4	5.5	41	-2.04082	44	11	40.2334	30.6974	81.5507	66.8175	54.8247
	2021-01-20	305	T1B5	-	-	-	-	-	-	-	-	-	-
	2021-01-20	306	T1B6	47.8333	72	0	17	-34	-	62.8734	53.5178	-16.3886	33.3342
	2021-01-20	307	T1B7	84.3333	0	0	1	-1	-54.067	39.4118	-25	-	-13.2184
	2021-01-20	308	T1B8	20	89	2.04082	-51	-37	-	-23.4043	70.7317	65.368	37.5651
	2021-01-20	309	T1B9	0.666667	48	6.12245	-12	3	-	-	66.0714	-	66.0714
	2021-01-20	310	T1B10	5.66667	1	-2.04082	2	-2	69.17	-	-	-	69.17
	2021-01-20	311	T1B11	20.1667	73	-2.04082	4	-29	-	4.18739	2.77154	-33.9662	-9.00244
	2021-01-20	312	DMSO	15	20	12.2449	47	-49	26.6667	-	17.5362	-41.8182	0.794906
	2021-01-20	313	EW	19.1667	9	10.2041	25	21	0.576923	-	-25.9532	-	-12.6881
	2021-01-20	314	T1C2	8.16667	72	-8.16327	-3	-4	58.0902	29.7988	61.2146	39.6129	47.1791
	2021-01-20	315	T1C3	8.83333	22	6.12245	73	-90	63.1579	-19.2547	-	-	21.9516
	2021-01-20	316	T1C4	0.666667	3	0	64	-65	7.05128	-	37.1242	-2.5641	13.8705
	2021-01-20	317	T1C5	52	83	12.2449	2	-47	25.2593	65.7143	62.6773	-	51.2169
	2021-01-20	318	T1C6	70.5	96	18.3673	-2	-9	-49.7013	43.2353	65.1321	64.2857	30.7379
	2021-01-20	319	T1C7	-	-	-	-	-	-	-	-	-	-
	2021-01-20	320	T1C8	38	75	22.449	-1	-6	-15.7895	4.34783	17.3649	2.76273	2.17149
	2021-01-20	321	T1C9	87.5	84	8.16327	3	-9	43.3815	-14.4444	44.721	8.71441	20.5931
	2021-01-20	322	T1C10	69.6667	82	-10.2041	0	3	-33.4087	15.347	-14.0984	-12.6061	-11.1915
	2021-01-20	323	T1C11	3.33333	0	0	0	0	-	-	-	-	-
	2021-01-20	324	DMSO	14.3333	6	0	4	-10	0	-	58.0488	69.2308	42.4265
	2021-01-20	325	EW	18	52	-8.16327	4	6	43.75	-63.3333	30.8676	40.6098	12.9735
	2021-01-20	326	T1D2	0	2	0	7	-9	-	-	-	-	-
	2021-01-20	327	T1D3	-	-	-	-	-	-	-	-	-	-
	2021-01-20	328	T1D4	29	0	0	0	0	-	-	-	-	-
	2021-01-20	329	T1D5	61.1667	53	8.16327	16	-60	-	-	-30.25	-35.3973	-32.8237
	2021-01-20	330	T1D6	65	27	2.04082	32	-48	-37.3878	-10.4103	19.6429	-69.1667	-24.3305
	2021-01-20	331	T1D7	50.5	81	-6.12245	-11	26	6.36716	5.86081	-4.53181	-6.72757	0.242145
	2021-01-20	332	T1D8	27.6667	4	67.3469	34	-1	-	2.85714	-26.0536	-33.3333	-18.8433
	2021-01-20	333	T1D9	70.6667	47	-6.12245	22	-13	-2.40334	8.03674	-3.57143	-65.7143	-15.9131
	2021-01-20	334	T1D10	0.666667	52	18.3673	-36	15	-	-	-	-	-
	2021-01-20	335	T1D11	48.8333	72	0	17	7	19.8946	29.7619	36.4865	74.4007	40.1359
	2021-01-20	336	DMSO	50.8333	23	-26.5306	40	-34	57.2368	-34.4828	-25	41.1058	9.71496
	2021-01-20	337	EW	89.6667	92	2.04082	-3	4	-33.1667	-17.8237	-17.6812	-11.9246	-20.1491
	2021-01-20	338	T1E2	10.3333	47	22.449	28	-64	40	40.5797	-9.17241	50.6579	30.5163
	2021-01-20	339	T1E3	5.16667	3	44.898	34	-7	65	-10	79.6131	81.5789	54.048
	2021-01-20	340	T1E4	3.83333	1	0	0	-1	-	8.33333	50.1304	-	29.2319
	2021-01-20	341	T1E5	9	3	6.12245	3	5	49.3506	17.8683	15.2659	11.9271	23.603
	2021-01-20	342	T1E6	33	54	-4.08163	30	8	90	-	38.1963	52.9412	60.3792
	2021-01-20	343	T1E7	12.3333	51	2.04082	-2	50	-18.7135	-0.0654736	16.2424	40.4454	9.47723
	2021-01-20	344	T1E8	37.8333	83	4.08163	-11	25	-3.1746	-	18.9702	18.4624	11.4193
	2021-01-20	345	T1E9	13.1667	29	-4.08163	-6	-5	47.619	50	-20.0957	45.2381	30.6904
	2021-01-20	346	T1E10	66.1667	82	-10.2041	3	-6	43.7229	49.987	2.05628	55.4029	37.7923
	2021-01-20	347	T1E11	0.5	5	2.04082	-4	4	-	40	-	71.4286	55.7143
	2021-01-20	348	DMSO	9.83333	0	30.6122	3	13	-	-	76.2963	-	76.2963
	2021-01-20	349	EW	53.1667	5	10.2041	29	-13	44.4444	-	-1.06952	18.75	20.7083
	2021-01-20	350	T1F2	75.8333	83	6.12245	-14	-17	-14.2105	-8.5162	-1.2666	-40.7557	-16.1873
	2021-01-20	351	T1F3	56.5	88	4.08163	-7	-9	8.68421	15.3104	71.15	-4.31746	22.7068
	2021-01-20	352	T1F4	8.16667	84	20.4082	-11	-32	-5	42.0807	66.1765	78.5501	45.4518
	2021-01-20	353	T1F5	23.3333	17	6.12245	18	-28	16.6667	94.7368	-	12.5	41.3012
	2021-01-20	354	T1F6	0	6	26.5306	16	27	-	-	-	-	-
	2021-01-20	355	T1F7	27	44	32.6531	-18	-3	36.6046	-16.2914	30.6579	31.339	20.5775
	2021-01-20	356	T1F8	3	0	0	0	0	-	-	-	-	-
	2021-01-20	357	T1F9	6.33333	87	34.6939	-8	-58	30.7018	77.4411	50.5792	53.8462	53.142
	2021-01-20	358	T1F10	5.66667	13	4.08163	23	-34	-	52.8571	-	-	52.8571
	2021-01-20	359	T1F11	3.33333	55	36.7347	14	-13	-	-	58.3333	68.968	63.6507
	2021-01-20	360	DMSO	36.5	30	0	20	-28	-	47.619	-30.7971	-45.8333	-9.67046
	2021-01-20	361	EW	0.666667	11	8.16327	42	-49	-	-	4.7619	-	4.7619
	2021-01-20	362	T1G2	-	-	-	-	-	-	-	-	-	-
	2021-01-20	363	T1G3	18.8333	62	8.16327	29	-17	-1.52824	-5.14706	-16.1269	-4.40252	-6.80117
	2021-01-20	364	T1G4	18.6667	3	0	13	-12	33.7662	59.0909	20.5128	-27.7778	21.398
	2021-01-20	365	T1G5	15.5	33	26.5306	14	-8	-27.9412	30.4348	15.2624	-6.26374	2.87307
	2021-01-20	366	T1G6	-	-	-	-	-	-	-	-	-	-
	2021-01-20	367	T1G7	78.8333	31	-36.7347	44	-43	22.6087	-31.9048	70.2899	-53.1343	1.96487
	2021-01-20	368	T1G8	56.1667	3	6.12245	62	27	42.1304	41.4634	48.358	57.8125	47.4411
	2021-01-20	369	T1G9	3.16667	2	0	4	-6	-	-	-	-	-
	2021-01-20	370	T1G10	11.3333	1	-8.16327	60	-44	-	-	66.6667	65.311	65.9888
	2021-01-20	371	T1G11	37.8333	59	-4.08163	-24	-14	4.42087	76.4199	39.6321	-10.1852	27.5719
	2021-01-20	372	DMSO	61.3333	31	4.08163	11	-31	23.0303	22.0824	13.7179	-22.3816	9.11225
	2021-01-20	373	EW	5.33333	57	14.2857	31	-42	-	-	-	-	-
	2021-01-20	374	T1H2	25.1667	18	10.2041	57	-70	-	-	25.91	21.4286	23.6693
	2021-01-20	375	T1H3	64	86	4.08163	3	7	57.4097	63.1791	54.0033	6.51408	45.2765
	2021-01-20	376	T1H4	27	10	32.6531	56	-24	33.5366	-	-	54.767	44.1518
	2021-01-20	377	T1H5	26.3333	76	18.3673	10	-18	7.36048	33.3333	-2.25576	17.4603	13.9746
	2021-01-20	378	T1H6	14.3333	65	20.4082	31	-68	82.8571	16.7421	0	53.3333	38.2331
	2021-01-20	379	T1H7	6.33333	73	51.0204	3	-13	3.50784	35.7143	-13.5928	-38.1818	-3.13812
	2021-01-20	380	T1H8	91.1667	91	16.3265	-28	12	-47.619	-3.56974	-28.6988	91.9167	3.00728
	2021-01-20	381	T1H9	37.5	71	2.04082	-1	-13	-19.6154	-27.0303	-18.6147	-29.7101	-23.7426
	2021-01-20	382	T1H10	48.1667	74	83.6735	2	-32	-	-	46.0145	87.8333	66.9239
	2021-01-20	383	T1H11	31.3333	27	-6.12245	38	-40	52.7273	13.5135	21.5415	-	29.2608
	2021-01-20	384	DMSO	14.8333	0	0	0	0	39.4737	-	55.1087	-	47.2912
	2021-01-25	1	EW	9	11	-12.2449	6	2	14.1892	-	-	-11.4286	1.38031
	2021-01-25	2	T1A2	18.3333	28	-20.4082	-16	15	-	-	-	66.6667	66.6667
	2021-01-25	3	T1A3	97.5	91	-8.16327	1	4	-12.4232	10.2909	-2.95699	10.4018	1.32814
	2021-01-25	4	T1A4	21.6667	17	40.8163	37	-10	61.1111	-29.3651	10	-	13.9153
	2021-01-25	5	T1A5	17.6667	27	8.16327	-4	-7	46.2451	-14.8041	-12.7083	39.0026	14.4338
	2021-01-25	6	T1A6	4.16667	71	12.2449	7	-10	80	0	15.1515	17.6471	28.1996
	2021-01-25	7	T1A7	4.5	65	2.04082	-61	-3	-29.8246	-	-41.723	9.09091	-20.8189
	2021-01-25	8	T1A8	10	66	-53.0612	0	-1	15.7516	-	8.70871	34.8837	19.7814
	2021-01-25	9	T1A9	24	75	4.08163	-63	22	-51.7422	-	-39.5349	24.0139	-22.4211
	2021-01-25	10	T1A10	56	94	10.2041	0	-1	16.2509	7.90441	22.0829	32.457	19.6738
	2021-01-25	11	T1A11	26	37	8.16327	15	-10	-8.33333	-7.9023	-7.84615	13.6486	-2.60828
	2021-01-25	12	DMSO	6.66667	53	0	-17	-12	33.75	-31.8182	48.5965	80	32.6321
	2021-01-25	13	EW	19.1667	40	-14.2857	-11	-22	-7.15729	7.57576	-0.210261	-	0.0694032
	2021-01-25	14	T1B2	11.1667	13	18.3673	25	-17	81.8182	-	50	-45.3441	28.8247
	2021-01-25	15	T1B3	4.5	10	8.16327	12	-18	-	-	0	-	0
	2021-01-25	16	T1B4	59.1667	32	2.04082	27	-48	10.3097	13.5484	51.1404	29.5455	26.136
	2021-01-25	17	T1B5	-	-	-	-	-	-	-	-	-	-
	2021-01-25	18	T1B6	80.8333	28	-10.2041	0	13	-40.3986	0.315209	-23.6874	-15.8103	-19.8953
	2021-01-25	19	T1B7	65.5	69	0	-6	2	15.1907	-0.48793	14.5774	3.84398	8.28102
	2021-01-25	20	T1B8	54	31	-12.2449	30	-47	-61.5385	-4.19786	-43.0353	-49.3882	-39.54
	2021-01-25	21	T1B9	36.6667	65	32.6531	4	-38	13.1378	-8.27068	43.9236	78.894	31.9212
	2021-01-25	22	T1B10	44.6667	26	4.08163	-21	18	-	-	-35.4545	-	-35.4545
	2021-01-25	23	T1B11	6	44	-2.04082	-4	8	4.8062	-25.1634	2.22222	14.7436	-0.847846
	2021-01-25	24	DMSO	36	10	18.3673	12	-11	-43.4524	50	-53.6797	-	-15.7107
	2021-01-25	25	EW	0.833333	7	2.04082	-5	1	-	-	40	0	20
	2021-01-25	26	T1C2	87.6667	90	-20.4082	-1	-2	1.06383	-4.64991	5.26316	-5.25266	-0.893896
	2021-01-25	27	T1C3	14.6667	41	8.16327	-26	5	12.2222	24.1667	68.3333	-42.1569	15.6413
	2021-01-25	28	T1C4	33.6667	17	0	5	-22	-31.851	-2.88221	-58.114	-13.3333	-26.5451
	2021-01-25	29	T1C5	22.6667	19	8.16327	-8	-7	-2.22222	-	-18.7302	-	-10.4762
	2021-01-25	30	T1C6	12.8333	31	-46.9388	35	-20	-	-	-	24.4444	24.4444
	2021-01-25	31	T1C7	25.6667	87	14.2857	-6	-15	-	-5.41487	-25.7143	-43	-24.7097
	2021-01-25	32	T1C8	22	6	4.08163	53	-49	-16.6667	-4.95356	1.92308	-43.9271	-15.9061
	2021-01-25	33	T1C9	36.1667	91	6.12245	-5	0	-	-19.0476	-35.6378	-48.7001	-34.4618
	2021-01-25	34	T1C10	2	15	32.6531	10	15	0	-	76.4706	-	38.2353
	2021-01-25	35	T1C11	54.3333	48	0	52	-2	-45.1786	-	-	-60	-52.5893
	2021-01-25	36	DMSO	9.5	42	14.2857	4	-37	-30.2521	0	24.1486	-49.9145	-14.0045
	2021-01-25	37	EW	1	2	-10.2041	4	6	-	-	0	-	0
	2021-01-25	38	T1D2	0.5	69	4.08163	-9	34	-	-	19.375	41.6667	30.5208
	2021-01-25	39	T1D3	1.83333	2	-2.04082	5	-2	-	-	-	-	-
	2021-01-25	40	T1D4	21.6667	0	0	0	0	-	-	-	-	-
	2021-01-25	41	T1D5	68.3333	92	4.08163	3	3	-39.1085	-0.20202	-53.6797	-70.3519	-40.8355
	2021-01-25	42	T1D6	23.3333	25	59.1837	-10	53	-15.8143	25.8929	-35.732	-38.0682	-15.9304
	2021-01-25	43	T1D7	84.5	96	2.04082	-16	15	-73.3333	-69.0711	-57.1805	-75.1775	-68.6906
	2021-01-25	44	T1D8	60.6667	44	6.12245	24	10	-12.302	-2.02817	6.44055	-7.91236	-3.95048
	2021-01-25	45	T1D9	-	-	-	-	-	-	-	-	-	-
	2021-01-25	46	T1D10	0.166667	2	22.449	9	37	-	-	-	-	-
	2021-01-25	47	T1D11	27.3333	67	38.7755	12	-5	-27.7605	-33.3333	-23.3764	2.08333	-20.5967
	2021-01-25	48	DMSO	55.5	0	28.5714	13	41	14.2857	-	-50	59.8485	8.04473
	2021-01-25	49	EW	7.83333	3	0	0	-3	-	-	32.175	-	32.175
	2021-01-25	50	T1E2	6.5	35	-14.2857	-21	1	25	-	6.67252	-19.9324	3.91336
	2021-01-25	51	T1E3	9.66667	45	-14.2857	-22	37	-32.7059	16.6667	9.16667	-19.1038	-6.49408
	2021-01-25	52	T1E4	0.166667	11	0	-11	2	-	-	-	-	-
	2021-01-25	53	T1E5	7.83333	28	0	14	-13	2.37154	-	0.404449	-	1.388
	2021-01-25	54	T1E6	46	47	34.6939	-11	30	5.55556	-15.4189	-4.83193	-51.5432	-16.5596
	2021-01-25	55	T1E7	30	36	-10.2041	45	-28	-	27.7778	-57.9487	-13.1313	-14.4341
	2021-01-25	56	T1E8	0.833333	1	0	7	-8	-	-	-13.4409	-	-13.4409
	2021-01-25	57	T1E9	16.6667	3	-10.2041	-1	13	-8	-	5.47619	-	-1.2619
	2021-01-25	58	T1E10	30.3333	84	-6.12245	-10	-13	47.0588	29.7619	8.91515	-	28.5786
	2021-01-25	59	T1E11	18.1667	26	28.5714	23	-5	29.2929	-13.0303	-53.4815	5.57143	-7.91186
	2021-01-25	60	DMSO	85.5	30	22.449	21	-36	-39.3557	-14.5658	-12.7841	-9.76744	-19.1183
	2021-01-25	61	EW	45.3333	20	6.12245	55	-72	27.9412	-	15.9322	8.25	17.3745
	2021-01-25	62	T1F2	1.66667	3	4.08163	6	-7	-	-	69.5652	-13.8462	27.8595
	2021-01-25	63	T1F3	39.8333	54	-6.12245	-2	0	6.04909	-1.33053	10.549	38.6252	13.4732
	2021-01-25	64	T1F4	20.5	15	46.9388	27	5	-	-	23.3333	-	23.3333
	2021-01-25	65	T1F5	4	1	0	15	-16	-	-	66.6667	-	66.6667
	2021-01-25	66	T1F6	-	-	-	-	-	-	-	-	-	-
	2021-01-25	67	T1F7	22.1667	37	32.6531	-1	39	45.506	-	-5.12821	-35.0877	1.76335
	2021-01-25	68	T1F8	10.3333	9	28.5714	27	-22	28.75	-	8.60806	50	29.1194
	2021-01-25	69	T1F9	2.33333	13	48.9796	9	36	-38.8889	-	-	37.395	-0.746965
	2021-01-25	70	T1F10	3.66667	15	30.6122	31	6	-	-	-50.9524	54.5455	1.79654
	2021-01-25	71	T1F11	0.166667	6	0	0	-6	-	-	-62.1429	-19.5652	-40.854
	2021-01-25	72	DMSO	14.5	73	44.898	11	-52	-	8.51695	-	27.1114	17.8142
	2021-01-25	73	EW	2.83333	22	-2.04082	20	-41	-25.9962	-8.26211	9.47015	-	-8.26272
	2021-01-25	74	T1G2	0.166667	1	2.04082	21	-17	-	-	-	-	-
	2021-01-25	75	T1G3	40	59	-28.5714	12	2	2.53411	-20.9447	-24.5463	11.6126	-7.83608
	2021-01-25	76	T1G4	12.5	1	36.7347	32	-9	54.386	-	19.4387	-	36.9123
	2021-01-25	77	T1G5	39.1667	26	26.5306	-13	35	42.5397	-7.60402	28.7802	44.6809	27.0992
	2021-01-25	78	T1G6	27	66	-10.2041	3	-32	17.9293	-35.8696	-28.3067	-7.8882	-13.5338
	2021-01-25	79	T1G7	17.6667	33	16.3265	5	22	5.45894	-35.4839	-7.69231	-31.5789	-17.324
	2021-01-25	80	T1G8	54.5	57	-18.3673	13	16	4.70588	-11.6348	-42.9825	-46.5023	-24.1034
	2021-01-25	81	T1G9	4.83333	74	14.2857	7	7	-	-	52.973	60.5957	56.7844
	2021-01-25	82	T1G10	3.83333	11	12.2449	28	-31	-	-	57.5758	50	53.7879
	2021-01-25	83	T1G11	30.1667	29	22.449	37	-20	-40.5375	-7.51689	52.2222	-41.4747	-9.32671
	2021-01-25	84	DMSO	3.16667	50	6.12245	2	-5	3.50877	-11.9826	18.75	82.1429	23.1048
	2021-01-25	85	EW	1.33333	5	26.5306	2	8	-	-100	18.1481	50.2315	-10.5401
	2021-01-25	86	T1H2	1.83333	10	42.8571	28	-17	52.1739	-	27.0833	-	39.6286
	2021-01-25	87	T1H3	6.5	8	-12.2449	15	-15	-15.3846	-	56.3025	-	20.459
	2021-01-25	88	T1H4	0	0	0	1	82	-	-	-	-	-
	2021-01-25	89	T1H5	4.33333	3	2.04082	25	-27	-	-	-1.53846	-50	-25.7692
	2021-01-25	90	T1H6	6.16667	33	22.449	-9	35	-	-11.25	49.6262	51.5152	29.9638
	2021-01-25	91	T1H7	11.8333	38	-2.04082	30	-43	9.31174	-18.8889	-50.6944	-10.0985	-17.5925
	2021-01-25	92	T1H8	34	12	8.16327	12	-6	-32.967	-	-58.8235	-	-45.8953
	2021-01-25	93	T1H9	48.5	44	-4.08163	-5	0	-19.927	-1.66113	3.61395	9.74395	-2.05757
	2021-01-25	94	T1H10	13	34	18.3673	5	-30	15.2584	45.4545	-35.6725	-4.57143	5.11724
	2021-01-25	95	T1H11	1.5	6	0	13	-7	-5.55556	-	-15.3846	31.6667	3.5755
	2021-01-25	96	DMSO	48	54	6.12245	30	-21	47.1429	39.1026	-11.3306	41.1628	29.0194
	2021-01-25	97	EW	15	19	22.449	39	-31	-	-	-7.40741	90	41.2963
	2021-01-25	98	T1A2	10	3	-6.12245	-2	2	-	65.1515	51.2605	-	58.206
	2021-01-25	99	T1A3	41.6667	29	20.4082	-6	0	-21.4286	-30.303	-32.0833	-28.8538	-28.1672
	2021-01-25	100	T1A4	61	16	-6.12245	9	36	0	32.4242	45.749	59.0476	34.3052
	2021-01-25	101	T1A5	3.16667	8	40.8163	31	-19	5.82011	-	5.97572	21.4286	11.0748
	2021-01-25	102	T1A6	0	0	53.0612	7	23	-	-	-	-	-
	2021-01-25	103	T1A7	5.16667	27	-2.04082	36	10	42.3077	-11.9048	65	-21.5971	18.4515
	2021-01-25	104	T1A8	30.3333	19	6.12245	33	-43	-22.9005	-18.9103	-38.1127	-25.5284	-26.3629
	2021-01-25	105	T1A9	48.6667	5	20.4082	6	-1	-	-	-	0	0
	2021-01-25	106	T1A10	5.83333	21	-10.2041	-14	5	-	-	-	-17.8571	-17.8571
	2021-01-25	107	T1A11	-	-	-	-	-	-	-	-	-	-
	2021-01-25	108	DMSO	16.3333	69	10.2041	-13	35	58.1481	45.1136	18.977	90.6977	53.2341
	2021-01-25	109	EW	12.3333	25	-28.5714	-17	13	8.96359	-30.2439	68.3333	-14.7465	8.07662
	2021-01-25	110	T1B2	6	1	10.2041	3	1	-26.8921	-	-30.1713	-52.4419	-36.5017
	2021-01-25	111	T1B3	6.5	63	20.4082	-44	14	-	-47.6471	10.7143	43.0346	2.03394
	2021-01-25	112	T1B4	1.66667	68	2.04082	16	-44	50.0896	-25.5556	47.2777	85.9649	39.4442
	2021-01-25	113	T1B5	0	1	0	27	-28	-	-	-	-	-
	2021-01-25	114	T1B6	10.8333	85	79.5918	2	-48	-	-	68.7424	48.5714	58.6569
	2021-01-25	115	T1B7	20.5	41	-4.08163	27	-16	16.6667	-	64.6154	42.1667	41.1496
	2021-01-25	116	T1B8	89.8333	82	4.08163	5	-23	-46.4286	-29.7975	-49.6343	-69.6901	-48.8876
	2021-01-25	117	T1B9	52.5	12	6.12245	-5	-4	-76.8182	-56.5465	5.74163	28.5714	-24.7629
	2021-01-25	118	T1B10	49.1667	23	0	52	-55	1.47059	66.9643	30.8136	28	31.8121
	2021-01-25	119	T1B11	30	2	0	2	-4	-71.4864	-65.4605	-65.8824	-93.4211	-74.0626
	2021-01-25	120	DMSO	12.8333	74	51.0204	-23	21	18.5	-20.8333	27.2876	-15.3939	2.39008
	2021-01-25	121	EW	34.5	18	20.4082	19	11	-	14.652	-2.45098	37.2727	16.4913
	2021-01-25	122	T1C2	41	61	8.16327	-12	-37	-	6.96203	19.669	29.3108	18.6473
	2021-01-25	123	T1C3	19.8333	54	-24.4898	-7	29	73.7613	-32.1748	50.1923	22.3443	28.5308
	2021-01-25	124	T1C4	0.166667	2	0	2	-4	-	-	-	-	-
	2021-01-25	125	T1C5	46.3333	39	-2.04082	21	-4	5.12821	0.490196	-13.6421	-51.5942	-14.9045
	2021-01-25	126	T1C6	33.6667	8	30.6122	19	-12	-19.4595	7.01754	-41.4286	-25.7143	-19.8962
	2021-01-25	127	T1C7	4.16667	1	51.0204	35	-9	-	-	-28.5714	-	-28.5714
	2021-01-25	128	T1C8	18	3	28.5714	23	-8	5.55556	-	-	-	5.55556
	2021-01-25	129	T1C9	50.6667	62	-4.08163	21	15	16.4362	58.5366	12.8283	40.4605	32.0654
	2021-01-25	130	T1C10	1.33333	46	6.12245	-10	31	-51.4964	31.8182	16.6667	73.9382	17.7317
	2021-01-25	131	T1C11	40.1667	65	24.4898	-21	-10	-4.00336	-3.89785	-0.942008	-66.4372	-18.8201
	2021-01-25	132	DMSO	38.1667	31	34.6939	26	-24	-36.1991	-34.2484	-27.8701	-64.3892	-40.6767
	2021-01-25	133	EW	2	1	44.898	24	6	-8.33333	3.24675	4.92611	43.5065	10.8365
	2021-01-25	134	T1D2	-	-	-	-	-	-	-	-	-	-
	2021-01-25	135	T1D3	80.8333	57	6.12245	6	15	-23.9257	-31.1404	3.87879	-25.9829	-19.2925
	2021-01-25	136	T1D4	-	-	-	-	-	-	-	-	-	-
	2021-01-25	137	T1D5	-	-	-	-	-	-	-	-	-	-
	2021-01-25	138	T1D6	6.83333	10	63.2653	18	3	-	-	-	-	-
	2021-01-25	139	T1D7	47.3333	61	40.8163	-13	23	-	-31.5476	-	-	-31.5476
	2021-01-25	140	T1D8	19.1667	34	40.8163	8	-10	-	16.8182	5.72391	20.9091	14.4837
	2021-01-25	141	T1D9	14.6667	0	0	5	-3	-15.2632	-	-31.5592	-2.36486	-16.3957
	2021-01-25	142	T1D10	-	-	-	-	-	-	-	-	-	-
	2021-01-25	143	T1D11	21	0	69.3878	18	16	30.7692	-	1.47059	-12.015	6.7416
	2021-01-25	144	DMSO	28.1667	33	8.16327	33	-16	-	23.5294	64.5759	64.5161	50.8738
	2021-01-25	145	EW	19	51	12.2449	-5	26	-0.8867	9.11681	11.3553	13.7755	8.34023
	2021-01-25	146	T1E2	8.5	3	46.9388	65	-43	-	-	38.4314	-2.85714	17.7871
	2021-01-25	147	T1E3	15.3333	5	-22.449	42	-9	-	-	43.75	-	43.75
	2021-01-25	148	T1E4	4.33333	5	42.8571	22	0	-	78.9474	43.6887	16.6667	46.4343
	2021-01-25	149	T1E5	5	8	20.4082	12	7	-	-	14.4595	-	14.4595
	2021-01-25	150	T1E6	3.5	4	10.2041	16	-15	-	-	-	-83.3333	-83.3333
	2021-01-25	151	T1E7	0.5	16	0	8	-24	-	-	-	-	-
	2021-01-25	152	T1E8	21.6667	10	30.6122	4	9	14.8918	65.3199	-12.5203	-10	14.4228
	2021-01-25	153	T1E9	16.1667	56	6.12245	-38	8	14.1414	14.7126	-31.8182	-	-0.988041
	2021-01-25	154	T1E10	46.5	54	14.2857	37	-5	36.9231	-	-2.76163	94.1176	42.7597
	2021-01-25	155	T1E11	17.8333	6	0	-5	-1	-	-	-23.3333	-	-23.3333
	2021-01-25	156	DMSO	7.83333	8	10.2041	4	-5	-37.8788	35.443	-9.21409	-54.3168	-16.4917
	2021-01-25	157	EW	11.5	39	-6.12245	25	13	-24.9231	-	-1.72166	-13.1579	-13.2675
	2021-01-25	158	T1F2	11	77	42.8571	-34	25	50.9615	25.4352	18.76	32.0988	31.8139
	2021-01-25	159	T1F3	2.5	10	8.16327	-2	3	-	-	-	-28.5714	-28.5714
	2021-01-25	160	T1F4	28	52	2.04082	22	-59	-36.3636	16.6667	14.5833	-30	-8.77841
	2021-01-25	161	T1F5	17.5	51	24.4898	14	-52	-28.3451	-20.0355	24.6027	-18.7135	-10.6228
	2021-01-25	162	T1F6	0	3	0	7	-10	-	-	-	-	-
	2021-01-25	163	T1F7	3.66667	2	30.6122	7	12	-	-	-	-	-
	2021-01-25	164	T1F8	9.83333	40	22.449	1	-12	-	29.2208	11.8519	-17.316	7.91887
	2021-01-25	165	T1F9	8.83333	15	14.2857	5	-3	0	0	-	65.2174	21.7391
	2021-01-25	166	T1F10	56	49	30.6122	26	-53	3.81232	-15.9459	-29.7101	-52.6786	-23.6306
	2021-01-25	167	T1F11	-	-	-	-	-	-	-	-	-	-
	2021-01-25	168	DMSO	47.3333	30	4.08163	60	-35	-	-35	-0.677583	-18.8543	-18.1773
	2021-01-25	169	EW	13.6667	27	4.08163	13	11	20.7573	-100	4.05405	100	6.20283
	2021-01-25	170	T1G2	0	1	0	29	-30	-	-	-	-	-
	2021-01-25	171	T1G3	3.66667	2	26.5306	23	5	0	66.6667	32.8342	69.2308	42.1829
	2021-01-25	172	T1G4	3.83333	2	6.12245	5	0	100	-	-53.7356	-	23.1322
	2021-01-25	173	T1G5	1	0	-22.449	6	17	-	-	-25.8741	-5.55556	-15.7148
	2021-01-25	174	T1G6	-	-	-	-	-	-	-	-	-	-
	2021-01-25	175	T1G7	66.1667	15	8.16327	56	8	-23.3871	-93.5936	-81.9697	13.3117	-46.4097
	2021-01-25	176	T1G8	32.1667	37	-14.2857	0	-11	-50	80	30.1136	-	20.0379
	2021-01-25	177	T1G9	13.1667	2	0	-2	0	44.8718	-	-	-	44.8718
	2021-01-25	178	T1G10	3.16667	37	6.12245	-2	56	0	-10.0737	0.724638	0	-2.33727
	2021-01-25	179	T1G11	5.16667	24	6.12245	27	-46	-88.8889	-	48.062	-	-20.4134
	2021-01-25	180	DMSO	38.6667	8	30.6122	25	-6	-	-	6.52174	-	6.52174
	2021-01-25	181	EW	32.6667	17	0	11	-22	-	-1.0582	3.11355	-	1.02768
	2021-01-25	182	T1H2	9.5	19	10.2041	40	29	82.6087	2.04918	5.65517	25.9381	29.0628
	2021-01-25	183	T1H3	2.66667	25	-28.5714	-3	0	-	-	-	40	40
	2021-01-25	184	T1H4	5.83333	3	0	-3	0	-	-	-	-	-
	2021-01-25	185	T1H5	76.1667	85	0	-1	16	-19.4737	-28.632	-50.1832	-50.7258	-37.2537
	2021-01-25	186	T1H6	7.5	97	10.2041	3	-11	24.2424	0	23.0291	-13.6558	8.40394
	2021-01-25	187	T1H7	11	1	6.12245	1	3	2.64228	-	29.7619	21.8182	18.0741
	2021-01-25	188	T1H8	25	6	2.04082	16	-21	-33.9066	-8.56079	-31.9298	40	-8.59931
	2021-01-25	189	T1H9	37.1667	50	12.2449	4	5	14.482	17.8977	23.4094	-27.3444	7.11119
	2021-01-25	190	T1H10	9.83333	12	14.2857	44	-41	-	36.8421	62.069	-	49.4555
	2021-01-25	191	T1H11	2.16667	0	-8.16327	3	3	-	-	-	-	-
	2021-01-25	192	DMSO	14	63	48.9796	9	-29	14.4231	21.4706	-	-41.9576	-2.0213
	2021-01-25	193	EW	2.66667	2	-8.16327	75	-59	-	41.6667	-53.0059	-	-5.6696
	2021-01-25	194	T1A2	0.333333	29	18.3673	-7	-13	-	-	39.3382	-	39.3382
	2021-01-25	195	T1A3	58.6667	61	8.16327	4	13	-13.2653	-4.42279	-15.676	-17.8535	-12.8044
	2021-01-25	196	T1A4	12.5	17	2.04082	17	-29	66.6667	41.2698	-31.5217	30.9524	26.8418
	2021-01-25	197	T1A5	17	0	-2.04082	8	-7	-	-	11.3191	-	11.3191
	2021-01-25	198	T1A6	5.33333	21	4.08163	-10	-5	-	65.9091	-	-15.5556	25.1768
	2021-01-25	199	T1A7	42.5	29	-18.3673	20	38	26.6667	40.724	33.1551	-7.81145	23.1836
	2021-01-25	200	T1A8	64.8333	8	0	22	-4	-	1.68067	25.1337	-13.3641	4.48344
	2021-01-25	201	T1A9	7.33333	4	18.3673	-2	13	-	-	-	28.8889	28.8889
	2021-01-25	202	T1A10	55	61	14.2857	-32	13	-	15.8936	4.90405	-3.47222	5.77515
	2021-01-25	203	T1A11	5	49	-2.04082	32	12	-	-	25.0906	57.1429	41.1167
	2021-01-25	204	DMSO	3.83333	95	-10.2041	-8	-35	20.1212	-	-	75.1196	47.6204
	2021-01-25	205	EW	9.83333	45	2.04082	12	-45	26.2769	50	23.3514	42.0741	35.4256
	2021-01-25	206	T1B2	19.6667	68	4.08163	7	-65	-5.1098	-2.15924	-10.1852	-44.2857	-15.435
	2021-01-25	207	T1B3	1.66667	67	-20.4082	9	-5	-	-	20.2381	74.6977	47.4679
	2021-01-25	208	T1B4	6	26	-16.3265	28	-32	70.5882	0	21.1905	16.3978	27.0441
	2021-01-25	209	T1B5	0	3	0	16	-19	-	-	-	-	-
	2021-01-25	210	T1B6	42.6667	68	24.4898	9	-21	-	-36.6667	53.3516	68.0672	28.2507
	2021-01-25	211	T1B7	95.1667	97	10.2041	-7	3	-3.09278	-0.471491	-1.56986	5.51064	0.0941262
	2021-01-25	212	T1B8	71	91	-14.2857	-7	9	-0.72601	-22.2066	-14.4709	-39.563	-19.2417
	2021-01-25	213	T1B9	64.3333	33	20.4082	17	-32	70.5882	-	-36.3636	-40.9524	-2.24259
	2021-01-25	214	T1B10	8.83333	4	0	-4	0	-	-	45.4545	47.5	46.4773
	2021-01-25	215	T1B11	74	34	20.4082	31	-10	12.8801	-18.5185	11.7647	16.9297	5.76401
	2021-01-25	216	DMSO	35.6667	54	6.12245	-4	-11	-21.875	0.768218	-14.8981	-31.1943	-16.7998
	2021-01-25	217	EW	3.16667	53	4.08163	12	-59	-	-	-47.1698	-20.5921	-33.881
	2021-01-25	218	T1C2	8.33333	59	0	-26	-9	24.6964	75	-19.3931	-16.3462	15.9893
	2021-01-25	219	T1C3	58.3333	74	-6.12245	-3	-2	35.6108	-29.3656	-8.83051	20.8535	4.56702
	2021-01-25	220	T1C4	21.3333	12	2.04082	0	-3	-	15	43.8646	-48.4802	3.46148
	2021-01-25	221	T1C5	2.16667	5	0	49	34	-	-2.72727	-	-	-2.72727
	2021-01-25	222	T1C6	0	1	2.04082	-1	1	-	-	-	-	-
	2021-01-25	223	T1C7	11	17	-2.04082	-2	-1	-9.58647	-37.931	-22.549	-61.2132	-32.8199
	2021-01-25	224	T1C8	5.83333	0	-26.5306	13	0	-	-	-	-	-
	2021-01-25	225	T1C9	9.66667	24	-12.2449	15	24	-25	17.0481	-19.0616	-27.2727	-13.5716
	2021-01-25	226	T1C10	9.33333	31	24.4898	7	-24	-33.3333	-	47.2222	47.3684	20.4191
	2021-01-25	227	T1C11	8	68	8.16327	-4	-42	6.66667	13.866	30.2019	-25.0671	6.41686
	2021-01-25	228	DMSO	47	44	59.1837	29	-39	-4.04858	-29.4709	31.2966	13.3333	2.77761
	2021-01-25	229	EW	32.1667	20	-10.2041	-10	17	-40.2321	-7.26316	-17.8571	7.12251	-14.5575
	2021-01-25	230	T1D2	18.8333	59	69.3878	-23	13	-	0	11.7521	-	5.87607
	2021-01-25	231	T1D3	54.5	48	65.3061	-18	11	12.4378	1.77215	13.661	0.47043	7.08535
	2021-01-25	232	T1D4	14.8333	0	0	0	0	-	-	-	-	-
	2021-01-25	233	T1D5	2.83333	8	0	-6	-2	22.963	20	-5	-	12.6543
	2021-01-25	234	T1D6	19.1667	29	-4.08163	-11	0	16.6667	-17.1123	2.98701	-	0.847127
	2021-01-25	235	T1D7	24.5	0	4.08163	36	-34	-	3.42857	-	-	3.42857
	2021-01-25	236	T1D8	21.5	17	79.5918	35	0	-3.57143	10.9834	23.6333	2.82051	8.46645
	2021-01-25	237	T1D9	0.5	1	2.04082	-1	1	-	-	-	-	-
	2021-01-25	238	T1D10	-	-	-	-	-	-	-	-	-	-
	2021-01-25	239	T1D11	12.6667	22	0	3	-23	-	-	25.7576	-6.66667	9.54545
	2021-01-25	240	DMSO	53.1667	92	-16.3265	-2	-4	-16.6777	-13.7065	-21.8003	-3.79085	-13.9938
	2021-01-25	241	EW	2.5	0	-2.04082	0	1	-	-	-	-	-
	2021-01-25	242	T1E2	50.8333	39	57.1429	-19	16	-26.7748	-	14.011	30.8333	6.02316
	2021-01-25	243	T1E3	3	50	12.2449	-33	-10	-	-	38.8889	55.5556	47.2222
	2021-01-25	244	T1E4	9.66667	31	4.08163	17	43	38.0488	58.3591	-21.5054	-	24.9675
	2021-01-25	245	T1E5	28.8333	86	30.6122	0	-44	20	-44.4444	76.4286	47.5113	24.8739
	2021-01-25	246	T1E6	2.83333	33	0	11	-44	-6.66667	37.5	23.2195	-31.9481	5.5262
	2021-01-25	247	T1E7	31.8333	23	-4.08163	-14	17	-7.14286	27.4419	31.1189	-14.7201	9.17445
	2021-01-25	248	T1E8	2.83333	3	0	4	-7	-	-	100	-	100
	2021-01-25	249	T1E9	20.8333	36	2.04082	-2	-29	-3.09524	-3.26797	35.7692	-29.6569	-0.062711
	2021-01-25	250	T1E10	56.5	9	-6.12245	-2	-4	-47.7778	-6.81342	-38.1629	-40.4221	-33.294
	2021-01-25	251	T1E11	29.8333	62	-18.3673	15	-2	37.6275	53.6062	80.6452	53.0172	56.224
	2021-01-25	252	DMSO	14	16	2.04082	5	-14	-75	8.33333	-17.1429	-36.2319	-30.0104
	2021-01-25	253	EW	29	21	4.08163	51	-25	2.17832	5.29412	15.1338	67.8363	22.6106
	2021-01-25	254	T1F2	17.8333	27	22.449	-22	6	-25.8454	8.13008	7.77027	15.4762	1.38278
	2021-01-25	255	T1F3	2.33333	0	-8.16327	1	11	-	-	-	-	-
	2021-01-25	256	T1F4	17	12	-6.12245	-4	3	-	-	0.480769	-	0.480769
	2021-01-25	257	T1F5	6.66667	47	18.3673	-24	25	33.3333	9.12821	37.1968	32.2222	27.9701
	2021-01-25	258	T1F6	-	-	-	-	-	-	-	-	-	-
	2021-01-25	259	T1F7	3.5	25	22.449	-18	4	-23.8337	53.5714	9.36725	3.08123	10.5466
	2021-01-25	260	T1F8	6.66667	5	-2.04082	8	-12	-	-	-	-	-
	2021-01-25	261	T1F9	4	1	32.6531	63	-42	0	-	-	0	0
	2021-01-25	262	T1F10	2.33333	20	-14.2857	10	-18	83.3333	-	-	28.75	56.0417
	2021-01-25	263	T1F11	-	-	-	-	-	-	-	-	-	-
	2021-01-25	264	DMSO	53	81	-6.12245	13	-44	-5.98714	-18.0264	0.855263	-27.6389	-12.6993
	2021-01-25	265	EW	42.5	44	14.2857	27	-6	-	1.95402	-34.9848	-50.6061	-27.8789
	2021-01-25	266	T1G2	0	1	0	25	-26	-	-	-	-	-
	2021-01-25	267	T1G3	10.6667	20	44.898	22	20	-52.9412	16.2162	-65.7143	-0.431034	-25.7176
	2021-01-25	268	T1G4	3	44	12.2449	-39	1	-	-	-	-	-
	2021-01-25	269	T1G5	22	75	-46.9388	-6	-9	13.7645	-6.14035	10.4543	-14.1156	0.990703
	2021-01-25	270	T1G6	-	-	-	-	-	-	-	-	-	-
	2021-01-25	271	T1G7	45.3333	82	10.2041	-23	26	7.27273	9.7166	26.5957	-42.2893	0.323931
	2021-01-25	272	T1G8	12.3333	2	-4.08163	5	-5	35.6683	-	83.3333	-	59.5008
	2021-01-25	273	T1G9	12	7	12.2449	2	1	73.4848	-	-	87.3016	80.3932
	2021-01-25	274	T1G10	84.5	85	-6.12245	-5	-40	47.5	42.4167	-4.94652	-23.1169	15.4633
	2021-01-25	275	T1G11	35.6667	21	-8.16327	24	-34	24.4505	-26.3105	47.0036	2.22222	11.8415
	2021-01-25	276	DMSO	14.8333	82	44.898	3	-22	-5.57491	9.44003	13.1562	19.653	9.16858
	2021-01-25	277	EW	18.1667	46	-2.04082	-2	-21	-	-	10.7372	6.62393	8.68056
	2021-01-25	278	T1H2	30.8333	39	36.7347	-9	10	69.5652	48.1579	53.8462	77.4327	62.2505
	2021-01-25	279	T1H3	16.1667	72	-32.6531	-12	4	41.2778	26.9305	23.4202	65.9299	39.3896
	2021-01-25	280	T1H4	3.66667	3	-28.5714	27	-6	-	46.4674	61.9658	-	54.2166
	2021-01-25	281	T1H5	21.8333	19	22.449	16	0	-1.90476	-	-23.3505	-	-12.6277
	2021-01-25	282	T1H6	22.3333	27	42.8571	13	-15	1.66667	-	1.66667	-43.5897	-13.4188
	2021-01-25	283	T1H7	7.83333	11	8.16327	7	8	-38.4434	11.3889	41.196	-	4.71384
	2021-01-25	284	T1H8	12	37	2.04082	-17	-10	45.6349	27	-15	28	21.4087
	2021-01-25	285	T1H9	8.66667	28	0	2	15	38.2353	-3.33333	6.16883	-4.96241	9.0271
	2021-01-25	286	T1H10	40.6667	19	4.08163	44	-47	-17.4026	-20.5217	29.1447	-42.2338	-12.7534
	2021-01-25	287	T1H11	19.1667	53	-51.0204	-32	18	-	-22.4186	-8.67861	-65.6965	-32.2646
	2021-01-25	288	DMSO	38.5	33	-22.449	26	-9	-40	-42.1774	-59.839	4.40199	-34.4036
	2021-01-25	289	EW	60.8333	94	2.04082	-22	-29	-18.1818	-6.0638	-13.3372	-72.8889	-27.6179
	2021-01-25	290	T1A2	21.3333	2	-2.04082	-1	50	-	-	35.4167	-	35.4167
	2021-01-25	291	T1A3	44.8333	8	-8.16327	-7	3	-	-	-48.8095	-	-48.8095
	2021-01-25	292	T1A4	36.6667	12	59.1837	79	-25	-1.7094	13.427	-9.41358	-20.2429	-4.48473
	2021-01-25	293	T1A5	11	10	-6.12245	30	15	0	48.2143	-27.0833	-	7.04365
	2021-01-25	294	T1A6	8.5	0	0	7	-7	1.86047	-	5.95364	-	3.90705
	2021-01-25	295	T1A7	43	30	26.5306	30	-8	52.7778	-5.02079	34.0645	45.8724	31.9235
	2021-01-25	296	T1A8	4.16667	8	0	27	-35	60.3175	-	-36.6387	5.55556	9.74479
	2021-01-25	297	T1A9	8.16667	14	30.6122	48	-37	40	56.9444	-18.4127	58.8732	34.3512
	2021-01-25	298	T1A10	38.5	35	57.1429	32	-21	26.1111	24.0196	39.9051	-9.41915	20.1542
	2021-01-25	299	T1A11	56	86	-8.16327	-3	6	-	61.7886	46.2252	66.0952	58.0363
	2021-01-25	300	DMSO	20.8333	0	-4.08163	2	4	-	-	-19.1008	-	-19.1008
	2021-01-25	301	EW	39.6667	38	-6.12245	-14	-4	8.92857	17.1429	-13.3333	3.8961	4.15855
	2021-01-25	302	T1B2	1	4	12.2449	3	-1	-	-	-	-	-
	2021-01-25	303	T1B3	5.5	3	-6.12245	9	-5	-	-	-	93.3333	93.3333
	2021-01-25	304	T1B4	43.1667	59	26.5306	7	-14	31.6667	51.3915	34.8011	-61.25	14.1523
	2021-01-25	305	T1B5	0	17	0	26	-43	-	-	-	-	-
	2021-01-25	306	T1B6	7.16667	14	22.449	30	-33	-53.8462	-	-	-	-53.8462
	2021-01-25	307	T1B7	90	16	73.4694	57	-29	-8.48861	13.97	-0.3663	-28.9683	-5.96328
	2021-01-25	308	T1B8	17.5	4	2.04082	52	-55	-5.71429	58.4821	-30.7399	63.3333	21.3403
	2021-01-25	309	T1B9	20.1667	3	-38.7755	10	8	58.3333	-27.1429	-15.5556	-	5.21164
	2021-01-25	310	T1B10	29.8333	4	2.04082	20	-23	34.4086	-	51.8002	31.4685	39.2258
	2021-01-25	311	T1B11	40	72	36.7347	-4	11	-72.7273	-	0	-43.833	-38.8534
	2021-01-25	312	DMSO	3.66667	2	10.2041	6	15	77.7778	-	43.75	-	60.7639
	2021-01-25	313	EW	5	8	0	15	-10	-	-55.7143	6.23365	-61.5385	-37.0064
	2021-01-25	314	T1C2	62.8333	52	-51.0204	-31	10	-	-	-	0	0
	2021-01-25	315	T1C3	67.6667	60	10.2041	-1	16	32.6389	16.8831	42.8571	37.4019	32.4453
	2021-01-25	316	T1C4	0.666667	7	10.2041	3	1	-	-	-	35.4286	35.4286
	2021-01-25	317	T1C5	15.1667	32	16.3265	-21	34	-38.0515	-	69.4805	9.40171	13.6103
	2021-01-25	318	T1C6	5	19	89.7959	27	3	-	-	-16.6667	-	-16.6667
	2021-01-25	319	T1C7	12.3333	19	69.3878	-7	22	-30.2885	-11.3445	38.7234	66.6667	15.9393
	2021-01-25	320	T1C8	0.333333	4	8.16327	5	-5	-	-	-	-	-
	2021-01-25	321	T1C9	6.16667	4	30.6122	24	-4	59.6154	28.5714	17.7778	-	35.3215
	2021-01-25	322	T1C10	34.8333	45	20.4082	0	28	5.52885	-13.4503	-10.3448	-13.0298	-7.82403
	2021-01-25	323	T1C11	31.5	77	46.9388	-11	-8	25.974	6.66667	24.1302	-	18.9236
	2021-01-25	324	DMSO	14.1667	0	40.8163	44	-24	-	66.3636	15.1361	-	40.7499
	2021-01-25	325	EW	18	34	2.04082	-6	-25	-7.65432	-5.77056	-3.82756	-50.8466	-17.0248
	2021-01-25	326	T1D2	20.6667	79	24.4898	13	-39	65	-37.9487	-8.00535	-23.5887	-1.1357
	2021-01-25	327	T1D3	0.833333	4	0	-1	-3	-	-	-	-	-
	2021-01-25	328	T1D4	28.1667	0	0	0	0	-	-	-	-	-
	2021-01-25	329	T1D5	89.1667	78	-16.3265	12	2	-82.0307	-52.3665	-44.607	-68.156	-61.7901
	2021-01-25	330	T1D6	42.3333	56	38.7755	11	-8	-56.5217	30	-4.14141	34.0054	0.835556
	2021-01-25	331	T1D7	82.6667	88	2.04082	6	-4	-50	-44.6885	-26.9886	-61.3232	-45.7501
	2021-01-25	332	T1D8	4.16667	10	16.3265	32	-28	-35.5556	-	-	-7.05882	-21.3072
	2021-01-25	333	T1D9	2.16667	18	-14.2857	-9	61	-15.5556	-	-4.3956	16.7183	-1.07763
	2021-01-25	334	T1D10	2	26	8.16327	-1	10	-	-	-	-	-
	2021-01-25	335	T1D11	18.3333	79	30.6122	-2	-62	63.6364	-17.2945	-	-30.284	5.3526
	2021-01-25	336	DMSO	6.33333	0	-14.2857	8	76	-	-	-44	-	-44
	2021-01-25	337	EW	17.1667	91	46.9388	4	-23	9.58781	10.4938	39.4318	26.8902	21.6009
	2021-01-25	338	T1E2	68.1667	75	18.3673	9	-27	-7.86713	-32.2802	12.8829	-	-9.08816
	2021-01-25	339	T1E3	17.3333	46	6.12245	27	-51	33.2759	-	62.5397	38.7879	44.8678
	2021-01-25	340	T1E4	6.66667	13	46.9388	15	2	-33.3333	-	-4.75	4.16667	-11.3056
	2021-01-25	341	T1E5	36.3333	50	26.5306	19	5	11.2727	-32.0972	22.1121	-44.5946	-10.8267
	2021-01-25	342	T1E6	0.333333	10	63.2653	29	-2	-	61.5385	-	-	61.5385
	2021-01-25	343	T1E7	6.5	78	55.102	-5	-20	-	-	0.9375	-18.7984	-8.93047
	2021-01-25	344	T1E8	2.66667	35	-51.0204	-18	22	-	-	-29.6296	43.4783	6.92432
	2021-01-25	345	T1E9	23	31	-2.04082	-16	51	49.1667	-	17.0259	-	33.0963
	2021-01-25	346	T1E10	65.8333	65	-18.3673	-30	-7	-22.0905	5.39291	20.5999	36.2981	10.0501
	2021-01-25	347	T1E11	26.8333	13	51.0204	9	36	-	71.4286	48.6388	-1.06952	39.666
	2021-01-25	348	DMSO	52	40	95.9184	8	0	-	-	0.0522466	-31.3988	-15.6733
	2021-01-25	349	EW	1.33333	14	0	6	-20	-	-	44.2577	-	44.2577
	2021-01-25	350	T1F2	21.5	47	0	-28	4	30.1587	38.4199	-25.9459	-73.9316	-7.82473
	2021-01-25	351	T1F3	20.3333	41	77.551	14	6	-55.7692	18.75	-9.71787	23.2601	-5.86926
	2021-01-25	352	T1F4	2.5	5	10.2041	15	-7	-	-	-	-	-
	2021-01-25	353	T1F5	16	5	18.3673	34	-30	35.5556	57.1429	5.61497	-	32.7711
	2021-01-25	354	T1F6	0	3	-44.898	27	2	-	-	-	-	-
	2021-01-25	355	T1F7	0.333333	3	4.08163	2	-3	-	-	-	-	-
	2021-01-25	356	T1F8	31.3333	39	51.0204	22	-32	-	-0.769231	-68.5606	-47.8261	-39.052
	2021-01-25	357	T1F9	9.66667	6	4.08163	-6	2	-	-54.2105	13.8889	-76.1538	-38.8252
	2021-01-25	358	T1F10	0.166667	2	4.08163	7	-3	-	-	-	-	-
	2021-01-25	359	T1F11	0.333333	6	12.2449	0	4	-	-	-	-	-
	2021-01-25	360	DMSO	4.16667	11	4.08163	37	-46	-	-	50	20.6349	35.3175
	2021-01-25	361	EW	78.5	63	28.5714	6	10	42.8571	-38.5965	-20.5832	-43.913	-15.0589
	2021-01-25	362	T1G2	0.666667	20	-4.08163	21	-39	-	0	-14.5833	0	-4.86111
	2021-01-25	363	T1G3	9.66667	23	40.8163	-3	6	29.1667	-33.3333	31.4286	-58.3333	-7.76786
	2021-01-25	364	T1G4	49.8333	41	-12.2449	30	-20	48.4848	26.0698	38.5641	35.989	37.2769
	2021-01-25	365	T1G5	4.33333	16	28.5714	15	15	-8.57143	-4.61538	13.6905	-	0.167888
	2021-01-25	366	T1G6	-	-	-	-	-	-	-	-	-	-
	2021-01-25	367	T1G7	44.5	74	-8.16327	12	6	-25.6579	-14.7392	-11.7352	-45.5357	-24.417
	2021-01-25	368	T1G8	17.1667	9	-8.16327	78	-37	-	-	27.3756	-	27.3756
	2021-01-25	369	T1G9	26.8333	13	22.449	29	-24	-	-8.75	14.165	-39.9784	-11.5211
	2021-01-25	370	T1G10	31.3333	11	18.3673	24	-26	-	42.8571	3.42857	-30.3313	5.31815
	2021-01-25	371	T1G11	6.66667	9	0	14	-23	-	-40	36.1111	100	32.037
	2021-01-25	372	DMSO	5.33333	5	0	20	-25	29.1667	-	8.33333	-22.2222	5.09259
	2021-01-25	373	EW	76.5	85	-22.449	-6	4	-44.8352	15.2012	-12.2559	-55.9621	-24.463
	2021-01-25	374	T1H2	4.16667	32	0	9	-5	20.625	68.0288	74.2029	20.9677	45.9561
	2021-01-25	375	T1H3	41	100	-26.5306	-17	-14	-26.6075	31.4474	-10.8462	-10.9756	-4.2455
	2021-01-25	376	T1H4	43.3333	2	4.08163	13	-13	53.0769	-14.5586	-29.8319	-71.4286	-15.6856
	2021-01-25	377	T1H5	2	5	-14.2857	26	9	52.795	-64.4231	-0.873016	0	-3.12527
	2021-01-25	378	T1H6	47.8333	56	63.2653	17	-15	-	83.3333	-16.1616	7.25806	24.8099
	2021-01-25	379	T1H7	13.3333	46	10.2041	-11	-13	0	-70.4545	61.336	51.5152	10.5992
	2021-01-25	380	T1H8	48.1667	35	34.6939	29	-19	-87.8788	21.9251	39.2593	10	-4.1736
	2021-01-25	381	T1H9	51.5	56	-4.08163	-1	39	34.2857	37.2857	45.7447	22.1284	34.8611
	2021-01-25	382	T1H10	2.83333	15	6.12245	-5	-7	66.2393	-	25	58.3333	49.8575
	2021-01-25	383	T1H11	4.66667	0	55.102	16	11	18.7179	-7.14286	0.0772201	-57.5	-11.4619
	2021-01-25	384	DMSO	6.66667	42	65.3061	30	-40	-	-	-	-26.6667	-26.6667
	2021-01-26	1	EW	57.5	36	0	17	0	5.12821	-31.4381	-7.40741	75.1196	10.3506
	2021-01-26	2	T1A2	2.33333	43	-14.2857	30	10	-	-	24.7104	82.6797	53.6951
	2021-01-26	3	T1A3	-	-	-	-	-	-	-	-	-	-
	2021-01-26	4	T1A4	22.6667	52	0	-3	-14	-19.2434	19.3285	36.8782	82.9268	29.9725
	2021-01-26	5	T1A5	8.83333	11	34.6939	-1	25	48.4848	27.2727	11.1111	18.6975	26.3915
	2021-01-26	6	T1A6	10.3333	54	26.5306	32	-16	-65	-24.8677	-3.83333	-4.34783	-24.5122
	2021-01-26	7	T1A7	39.8333	46	-4.08163	25	16	17.0109	17.5505	-4.14918	7.45455	9.46668
	2021-01-26	8	T1A8	9	53	4.08163	-50	13	8.90688	-	-13.2057	-4.01786	-2.77222
	2021-01-26	9	T1A9	4	2	4.08163	16	-10	-	-66.6667	-25.9615	-	-46.3141
	2021-01-26	10	T1A10	60.5	60	2.04082	-15	-44	-21.1111	16.7105	-11.1111	-6.6092	-5.53022
	2021-01-26	11	T1A11	14.1667	1	2.04082	5	-3	-29.5866	-	-	-	-29.5866
	2021-01-26	12	DMSO	77	26	-18.3673	43	-27	-40.9677	0	12	-55	-20.9919
	2021-01-26	13	EW	8	15	-16.3265	-2	4	-	-	-	17.7778	17.7778
	2021-01-26	14	T1B2	3.33333	5	8.16327	1	6	33.3333	-	-21.8045	18.009	9.84596
	2021-01-26	15	T1B3	9.16667	14	6.12245	-9	-2	22.0645	38.8889	8.67347	-28	10.4067
	2021-01-26	16	T1B4	40.1667	20	36.7347	21	-20	-2.30769	-20.5882	-6.31649	9.52381	-4.92215
	2021-01-26	17	T1B5	5	1	0	47	-48	-	-	-	-	-
	2021-01-26	18	T1B6	49.6667	3	40.8163	6	46	0	-46.4286	-9.33333	25	-7.69048
	2021-01-26	19	T1B7	96.3333	94	0	-6	4	-32.9071	-1.01547	-23.6413	-25.3138	-20.7194
	2021-01-26	20	T1B8	12.1667	0	2.04082	0	3	-	-	-	-	-
	2021-01-26	21	T1B9	66.6667	62	12.2449	-32	-21	-52.657	-56.5972	-62.9787	-54.5161	-56.6873
	2021-01-26	22	T1B10	16.1667	3	12.2449	88	-81	37.1429	9.85844	23.8136	37.9747	27.1974
	2021-01-26	23	T1B11	14.8333	8	4.08163	23	-23	-	-	-	65.9091	65.9091
	2021-01-26	24	DMSO	16	2	8.16327	6	1	-10.2291	-	18.4211	-	4.09596
	2021-01-26	25	EW	3.66667	53	0	-10	-43	-	-	-	-	-
	2021-01-26	26	T1C2	15.1667	97	16.3265	-12	-13	-	35.7143	48.4472	-8.33333	25.2761
	2021-01-26	27	T1C3	63.6667	29	38.7755	33	-18	39.4615	37.5897	63.8385	7.9661	37.2139
	2021-01-26	28	T1C4	36.5	20	20.4082	17	-3	-50.0893	5.55556	-13.1054	-2.38095	-15.005
	2021-01-26	29	T1C5	29.5	26	-16.3265	47	9	1.5873	24.211	71.8182	35	33.1541
	2021-01-26	30	T1C6	49.5	11	34.6939	3	50	13.0952	51.2821	-6.25	12.0635	17.5477
	2021-01-26	31	T1C7	13.1667	1	-16.3265	9	-2	56.5217	0	28.8889	36.1556	30.3916
	2021-01-26	32	T1C8	15.1667	89	-12.2449	5	-5	-	-	40.8735	53.2164	47.045
	2021-01-26	33	T1C9	71.8333	52	20.4082	21	16	-55.8621	55.4268	13.6905	-71.6667	-14.6029
	2021-01-26	34	T1C10	35.6667	52	2.04082	-10	-16	-26.4286	-	29.1564	60.9023	21.21
	2021-01-26	35	T1C11	64	79	-8.16327	15	-1	0	24.4681	24.0385	65.5644	28.5177
	2021-01-26	36	DMSO	13	32	-4.08163	-8	-18	30	62.2172	12.081	29.3436	33.4104
	2021-01-26	37	EW	43.1667	95	4.08163	-2	-5	-29.6122	-13.1169	6.34096	25.6079	-2.69505
	2021-01-26	38	T1D2	1.83333	1	0	38	-39	-	-	-	-	-
	2021-01-26	39	T1D3	44.8333	12	6.12245	8	-17	-2.96846	-75.1918	-8.99399	-24.902	-28.0141
	2021-01-26	40	T1D4	21.6667	0	2.04082	0	1	-	-	-	-	-
	2021-01-26	41	T1D5	90.1667	20	-26.5306	25	11	-38.671	50.7895	-43.6017	63.9394	8.11404
	2021-01-26	42	T1D6	96.8333	96	-2.04082	0	3	54.5455	12.0548	15.7838	52.5935	33.7444
	2021-01-26	43	T1D7	1	2	4.08163	4	0	-	-	-	-	-
	2021-01-26	44	T1D8	39.8333	19	12.2449	43	-40	26.6667	-4.79303	-36.8347	-0.0567215	-3.75445
	2021-01-26	45	T1D9	59.1667	32	30.6122	17	-7	7.68662	-8.23529	-	41.0853	13.5122
	2021-01-26	46	T1D10	74.1667	34	14.2857	22	-17	-14.6008	8.84615	-15.0179	-7.11015	-6.97069
	2021-01-26	47	T1D11	68.6667	81	0	7	4	31.1111	-29.3651	26.9068	54.5455	20.7996
	2021-01-26	48	DMSO	5.5	10	-16.3265	62	-46	-	20.6383	6.20155	31.0345	19.2914
	2021-01-26	49	EW	45.8333	84	2.04082	5	5	38.3191	-39.9231	27.4756	-21.1044	1.19181
	2021-01-26	50	T1E2	0.333333	4	2.04082	6	-9	-	-	-	-	-
	2021-01-26	51	T1E3	6.66667	8	16.3265	23	-11	-	-15.4412	73.0159	44.1935	33.9227
	2021-01-26	52	T1E4	56.1667	55	28.5714	40	-15	-	27.6923	25.1748	1.79194	18.2197
	2021-01-26	53	T1E5	4.33333	13	10.2041	9	3	-	-78.4091	-	25.7143	-26.3474
	2021-01-26	54	T1E6	19.6667	7	2.04082	15	-19	-	-6	-54.8387	-	-30.4194
	2021-01-26	55	T1E7	0.166667	3	2.04082	0	0	-	-	-	-	-
	2021-01-26	56	T1E8	8.83333	25	14.2857	62	4	-	-8.40898	-5.43478	-36.1765	-16.6734
	2021-01-26	57	T1E9	20.6667	12	8.16327	7	-5	-22.2222	1.66667	-26.6484	-9.97024	-14.2935
	2021-01-26	58	T1E10	8.66667	1	2.04082	-1	1	-17.8571	6.50821	-2.40368	-15.6816	-7.35856
	2021-01-26	59	T1E11	46	86	28.5714	9	-21	15.8974	14.2693	29.7185	53.3147	28.3
	2021-01-26	60	DMSO	14.3333	0	0	1	5	-1.42857	8.95522	8.49057	8.61326	6.15762
	2021-01-26	61	EW	48.1667	86	4.08163	5	-18	-	21.875	-	0	10.9375
	2021-01-26	62	T1F2	6.33333	14	-2.04082	-5	-8	88.8889	-	-	-	88.8889
	2021-01-26	63	T1F3	0.666667	0	8.16327	4	2	-	-	-	-	-
	2021-01-26	64	T1F4	23.8333	13	18.3673	15	7	-34.2657	-27.381	4.61538	24.6753	-8.08899
	2021-01-26	65	T1F5	13.5	2	10.2041	22	-9	-	-	3.48432	45.4355	24.4599
	2021-01-26	66	T1F6	0.333333	2	-4.08163	2	-2	-	-	-	-	-
	2021-01-26	67	T1F7	42	4	6.12245	19	-16	47.0588	-47	-80	-	-26.6471
	2021-01-26	68	T1F8	67	74	4.08163	22	0	-7.14286	0.619195	1.42857	-7.50361	-3.14967
	2021-01-26	69	T1F9	3.33333	3	8.16327	6	-5	-	-	-	-	-
	2021-01-26	70	T1F10	18.3333	52	6.12245	4	38	-	-5.88235	40.3509	43.6647	26.0444
	2021-01-26	71	T1F11	0.333333	1	2.04082	-1	1	-	-	9.7619	-19.1257	-4.68189
	2021-01-26	72	DMSO	11.3333	24	-4.08163	46	-68	-	-	37.1429	19.7674	28.4551
	2021-01-26	73	EW	35.6667	41	-12.2449	-24	15	-	-78.5714	-19.0909	35.0926	-20.8566
	2021-01-26	74	T1G2	0.333333	3	0	40	-43	-	-	-	-	-
	2021-01-26	75	T1G3	6.66667	10	-18.3673	16	23	-	-	-	-43.75	-43.75
	2021-01-26	76	T1G4	25.8333	26	6.12245	26	45	27.4415	-69.5774	-6.02582	-57.3503	-26.378
	2021-01-26	77	T1G5	32.8333	37	26.5306	13	-1	-	-55.7471	-4.44444	12.5	-15.8972
	2021-01-26	78	T1G6	7.5	4	-48.9796	44	-10	-	-	-	-	-
	2021-01-26	79	T1G7	9.33333	89	0	-3	-86	-	25.9211	-	-8.73194	8.5946
	2021-01-26	80	T1G8	44.8333	7	-14.2857	20	-1	-	-	-	13.1579	13.1579
	2021-01-26	81	T1G9	50.8333	96	0	-7	10	-4.16667	-2.68817	-6.61232	-3.48243	-4.2374
	2021-01-26	82	T1G10	16.1667	38	14.2857	9	6	41.7117	4.11765	31.8713	33.3486	27.7623
	2021-01-26	83	T1G11	91	94	-4.08163	0	4	56.2753	12.0531	12.2041	46.4545	31.7467
	2021-01-26	84	DMSO	9.66667	81	-2.04082	0	-8	67.7551	-2.55482	27.1251	3.69048	24.004
	2021-01-26	85	EW	31.3333	62	12.2449	-18	-29	33.4975	-14.3788	1.89189	15.6915	9.17553
	2021-01-26	86	T1H2	39.3333	36	-40.8163	10	31	-	22.5	-29.7297	46.9388	13.2363
	2021-01-26	87	T1H3	13.5	54	18.3673	11	-23	-0.452489	-	18.5714	36.859	18.326
	2021-01-26	88	T1H4	52.1667	48	8.16327	44	-9	36.9048	57.3529	-66.6667	-27.5188	0.0180599
	2021-01-26	89	T1H5	19.3333	88	30.6122	-81	12	27.2727	-	86.8421	36.9048	50.3399
	2021-01-26	90	T1H6	32.3333	18	-8.16327	-7	2	0	-25	-8.57143	-11.9158	-11.3718
	2021-01-26	91	T1H7	9.5	26	0	-11	62	45.0216	57.6923	82.9346	-39.5833	36.5163
	2021-01-26	92	T1H8	79.3333	29	16.3265	55	-16	13.4786	33.314	0.923077	18.75	16.6164
	2021-01-26	93	T1H9	14.3333	94	8.16327	-2	-18	-	32.1212	39.4609	19.8651	30.4824
	2021-01-26	94	T1H10	15.5	26	44.898	15	26	25.3333	62.963	38.6243	34.4444	40.3413
	2021-01-26	95	T1H11	1.83333	9	10.2041	-2	4	-	2.24719	5.81395	36.7562	14.9391
	2021-01-26	96	DMSO	5	0	2.04082	0	1	72.7273	-	7.14286	-	39.9351
	2021-01-26	97	EW	4.33333	18	-28.5714	21	-11	8.18182	-	16.0639	64.8098	29.6852
	2021-01-26	98	T1A2	3	5	-2.04082	-3	7	-	77.7778	-5.88235	-	35.9477
	2021-01-26	99	T1A3	8	6	-18.3673	74	-12	-	-	-10.0877	-	-10.0877
	2021-01-26	100	T1A4	12.6667	66	30.6122	15	-19	100	39.5	94.6429	95	82.2857
	2021-01-26	101	T1A5	58	23	8.16327	-11	43	12.4812	37.87	14.0117	11.7275	19.0226
	2021-01-26	102	T1A6	56	41	55.102	24	7	-39.6226	-44.7959	29.4118	30.0481	-6.23968
	2021-01-26	103	T1A7	37.8333	5	16.3265	55	28	-	27.4194	38.8527	-	33.136
	2021-01-26	104	T1A8	10.1667	2	22.449	81	-47	-	-	-8.33333	13.8596	2.76316
	2021-01-26	105	T1A9	11.3333	37	-4.08163	35	22	-	-36.1111	17.4174	48.7469	10.0177
	2021-01-26	106	T1A10	22	15	0	49	-64	-3.08123	13.0504	34.0659	-69.1198	-6.27118
	2021-01-26	107	T1A11	93.1667	48	22.449	45	-17	-29.3651	-28.7879	-	-	-29.0765
	2021-01-26	108	DMSO	2.33333	4	22.449	74	0	54.4872	27.7167	84.7118	53.3333	55.0623
	2021-01-26	109	EW	12	59	-34.6939	-8	19	-9.375	56.5217	15.3296	53.5714	29.0119
	2021-01-26	110	T1B2	44.3333	22	36.7347	32	7	-17.2549	-32.6531	-22.3186	-50.9259	-30.7881
	2021-01-26	111	T1B3	1	10	-12.2449	6	-8	-	-	-45.1613	4.72561	-20.2178
	2021-01-26	112	T1B4	1.83333	2	0	-1	1	-	-	-	-	-
	2021-01-26	113	T1B5	-	-	-	-	-	-	-	-	-	-
	2021-01-26	114	T1B6	39.3333	54	-14.2857	33	0	47.1429	0.383142	-2.17391	-85.7143	-10.0905
	2021-01-26	115	T1B7	39	19	-6.12245	27	-2	-	-	9.66981	87.2786	48.4742
	2021-01-26	116	T1B8	12.8333	4	40.8163	84	-68	11.1111	-	81.7054	-	46.4083
	2021-01-26	117	T1B9	5.66667	1	4.08163	3	-1	-	-	-	0	0
	2021-01-26	118	T1B10	95.5	47	22.449	48	-24	-	72.751	45.913	5.26316	41.3091
	2021-01-26	119	T1B11	88.6667	95	0	-5	-1	-6.99301	20.8929	4.61178	5.50373	6.00384
	2021-01-26	120	DMSO	64.6667	12	16.3265	22	-6	-	1.36214	9.63828	10.1449	7.04845
	2021-01-26	121	EW	15.6667	11	-4.08163	64	-45	-4.54545	38.0952	37.5	61.7143	33.191
	2021-01-26	122	T1C2	0.5	1	0	3	-4	-	-	-	26.7081	26.7081
	2021-01-26	123	T1C3	50.3333	83	20.4082	6	-1	-19.2501	6.61654	-10.8928	-24.2663	-11.9482
	2021-01-26	124	T1C4	2.16667	28	-22.449	-2	-7	-	-	68.75	46.1538	57.4519
	2021-01-26	125	T1C5	67.3333	76	14.2857	-12	-48	29.8469	-6.81818	9.95671	34.0426	16.757
	2021-01-26	126	T1C6	0.833333	0	4.08163	4	-2	-	-	-	-	-
	2021-01-26	127	T1C7	9.83333	4	4.08163	6	-8	-2.5974	-	30.2651	-50	-7.4441
	2021-01-26	128	T1C8	7.5	23	0	-22	-1	-	44.8718	4.44444	66.6667	38.661
	2021-01-26	129	T1C9	21.1667	4	40.8163	25	42	24.6337	-	2.5632	28.1337	18.4435
	2021-01-26	130	T1C10	40.8333	58	8.16327	9	2	20.0758	16.4336	16.069	-15.2778	9.32513
	2021-01-26	131	T1C11	20.8333	11	-40.8163	41	7	-29.3548	7.79221	11.235	-4.16667	-3.62358
	2021-01-26	132	DMSO	0.666667	0	0	1	-1	-	-	38.6364	13.5531	26.0947
	2021-01-26	133	EW	3	0	0	0	0	-	-	-	-	-
	2021-01-26	134	T1D2	0.333333	2	0	15	-17	-	-	-	-	-
	2021-01-26	135	T1D3	3.66667	1	-24.4898	3	10	-20.7792	-	-	-	-20.7792
	2021-01-26	136	T1D4	2.66667	0	-2.04082	1	0	-	-	-	-	-
	2021-01-26	137	T1D5	26.8333	4	8.16327	7	-7	-	-16.6667	-7.67113	-	-12.1689
	2021-01-26	138	T1D6	59.8333	46	0	50	-1	7.57576	-	14.8352	36.6994	19.7034
	2021-01-26	139	T1D7	0.333333	46	-12.2449	-18	-6	-	17.2269	2.38095	7.87645	9.16143
	2021-01-26	140	T1D8	2.66667	3	2.04082	-1	1	-	-	51.1364	-	51.1364
	2021-01-26	141	T1D9	3.5	7	26.5306	49	-14	-	15.3846	-62.1795	-41.25	-29.3483
	2021-01-26	142	T1D10	-	-	-	-	-	-	-	-	-	-
	2021-01-26	143	T1D11	16.5	25	-32.6531	6	0	-	-3.94649	0	-10.4167	-4.78772
	2021-01-26	144	DMSO	28.8333	27	8.16327	39	13	27.5223	-35.2941	35.7304	1.77469	7.43332
	2021-01-26	145	EW	10	80	48.9796	0	-41	-26.4706	15.4762	-	44.7368	11.2475
	2021-01-26	146	T1E2	13	10	0	52	9	-66.6667	-	36.2879	-	-15.1894
	2021-01-26	147	T1E3	18.1667	8	16.3265	19	-9	24.7765	-83.3333	-31.5217	18.2353	-17.9608
	2021-01-26	148	T1E4	59.8333	42	-4.08163	31	-32	33.8462	56.1905	8	-3.2634	23.6933
	2021-01-26	149	T1E5	55.5	14	4.08163	14	45	56.2554	-4.72264	23.2632	52.381	31.7942
	2021-01-26	150	T1E6	28	35	22.449	2	-16	-22.5	-0.252525	21.2121	34.9359	8.34887
	2021-01-26	151	T1E7	4.33333	74	69.3878	2	-15	-	16.6667	-	26.6667	21.6667
	2021-01-26	152	T1E8	9.5	4	32.6531	40	-24	-	-	0	0	0
	2021-01-26	153	T1E9	3.33333	3	-2.04082	-1	-1	-35.5438	-	31.5385	-	-2.00265
	2021-01-26	154	T1E10	41	36	26.5306	-31	27	-	0	15.2205	-	7.61024
	2021-01-26	155	T1E11	2.83333	84	36.7347	-67	1	-	-	14.2857	-	14.2857
	2021-01-26	156	DMSO	36.5	24	-2.04082	-2	51	-1.99378	36.2745	-37.5	-35	-9.55482
	2021-01-26	157	EW	9.5	3	2.04082	27	-26	31.3299	3.44828	-13.1579	-70.1754	-12.1388
	2021-01-26	158	T1F2	7.66667	23	0	29	-3	-	-	27.5	16.2356	21.8678
	2021-01-26	159	T1F3	15	5	4.08163	48	22	-	22.2222	64.459	45.1991	43.9601
	2021-01-26	160	T1F4	3.5	23	10.2041	-12	-6	-	-15.812	-	33.3333	8.76068
	2021-01-26	161	T1F5	82.5	1	12.2449	72	7	-	28.125	15.9539	40.2428	28.1072
	2021-01-26	162	T1F6	0	1	2.04082	42	-10	-	-	-	-	-
	2021-01-26	163	T1F7	38.6667	63	-8.16327	-9	37	0.757576	-20.7143	-17.7358	-17.735	-13.8569
	2021-01-26	164	T1F8	23.8333	3	4.08163	65	-66	-	68.9655	54.1364	-47.7778	25.1081
	2021-01-26	165	T1F9	13.5	67	6.12245	25	2	40.4762	-16.9071	-27.5304	-22.4519	-6.60328
	2021-01-26	166	T1F10	2.66667	6	-4.08163	26	-22	-	-	-	-	-
	2021-01-26	167	T1F11	2.33333	5	12.2449	4	-3	-	-	-	23.8876	23.8876
	2021-01-26	168	DMSO	3.16667	1	2.04082	-1	1	38.3333	-	-	17.6812	28.0072
	2021-01-26	169	EW	4.66667	3	28.5714	0	73	-	-	20.4545	-	20.4545
	2021-01-26	170	T1G2	0.166667	2	0	32	-34	-	-	-	-	-
	2021-01-26	171	T1G3	14.5	12	12.2449	20	-16	0	-	-26.6667	33.3333	2.22222
	2021-01-26	172	T1G4	21.8333	59	-4.08163	10	-63	-	-	55.4311	27.674	41.5526
	2021-01-26	173	T1G5	6	20	2.04082	3	67	-	-	56.7692	48.4211	52.5951
	2021-01-26	174	T1G6	6	4	0	16	-20	-	0	-	-	0
	2021-01-26	175	T1G7	64.1667	67	0	17	-47	60	24.4444	58.1707	89.6569	58.068
	2021-01-26	176	T1G8	2.5	7	55.102	62	-34	55.0287	42.328	77.2727	-34.7368	34.9732
	2021-01-26	177	T1G9	47.8333	46	63.2653	47	-50	2.35192	-26.4286	-20.5309	-47.193	-22.9501
	2021-01-26	178	T1G10	45.8333	71	28.5714	2	-22	23.7745	68.5484	90.6912	41.3953	56.1024
	2021-01-26	179	T1G11	6.83333	1	-16.3265	8	7	3.62319	-	0	87.5	30.3744
	2021-01-26	180	DMSO	76.1667	88	16.3265	2	-49	0.0425532	-27.2527	33.2773	9.69828	3.94134
	2021-01-26	181	EW	25.5	48	2.04082	1	-24	36	7.29167	-52.2876	-83.3333	-23.0823
	2021-01-26	182	T1H2	19.1667	18	-38.7755	56	-27	-39.4444	-21.519	11.4338	45.4545	-1.01878
	2021-01-26	183	T1H3	9.66667	11	8.16327	-2	-1	-	49.6503	31.746	33.3333	38.2432
	2021-01-26	184	T1H4	4.83333	1	4.08163	14	-6	-	-	-	-	-
	2021-01-26	185	T1H5	88.6667	97	-6.12245	-4	3	10.7848	25.2264	30.9975	57.4254	31.1085
	2021-01-26	186	T1H6	42.8333	50	10.2041	45	-4	41.4634	30.303	14.4928	64.7059	37.7413
	2021-01-26	187	T1H7	46.5	53	10.2041	30	12	19.4581	-16.5865	21.7419	-20.2797	1.08343
	2021-01-26	188	T1H8	20.5	16	10.2041	13	9	-28.7578	-	-28.8889	-	-28.8233
	2021-01-26	189	T1H9	29	18	4.08163	31	30	14.7727	-11.5942	-14.1026	44.2759	8.33796
	2021-01-26	190	T1H10	8.83333	9	18.3673	14	-4	-	50	-29.4118	-	10.2941
	2021-01-26	191	T1H11	1.5	5	6.12245	19	-21	-	-	-	-	-
	2021-01-26	192	DMSO	67	56	8.16327	22	-58	-30.7137	-38.437	36	58.0751	6.23111
	2021-01-26	193	EW	18.6667	0	-4.08163	0	2	-	21.4286	64.1711	-	42.7998
	2021-01-26	194	T1A2	0.5	1	8.16327	1	2	-	-	7.69231	-	7.69231
	2021-01-26	195	T1A3	1.5	3	0	1	-4	-	-	-	-	-
	2021-01-26	196	T1A4	79.8333	68	14.2857	6	-17	34.283	11.542	19.4737	38.2239	25.8806
	2021-01-26	197	T1A5	30	7	-14.2857	21	13	-	-	-7.43243	-5.55556	-6.49399
	2021-01-26	198	T1A6	73.8333	16	-38.7755	2	63	-35.1515	-5.29412	31.4729	39.3443	7.59287
	2021-01-26	199	T1A7	43.3333	22	-20.4082	-6	22	-	-45.3868	5.55556	45	1.72293
	2021-01-26	200	T1A8	33.5	22	24.4898	36	16	-	-17.6471	55.303	-14.3103	7.78188
	2021-01-26	201	T1A9	26.6667	46	0	0	-36	-41.7647	0	-16.9574	6.64962	-13.0181
	2021-01-26	202	T1A10	13.3333	6	8.16327	-4	6	-	-	7.80142	26.6667	17.234
	2021-01-26	203	T1A11	6.83333	78	55.102	5	-29	-	-6.72255	-26.1905	22.5926	-3.44014
	2021-01-26	204	DMSO	-	-	-	-	-	-	-	-	-	-
	2021-01-26	205	EW	7.16667	14	-2.04082	35	-38	-	-	-8.59729	-	-8.59729
	2021-01-26	206	T1B2	94.3333	49	-34.6939	43	-15	63.2937	59.8901	55.183	27.3077	51.4186
	2021-01-26	207	T1B3	12.5	1	26.5306	-1	13	-	-	-	17.4419	17.4419
	2021-01-26	208	T1B4	13	12	-18.3673	0	49	-	-	48.913	66.0385	57.4758
	2021-01-26	209	T1B5	10.1667	99	22.449	-19	-8	8.46154	5.31876	-13.4217	-5.97438	-1.40393
	2021-01-26	210	T1B6	53.6667	48	20.4082	6	-22	3.63636	0.699301	19.375	28.1955	12.9765
	2021-01-26	211	T1B7	83.6667	77	-2.04082	12	-2	40.1108	-43.1904	-7.58089	-22.006	-8.16663
	2021-01-26	212	T1B8	68.1667	68	10.2041	-10	-1	23.3974	33.4795	44.6854	33	33.6406
	2021-01-26	213	T1B9	36.5	44	22.449	-44	40	-	-	-	-	-
	2021-01-26	214	T1B10	38.6667	59	-2.04082	-5	-28	-25.5556	-0.647908	31.0096	-61.8619	-14.2639
	2021-01-26	215	T1B11	16.8333	3	0	18	-21	-11.9048	11.383	-13.2986	-	-4.60678
	2021-01-26	216	DMSO	35.6667	8	28.5714	13	38	37.5	45.3846	34.5882	3.68421	30.2893
	2021-01-26	217	EW	52.3333	39	12.2449	11	-36	-61.4719	-12.782	-18.4561	34.9224	-14.4469
	2021-01-26	218	T1C2	63.5	9	-26.5306	5	28	32.5432	42.5	13.0536	-37.931	12.5414
	2021-01-26	219	T1C3	22.6667	15	38.7755	7	52	-	-	-41.6667	-	-41.6667
	2021-01-26	220	T1C4	22.8333	25	22.449	12	-26	-37.5	-	-28.3159	-29.9837	-31.9332
	2021-01-26	221	T1C5	65.8333	36	-2.04082	11	13	-21.6069	-21.2308	-60.4268	-76.0107	-44.8188
	2021-01-26	222	T1C6	-	-	-	-	-	-	-	-	-	-
	2021-01-26	223	T1C7	49.3333	43	-2.04082	14	-17	-	-10.2376	-28.1469	36.6959	-0.562853
	2021-01-26	224	T1C8	35.1667	2	2.04082	28	-21	-	-	-12.6374	-	-12.6374
	2021-01-26	225	T1C9	35	23	22.449	22	16	-45.5882	-38.2353	44.7368	-1.92308	-10.2524
	2021-01-26	226	T1C10	37.5	68	4.08163	27	1	-15.4799	-32.3864	-10.6199	-6.45161	-16.2344
	2021-01-26	227	T1C11	48.8333	9	-14.2857	0	49	-	-	100	-	100
	2021-01-26	228	DMSO	40.1667	26	0	19	-32	6.06061	-25.2778	16.4979	11.1579	2.10965
	2021-01-26	229	EW	20	5	-18.3673	-1	13	-17.9894	-10.9524	-38.5328	-	-22.4915
	2021-01-26	230	T1D2	-	-	-	-	-	-	-	-	-	-
	2021-01-26	231	T1D3	48	11	4.08163	14	17	-	7.57576	1.77778	18.1818	9.17845
	2021-01-26	232	T1D4	7.33333	84	14.2857	-10	5	-	-34.8485	-11.9048	27.0053	-6.58263
	2021-01-26	233	T1D5	40	2	-8.16327	20	-18	-	-	26.1438	-18.5	3.8219
	2021-01-26	234	T1D6	10.5	9	12.2449	42	-45	-25	-	35.875	27.2727	12.7159
	2021-01-26	235	T1D7	17.5	6	20.4082	15	-1	-	12.5	-64.0271	-29.8137	-27.1136
	2021-01-26	236	T1D8	17.1667	17	-28.5714	18	11	-	-85.7143	52.9655	51.9737	6.40831
	2021-01-26	237	T1D9	29.5	45	16.3265	16	-49	24.6914	-19.2513	5.28017	15.9297	6.66247
	2021-01-26	238	T1D10	0.5	0	-14.2857	0	7	-	-	-	-	-
	2021-01-26	239	T1D11	9	2	0	1	-1	-53.125	24.6822	9.52381	-	-6.30633
	2021-01-26	240	DMSO	26	7	24.4898	32	-23	54.8839	66.6667	68.3721	35.1282	56.2627
	2021-01-26	241	EW	28.5	45	10.2041	30	-46	4.54545	-3.84615	37.8353	60.8696	24.8511
	2021-01-26	242	T1E2	8.16667	20	2.04082	-17	-2	-	7.74578	18.1395	0	8.62844
	2021-01-26	243	T1E3	4.5	0	4.08163	3	-1	-12.2153	-4.21687	21.5971	-44.6047	-9.85994
	2021-01-26	244	T1E4	59.5	93	2.04082	-24	-17	-4.00815	-1.72414	-4.87688	-9.24908	-4.96456
	2021-01-26	245	T1E5	8.33333	25	-10.2041	4	54	5.38462	-	-	-30.8974	-12.7564
	2021-01-26	246	T1E6	16.1667	1	0	-1	0	-	-	-	-	-
	2021-01-26	247	T1E7	11.1667	56	18.3673	-34	-11	-	-	25.8929	-	25.8929
	2021-01-26	248	T1E8	55.5	15	-14.2857	-3	1	4.1498	-	-12.4144	92.3077	28.0144
	2021-01-26	249	T1E9	15.3333	24	-14.2857	-4	-5	-56.5217	-	-1.56594	73.6842	5.19884
	2021-01-26	250	T1E10	41.1667	75	22.449	-11	4	81.746	-24.8276	36.0471	15.9244	27.2225
	2021-01-26	251	T1E11	1.33333	0	0	0	0	50.5882	-1.69041	-	-	24.4489
	2021-01-26	252	DMSO	21.3333	9	57.1429	55	-34	-	58.3333	-15.3846	-	21.4744
	2021-01-26	253	EW	8.16667	19	-12.2449	46	-23	-	-	-	-13.1579	-13.1579
	2021-01-26	254	T1F2	32	82	-20.4082	-1	6	-	7.27273	8.57212	-0.42735	5.13917
	2021-01-26	255	T1F3	0.666667	21	22.449	-1	-9	-	-	4.54545	-1.44928	1.54809
	2021-01-26	256	T1F4	44.5	30	-4.08163	1	4	-53.8095	-14.2857	-39.3145	-28.432	-33.9604
	2021-01-26	257	T1F5	7.16667	4	-30.6122	3	25	-	-	17.316	8.50679	12.9114
	2021-01-26	258	T1F6	0.666667	2	0	22	-24	-	-	-	-	-
	2021-01-26	259	T1F7	34	25	-2.04082	38	-8	66.1654	33.3333	60.3539	-20.614	34.8097
	2021-01-26	260	T1F8	78.1667	14	2.04082	25	-36	43.6364	8.33333	29.5027	7.11178	22.146
	2021-01-26	261	T1F9	0.333333	1	0	0	-1	-	-	1.7507	-	1.7507
	2021-01-26	262	T1F10	13.6667	68	26.5306	-2	-15	-	-	23.9421	18.1035	21.0228
	2021-01-26	263	T1F11	16.1667	58	0	-58	2	-	-	7.60588	14.9383	11.2721
	2021-01-26	264	DMSO	2.16667	23	-14.2857	18	41	-	-6.90691	72.8571	94.7368	53.5624
	2021-01-26	265	EW	14.3333	55	4.08163	38	-70	-3.20513	12.9863	-2	86.2069	23.497
	2021-01-26	266	T1G2	0	3	2.04082	28	-30	-	-	-	-	-
	2021-01-26	267	T1G3	27.1667	28	-18.3673	14	-3	3.78788	13.3641	-22.4432	-26.087	-7.84455
[truncated: 11,829 more rows]

## Sheet: Groups
		Description of Experiments: Tocris data analyzed in Fiji & Combined in Template 10-21-21
		Blue cells can be renamed to match names in 'Experiments' sheet
	0	Exp Groups	Sample experiment	Compounds in Tocris Library
	1	DMSO	DMSO	DMSO
	2	T1A2	5uM Nebivolol	T1A2	- UK 14,304 (Adrenergic Alpha-2 Receptors, Agonist)
	3	T1A3	10uM Nebivolol	T1A3	- Bromocriptine mesylate (Non-selective Dopamine, Agonist)
	4	T1A4	20uM Nebivolol	T1A4	- Dihydroergotamine mesylate (Non-selective Adrenergic Alpha Receptors, Agonist)
	5	T1A5		T1A5	- Dobutamine hydrochloride (Non-selective Adrenergic Beta Receptors, Agonist)
	6	T1A6		T1A6	- Minoxidil (Inward rectifier Potassium Channels, Activator)
	7	T1A7		T1A7	- Prazosin hydrochloride (Adrenergic Alpha-1 Receptors, Antagonist)
	8	T1A8		T1A8	- Diltiazem hydrochloride (Cav1.x Channels, Blocker)
	9	T1A9		T1A9	- Dipyridamole (Nucleoside Transporters, Inhibitor)
	10	T1A10		T1A10	- Cyclothiazide (AMPA Receptors, Modulator)
	11	T1A11		T1A11	- Felbamate (NMDA Receptors, Antagonist)
	12	T1B2		T1B2	- Cimetidine (Histamine H2 Receptors, Antagonist)
	13	T1B3		T1B3	- Tropicamide (M4 Receptors, Antagonist)
	14	T1B4		T1B4	- Glibenclamide (Inward rectifier Potassium Channels, Blocker)
	15	T1B5		T1B5	- Pimozide (Non-selective Dopamine, Antagonist)
	16	T1B6		T1B6	- Diazoxide (AMPA Receptors, Other)
	17	T1B7		T1B7	- Tamoxifen citrate (Estrogen and Related Receptors, Modulator)
	18	T1B8		T1B8	- ICI 182,780 (Estrogen and Related Receptors, Antagonist)
	19	T1B9		T1B9	- Taxol (Microtubules, Other)
	20	T1B10		T1B10	- Dexamethasone (Glucocorticoid Receptor, Other)
	21	T1B11		T1B11	- Etoposide (DNA Topoisomerase, Inhibitor)
	22	T1C2		T1C2	- Flumazenil (GABAA Receptors, Benzodiazepine)
	23	T1C3		T1C3	- Clemastine fumarate (Histamine H1 Receptors, Antagonist)
	24	T1C4		T1C4	- Flecainide acetate (Voltage-gated Sodium Channels, Blocker)
	25	T1C5		T1C5	- Mifepristone (Progesterone Receptor, Antagonist)
	26	T1C6		T1C6	- Mycophenolic acid (Other Dehydrogenases, Inhibitor)
	27	T1C7		T1C7	- Lovastatin (HMG-CoA Reductase, Inhibitor)
	28	T1C8		T1C8	- Argatroban (Other Proteases, Inhibitor)
	29	T1C9		T1C9	- Cilostazol (Phosphodiesterases, Inhibitor)
	30	T1C10		T1C10	- Cisapride (5-HT4 Receptors, Agonist)
	31	T1C11		T1C11	- Acetaminophen (Cyclooxygenase, Inhibitor)
	32	T1D2		T1D2	- Loratidine (Histamine H1 Receptors, Antagonist)
	33	T1D3		T1D3	- Simvastatin (HMG-CoA Reductase, Inhibitor)
	34	T1D4		T1D4	- Isradipine (Cav1.x Channels, Blocker)
	35	T1D5		T1D5	- Fluticasone propionate (Glucocorticoid Receptor, Agonist)
	36	T1D6		T1D6	- Mirtazapine (Non-selective 5-HT2, Antagonist)
	37	T1D7		T1D7	- Tetrabenazine (Vesicular Monoamine Transporters, Inhibitor)
	38	T1D8		T1D8	- Doxorubicin hydrochloride (DNA Topoisomerase, Inhibitor)
	39	T1D9		T1D9	- Raloxifene hydrochloride (Estrogen and Related Receptors, Modulator)
	40	T1D10		T1D10	- Sertraline hydrochloride (5-HT Transporters, Inhibitor)
	41	T1D11		T1D11	- Fexofenadine hydrochloride (Histamine H1 Receptors, Antagonist)
	42	T1E2		T1E2	- Acyclovir (RNA/DNA Polymerase, Inhibitor)
	43	T1E3		T1E3	- Amlodipine besylate (Cav1.x Channels, Blocker)
	44	T1E4		T1E4	- Benazepril hydrochloride (Angiotensin-Converting Enzyme, Inhibitor)
	45	T1E5		T1E5	- Mexiletine hydrochloride (Voltage-gated Sodium Channels, Blocker)
	46	T1E6		T1E6	- Clofarabine (Other Kinases, Substrate)
	47	T1E7		T1E7	- Decitabine (DNA Methyltransferases, Inhibitor)
	48	T1E8		T1E8	- Zonisamide (Other Channel Modulators, Other)
	49	T1E9		T1E9	- Cabergoline (Non-selective Dopamine, Agonist)
	50	T1E10		T1E10	- Budesonide (Glucocorticoid Receptor, Other)
	51	T1E11		T1E11	- Acarbose (Glycosylases, Inhibitor)
	52	T1F2		T1F2	- Sodium 4-Phenylbutyrate (Non-selective HDACs, Inhibitor)
	53	T1F3		T1F3	- Carvedilol (Non-selective Adrenergic Beta Receptors, Antagonist)
	54	T1F4		T1F4	- CPT 11 (DNA Topoisomerase, Inhibitor)
	55	T1F5		T1F5	- Temozolomide (Apoptosis Inducers, Other)
	56	T1F6		T1F6	- Dexmedetomidine hydrochloride (Adrenergic Alpha-2 Receptors, Agonist)
	57	T1F7		T1F7	- (S)-(+)-Ibuprofen (Cyclooxygenase, Inhibitor)
	58	T1F8		T1F8	- Levetiracetam (Translocation, Exocytosis & Endocytosis, Other)
	59	T1F9		T1F9	- Adapalene (Retinoic Acid Receptors, Agonist)
	60	T1F10		T1F10	- Metformin hydrochloride (AMPK, Activator)
	61	T1F11		T1F11	- Venlafaxine hydrochloride (5-HT Transporters, Inhibitor)
	62	T1G2		T1G2	- Felodipine (Cav1.x Channels, Blocker)
	63	T1G3		T1G3	- Doxazosin mesylate (Adrenergic Alpha-1 Receptors, Antagonist)
	64	T1G4		T1G4	- Spironolactone (Mineralocorticoid Receptor, Antagonist)
	65	T1G5		T1G5	- Iressa (EGFR, Inhibitor)
	66	T1G6		T1G6	- Miconazole nitrate (Miscellaneous Compounds, Other)
	67	T1G7		T1G7	- Tamsulosin hydrochloride (Adrenergic Alpha-1 Receptors, Antagonist)
	68	T1G8		T1G8	- Bumetanide (Na+/K+/Cl- Symporter, Inhibitor)
	69	T1G9		T1G9	- Furosemide (Na+/K+/Cl- Symporter, Inhibitor)
	70	T1G10		T1G10	- Ranolazine dihydrochloride (Other Dehydrogenases, Activator)
	71	T1G11		T1G11	- Metoprolol tartrate (Adrenergic Beta-1 Receptors, Antagonist)
	72	T1H2		T1H2	- Gemcitabine hydrochloride (DNA, RNA and Protein Synthesis, Inhibitor)
	73	T1H3		T1H3	- Prochlorperazine dimaleate (D2 Receptors, Antagonist)
	74	T1H4		T1H4	- Metyrapone (Hydroxylases, Inhibitor)
	75	T1H5		T1H5	- Zileuton (Lipoxygenase, Inhibitor)
	76	T1H6		T1H6	- Fluvastatin sodium (HMG-CoA Reductase, Inhibitor)
	77	T1H7		T1H7	- Selexipag (Prostanoid Receptors, Agonist)
	78	T1H8		T1H8	- Fludarabine (DNA, RNA and Protein Synthesis, Inhibitor)
	79	T1H9		T1H9	- Nebivolol hydrochloride (Adrenergic Beta-1 Receptors, Antagonist)
	80	T1H10		T1H10	- Sumatriptan succinate (5-HT1D Receptors, Agonist)
	81	T1H11		T1H11	- Tizanidine hydrochloride (Adrenergic Alpha-2 Receptors, Agonist)
	82	T2A2		T2A2	- Topiramate (Kainate Receptors, Antagonist)
	83	T2A3		T2A3	- Asenapine maleate (Non-selective 5-HT, Antagonist)
	84	T2A4		T2A4	- Maraviroc (Chemokine CC Receptors, Antagonist)
	85	T2A5		T2A5	- Dofetilide (Voltage-Gated Potassium Channels, Blocker)
	86	T2A6		T2A6	- Exemestane (Cytochrome P450, Inhibitor)
	87	T2A7		T2A7	- Tolterodine L-tartrate (Non-selective Muscarinics, Antagonist)
	88	T2A8		T2A8	- Linezolid (DNA, RNA and Protein Synthesis, Inhibitor)
	89	T2A9		T2A9	- Sunitinib malate (VEGFR, Inhibitor)
	90	T2A10		T2A10	- Azithromycin (DNA, RNA and Protein Synthesis, Other)
	91	T2A11		T2A11	- Sildenafil citrate (Phosphodiesterases, Inhibitor)
	92	T2B2		T2B2	- Celecoxib (Cyclooxygenase, Inhibitor)
	93	T2B3		T2B3	- Losartan potassium (Angiotensin AT1 Receptors, Antagonist)
	94	T2B4		T2B4	- Repaglinide (Inward rectifier Potassium Channels, Blocker)
	95	T2B5		T2B5	- 5-Azacytidine (DNA Methyltransferases, Inhibitor)
	96	T2B6		T2B6	- Tranylcypromine hydrochloride (Histone Demethylases, Inhibitor)
	97	T2B7		T2B7	- Eletriptan hydrobromide (5-HT1B Receptors, Agonist)
	98	T2B8		T2B8	- Trovafloxacin mesylate (DNA, RNA and Protein Synthesis, Inhibitor)
	99	T2B9		T2B9	- Rotigotine hydrochloride (D2 Receptors, Agonist)
	100	T2B10		T2B10	- Ibutilide hemifumarate (Other Channel Modulators, Other)
	101	T2B11		T2B11	- Pyrimethamine (Multidrug Transporters, Inhibitor)
	102	T2C2		T2C2	- Aspirin (Cyclooxygenase, Inhibitor)
	103	T2C3		T2C3	- Hydrocortisone (Glucocorticoid Receptor, Other)
	104	T2C4		T2C4	- Flutamide (Androgen Receptor, Antagonist)
	105	T2C5		T2C5	- Clotrimazole (Cytochrome P450, Inhibitor)
	106	T2C6		T2C6	- Carbamazepine (Voltage-gated Sodium Channels, Blocker)
	107	T2C7		T2C7	- Azathioprine (DNA, RNA and Protein Synthesis, Other)
	108	T2C8		T2C8	- Mycophenolate mofetil (Other Dehydrogenases, Inhibitor)
	109	T2C9		T2C9	- Probenecid (Multidrug Transporters, Inhibitor)
	110	T2C10		T2C10	- Fenofibrate (PPARalpha Receptors, Agonist)
	111	T2C11		T2C11	- Bepridil hydrochloride (Non-selective Cav Channels, Blocker)
	112	T2D2		T2D2	- Pioglitazone hydrochloride (PPARgamma Receptors, Agonist)
	113	T2D3		T2D3	- Abacavir hemisulfate (RNA/DNA Polymerase, Inhibitor)
	114	T2D4		T2D4	- Delavirdine mesylate (RNA/DNA Polymerase, Inhibitor)
	115	T2D5		T2D5	- Valsartan (Angiotensin AT1 Receptors, Antagonist)
	116	T2D6		T2D6	- Nateglinide (Inward rectifier Potassium Channels, Blocker)
	117	T2D7		T2D7	- Olopatadine hydrochloride (Histamine H1 Receptors, Antagonist)
	118	T2D8		T2D8	- Meclizine dihydrochloride (Pregnane X Receptor, Agonist)
	119	T2D9		T2D9	- Tiagabine hydrochloride (GABA Transporters, Inhibitor)
	120	T2D10		T2D10	- Rasagiline mesylate (Monoamine Oxidase, Inhibitor)
	121	T2D11		T2D11	- Olanzapine (5-HT2A Receptors, Antagonist)
	122	T2E2		T2E2	- Axitinib (VEGFR, Inhibitor)
	123	T2E3		T2E3	- Saquinavir mesylate (Other Proteases, Inhibitor)
	124	T2E4		T2E4	- Rivastigmine tartrate (Cholinesterases, Inhibitor)
	125	T2E5		T2E5	- Trifluorothymidine (Thymidylate Synthetase, Inhibitor)
	126	T2E6		T2E6	- Ribavirin (Protein-synthesizing GTPases, Other)
	127	T2E7		T2E7	- Azilsartan (Angiotensin AT1 Receptors, Inverse Agonist)
	128	T2E8		T2E8	- Olmesartan (Angiotensin AT1 Receptors, Antagonist)
	129	T2E9		T2E9	- SAHA (Non-selective HDACs, Inhibitor)
	130	T2E10		T2E10	- Zolmitriptan (5-HT1D Receptors, Agonist)
	131	T2E11		T2E11	- Salmeterol xinafoate (Adrenergic Beta-2 Receptors, Agonist)
	132	T2F2		T2F2	- Quetiapine hemifumarate (Non-selective 5-HT2, Antagonist)
	133	T2F3		T2F3	- Candesartan (Angiotensin AT1 Receptors, Antagonist)
	134	T2F4		T2F4	- (S)-Duloxetine hydrochloride (5-HT Transporters, Inhibitor)
	135	T2F5		T2F5	- Capecitabine (DNA, RNA and Protein Synthesis, Inhibitor)
	136	T2F6		T2F6	- Methylprednisolone (Glucocorticoid Receptor, Agonist)
	137	T2F7		T2F7	- Levonorgestrel (Progesterone Receptor, Agonist)
	138	T2F8		T2F8	- Amlexanox (TANK binding kinase (TBK), Inhibitor)
	139	T2F9		T2F9	- Sulfasalazine (NF-kB/IkB, Inhibitor)
	140	T2F10		T2F10	- Pitavastatin calcium (HMG-CoA Reductase, Inhibitor)
	141	T2F11		T2F11	- Miglitol (Glycosylases, Inhibitor)
	142	T2G2		T2G2	- Stavudine (Antivirals, Other)
	143	T2G3		T2G3	- Rizatriptan benzoate (5-HT1B Receptors, Agonist)
	144	T2G4		T2G4	- Telmisartan (Angiotensin AT1 Receptors, Antagonist)
	145	T2G5		T2G5	- Tolvaptan (Vasopressin Receptors, Antagonist)
	146	T2G6		T2G6	- Ramipril (Angiotensin-Converting Enzyme, Inhibitor)
	147	T2G7		T2G7	- Bazedoxifene acetate (Estrogen and Related Receptors, Modulator)
	148	T2G8		T2G8	- Rosiglitazone (PPARgamma Receptors, Agonist)
	149	T2G9		T2G9	- Rifaximin (Pregnane X Receptor, Agonist)
	150	T2G10		T2G10	- XL 184 (VEGFR, Inhibitor)
	151	T2G11		T2G11	- Aripiprazole (D2 Receptors, Agonist)
	152	T2H2		T2H2	- Dolasetron mesylate (5-HT3 Receptors, Antagonist)
	153	T2H3		T2H3	- Irbesartan (Angiotensin AT1 Receptors, Antagonist)
	154	T2H4		T2H4	- Ambrisentan (Endothelin ETA Receptors, Antagonist)
	155	T2H5		T2H5	- Ritonavir (Other Proteases, Inhibitor)
	156	T2H6		T2H6	- Imatinib mesylate (Abl Kinase, Inhibitor)
	157	T2H7		T2H7	- FTY 720 (Sphingosine-1-phosphate Receptors, Agonist)
	158	T2H8		T2H8	- Pemetrexed (Thymidylate Synthetase, Inhibitor)
	159	T2H9		T2H9	- Arformoterol tartrate (Adrenergic Beta-2 Receptors, Agonist)
	160	T2H10		T2H10	- Rucaparib camsylate (Poly(ADP-ribose) Polymerase, Inhibitor)
	161	T2H11		T2H11	- Bosentan (Non-selective Endothelin, Antagonist)
	162	T3A2		T3A2	- Anastrozole (Cytochrome P450, Inhibitor)
	163	T3A3		T3A3	- Bicalutamide (Androgen Receptor, Antagonist)
	164	T3A4		T3A4	- Bosutinib (Src Kinases, Inhibitor)
	165	T3A5		T3A5	- Letrozole (Cytochrome P450, Inhibitor)
	166	T3A6		T3A6	- Febuxostat (Other Oxygenases/Oxidases, Inhibitor)
	167	T3A7		T3A7	- Escitalopram oxalate (5-HT Transporters, Inhibitor)
	168	T3A8		T3A8	- Teriflunomide (Dihyroorotate Dehydrogenase, Inhibitor)
	169	T3A9		T3A9	- Aliskiren hemifumarate (Other Proteases, Inhibitor)
	170	T3A10		T3A10	- Vilazodone hydrochloride (5-HT1A Receptors, Agonist)
	171	T3A11		T3A11	- Saxagliptin hydrochloride (Dipeptidyl Peptidase IV (DPP-IV), Inhibitor)
	172	T3B2		T3B2	- PF 04449913 maleate (Smoothened Receptors, Antagonist)
	173	T3B3		T3B3	- Darunavir (Other Proteases, Inhibitor)
	174	T3B4		T3B4	- Dasatinib (Src Kinases, Inhibitor)
	175	T3B5		T3B5	- Ibrutinib (Brutons Tyrosine Kinase (BTK), Inhibitor)
	176	T3B6		T3B6	- Entecavir (RNA/DNA Polymerase, Inhibitor)
	177	T3B7		T3B7	- Megestrol Acetate (Progesterone Receptor, Agonist)
	178	T3B8		T3B8	- Lenalidomide (Ubiquitin E3 Ligases, Other)
	179	T3B9		T3B9	- Tadalafil (Phosphodiesterases, Inhibitor)
	180	T3B10		T3B10	- Prasugrel (Purinergic P2Y Receptors, Antagonist)
	181	T3B11		T3B11	- Trazodone hydrochloride (5-HT2A Receptors, Antagonist)
	182	T3C2		T3C2	- Rosuvastatin calcium (HMG-CoA Reductase, Inhibitor)
	183	T3C3		T3C3	- Ciclesonide (Glucocorticoid Receptor, Other)
	184	T3C4		T3C4	- Ciclopirox (Histone Demethylases, Inhibitor)
	185	T3C5		T3C5	- Phentolamine Mesylate (Non-selective Adrenergic Alpha Receptors, Antagonist)
	186	T3C6		T3C6	- Aprepitant (NK1 Receptor, Antagonist)
	187	T3C7		T3C7	- Roflumilast (Phosphodiesterases, Inhibitor)
	188	T3C8		T3C8	- Silodosin (Adrenergic Alpha-1 Receptors, Antagonist)
	189	T3C9		T3C9	- Lapatinib (EGFR, Inhibitor)
	190	T3C10		T3C10	- Sorafenib (Raf Kinase, Inhibitor)
	191	T3C11		T3C11	- Mefloquine hydrochloride (Gap Channels, Blocker)
	192	EW		EW

## Sheet: Average
		Activity					Vision (burst vision if available)						Count		Started with
	Group	1hr	P15	Hab	S	E	R	G	B	FR	RGB		wells (N)
	DMSO	28.1581	37.0281	9.2936	11.2307	-10.7319	9.57221	6.81206	12.371	14.8993	12.4881		844		864
	T1A2	11.1277	17.6383	3.34347	6.65957	-3.7234	27.3426	17.1125	19.4387	30.9585	25.727		47		48
	T1A3	43.308	40.6304	6.07808	2.73913	6.8913	-19.43	-13.4732	-16.901	-26.7154	-18.3945		46		48
	T1A4	32.8611	38.3958	11.1395	16.3958	-9.5625	21.0825	23.0476	25.1572	17.0947	22.8269		48		48
	T1A5	26.184	28.0417	10.6293	13.6458	-4.97917	14.6366	11.0723	1.14496	7.36754	8.02178		48		48
	T1A6	30.9792	43.9167	14.4983	8.58333	-9.72917	-3.84418	-0.23343	5.60771	16.9852	4.57195		47		48
	T1A7	25.0417	38.8125	9.69388	16.4167	2.72917	2.67323	-3.43339	12.4397	18.6311	7.75337		48		48
	T1A8	24.5938	33.375	8.71599	11.2917	-9.35417	7.57914	3.79607	6.54275	13.9282	7.37294		48		48
	T1A9	27.3696	31.5652	10.1154	18.1957	-13.7826	2.71967	11.8225	6.98488	22.2006	11.3015		45		48
	T1A10	28.5799	40.9583	11.4796	10.2708	-10.1458	2.91366	7.71943	4.54311	11.4296	6.22863		48		48
	T1A11	26.039	37.4043	12.2449	13.4468	-15.5106	0.288491	-2.21536	10.9696	23.3522	13.0428		47		48
	T1B2	31.2681	31.8261	14.7737	18.3696	-12.8478	15.4473	11.8673	17.2736	7.626	13.4451		46		48
	T1B3	22.9896	43.3333	7.56803	3.0625	-10.5	10.9688	2.64778	12.373	14.6857	13.4725		48		48
	T1B4	29.3333	32.8723	7.4251	17.7234	-10.7872	19.7623	16.302	13.6602	-4.61053	11.9721		47		48
	T1B5	15.6379	28.1379	2.88529	13.6552	-14.2759	9.34506	-9.47877	4.61108	-19.411	0.396205		25		48
	T1B6	34.8617	39.383	18.4108	7.55319	-10.0426	10.1707	14.0831	12.4077	12.9467	14.37		47		48
	T1B7	59.5942	57.1522	2.30701	10.6957	-6.15217	-1.41007	-3.18825	-1.93589	6.05785	0.545752		46		48
	T1B8	35.2411	41.5532	6.46982	12	-8.59574	5.84332	-0.864455	18.4389	18.4193	12.9472		47		48
	T1B9	29.9965	32.9149	6.55667	10.7021	-11.5106	16.0796	2.19604	11.7718	-1.52152	11.8233		47		48
	T1B10	43.1528	39.9375	11.7347	9.4375	-16.4792	7.03621	8.27394	15.1286	15.4757	13.1691		47		48
	T1B11	31.9722	32.8958	9.77891	9.25	-1.04167	11.8263	6.00047	18.7051	10.0624	14.3129		47		48
	T1C2	31.0426	48.9149	6.38298	9.65957	-8.17021	2.53554	21.8185	23.7281	24.785	20.365		47		48
	T1C3	33.0556	42.2917	4.20918	3.5625	4.66667	26.2568	10.8281	34.723	28.2598	25.0231		48		48
	T1C4	28.5993	30.2766	6.94746	13	-5.14894	0.223712	24.8728	21.5787	16.844	18.7035		47		48
	T1C5	24.5764	34.7708	9.14116	12	-5.41667	13.0683	17.8107	23.3437	12.9331	18.3797		47		48
	T1C6	30.8014	46.4894	11.0725	13.383	-9.95745	6.21118	5.66302	19.3669	25.5631	18.0019		46		48
	T1C7	27.7645	32.6957	8.252	10.3913	1.8913	3.24351	3.67712	20.7433	9.94657	10.6502		46		48
	T1C8	32.844	34.7021	8.85801	14.1702	-10.2553	6.15683	5.63267	16.671	11.5416	11.3454		47		48
	T1C9	38.4896	40.0625	8.92857	13.4167	-4.16667	0.810606	10.2549	18.9035	13.3935	12.4022		48		48
	T1C10	29.625	36.2708	15.8163	10.8542	5.70833	5.92803	12.6208	16.7849	24.0115	16.1882		48		48
	T1C11	33.7917	45.1042	7.39796	9.60417	-13.2708	6.58424	15.1282	17.4803	3.73779	14.2273		48		48
	T1D2	11.1789	12.0244	2.19014	26.0244	-17.6829	-4.52468	1.43408	18.4625	-11.2406	-0.501741		33		48
	T1D3	35.2766	33.3191	8.16327	15.1277	-2.42553	4.03428	10.9814	7.57724	1.68122	9.33819		47		48
	T1D4	28.1966	24.7692	-4.18629	0.897436	9.05128	1.94012	5.39346	1.07148	-1.68917	-1.51986		39		48
	T1D5	35.3298	45.2128	12.3317	8.12766	-9.55319	-2.62972	9.16066	2.32052	7.05412	4.73267		47		48
	T1D6	39.8854	41.7292	6.5051	5.29167	-9.85417	5.68941	5.22025	9.42109	9.72553	7.4662		48		48
	T1D7	32.0709	40.0851	10.9422	5.42553	10.9787	7.7996	-2.9275	4.56451	-7.57513	0.656649		47		48
	T1D8	22.3333	26.4468	12.5488	14.8511	3.10638	7.84132	-1.65949	16.2331	21.4248	13.1915		47		48
	T1D9	22.1778	28.4444	10.9297	13.1111	-0.8	13.1992	-0.923104	9.50908	0.355422	7.52542		45		48
	T1D10	3.92778	11	6.39456	12.9667	-2.23333	31.177	0.170203	2.41444	6.78238	11.4175		22		48
	T1D11	33.559	38.7083	10.0765	15.2292	-17.2083	13.1912	10.4994	16.8393	14.6479	12.61		48		48
	T1E2	26.1563	32.6458	11.182	11.8958	-10.2083	11.51	7.28404	22.5758	19.7331	16.8972		48		48
	T1E3	30.539	40.1915	7.12115	11.4255	-12.2979	8.49715	1.95028	19.1111	22.4005	16.8414		47		48
	T1E4	29.8085	41.5745	12.3752	9.48936	-10.234	22.6187	18.4444	18.0697	13.6106	17.8188		47		48
	T1E5	32.6701	43.5208	15.2636	12.1042	-9.375	13.003	5.63986	19.9831	15.4986	11.5804		48		48
	T1E6	24.3865	32.7234	8.98828	16.2766	-8.51064	10.6797	14.1089	16.8415	4.44526	12.9778		47		48
	T1E7	28.4826	38.7917	14.966	10.7083	-4.5	5.89232	6.81455	11.4171	16.5739	10.7404		48		48
	T1E8	31.9097	29.9167	9.22619	19.4375	-7.9375	22.5701	15.2465	16.2639	14.0431	16.6979		48		48
	T1E9	18.5887	28.5319	13.0699	2.53191	-0.723404	6.51728	-3.37888	11.5212	-8.31618	5.40755		46		48
	T1E10	32.9167	42.2917	7.56803	5.58333	-12.3958	21.6092	7.70278	14.6621	15.4711	17.5198		48		48
	T1E11	27.7482	38.4468	12.5488	4.42553	-14.7447	15.577	13.4027	27.8807	27.2673	21.1467		47		48
	T1F2	31.6354	37.9792	5.10204	6.1875	-8.6875	12.905	3.85009	15.4792	3.94723	12.3364		48		48
	T1F3	18.4362	30.5957	11.333	16.1915	10.2979	10.7206	-7.42664	12.2592	4.32881	3.26416		47		48
	T1F4	23.727	28.7234	19.5832	13.1489	-4.2766	0.866581	5.62957	14.3453	15.3697	10.9935		47		48
	T1F5	35.2708	39.0625	13.3078	13.9375	-13.125	11.815	4.97533	16.1816	4.08142	12.4699		47		48
	T1F6	0.358333	1.85	-0.408163	17.325	-1.95	#DIV/0!	#DIV/0!	0	#DIV/0!	0		20		48
	T1F7	28.7754	36.8913	10.4703	10.4565	4.58696	13.6841	14.333	10.9278	9.65288	15.7499		46		48
	T1F8	36.1454	41.234	6.55667	12.8723	-8.89362	9.82274	11.4374	18.558	10.1721	14.1087		47		48
	T1F9	28.0674	33.6383	11.8107	11.3404	-10.8511	-3.09426	3.99465	11.1812	3.22587	7.06276		47		48
	T1F10	21.7837	32.6809	10.1607	10.1064	-6.14894	27.4177	14.1796	34.9957	25.1244	27.3657		47		48
	T1F11	5.64583	16.675	3.21429	5.3	-2.4	28.3797	8.65433	16.2749	22.7137	21.635		35		48
	T1G2	15.2281	25.3947	-1.77229	21.0789	-24.0526	14.465	0.804239	7.11065	-0.95535	1.25457		30		48
	T1G3	25.1993	29.2174	7.00976	18.4348	10.0435	2.5142	-1.48728	5.84936	10.1001	3.4733		46		48
	T1G4	27.9928	35.7609	9.00621	12.8696	-9.36957	21.2733	10.7086	14.2355	3.58898	13.1286		46		48
	T1G5	22.1736	36.0417	10.2041	9.04167	7.27083	10.5862	-3.96183	18.0024	23.5995	14.6458		48		48
	T1G6	9.77778	24.2121	-6.18429	15.7879	-11.3636	1.20782	1.60129	4.95303	-3.72221	-2.71993		29		48
	T1G7	35.5174	39.625	9.09864	15.1042	4.14583	2.79471	-4.80704	15.285	4.58129	5.83022		48		48
	T1G8	31.8958	34.2292	8.41837	15.2083	-7.70833	28.9028	11.9849	16.1678	7.73827	14.8444		46		48
	T1G9	34.1354	46.3542	10.3741	7.20833	-10.5208	14.4084	-0.179557	18.5902	15.5186	15.6709		48		48
	T1G10	38.5382	40.25	4.84694	13.6458	-8.79167	18.8407	6.53827	26.218	24.1569	21.2261		48		48
	T1G11	33.7199	40.6383	5.34086	17.8936	-19.4043	8.06944	7.49401	23.3184	7.12682	12.1414		47		48
	T1H2	23.7754	35.5	6.47737	15.1522	-11.9348	21.8986	7.10213	16.1564	20.537	17.8685		46		48
	T1H3	38.5616	53.6739	1.95209	3.8913	12.8478	14.0091	10.731	24.6	17.8214	17.8048		46		48
	T1H4	22.2411	29.766	9.07512	14.7447	1.46809	14.4024	1.62991	4.18206	3.44169	8.31826		46		48
	T1H5	28.0347	40.375	16.4116	8.33333	-6.39583	2.04831	-4.44428	4.85498	-1.94997	3.24748		47		48
	T1H6	30.1348	43.0213	13.3304	12.9362	-6.95745	7.07433	3.70734	7.4343	9.33653	6.84559		47		48
	T1H7	32.2569	43.375	8.84354	9.91667	-4.95833	1.34496	2.12033	10.6539	8.41138	6.34524		48		48
	T1H8	31.8229	30.4583	7.7381	14.4583	-7.3125	-1.21754	8.11306	0.351738	10.1338	4.64258		48		48
	T1H9	33.1241	51.0213	-0.0434216	5.02128	5.12766	-6.58578	2.14268	-4.25196	-4.69031	-4.0307		47		48
	T1H10	35.8646	40.9167	8.67347	14.4167	-18.9167	3.38847	10.549	9.24252	-2.2746	5.60124		48		48
	T1H11	13.9097	16.2292	6.93027	9.54167	-7.04167	27.6258	5.99534	15.9788	19.0488	19.321		48		48
	T2A2	38.8854	40.875	6.03741	12.0417	-6.375	8.77939	4.97107	8.62402	4.25014	7.79387		48		48
	T2A3	66.625	77.8125	0.042517	4.79167	4.3125	4.09681	-3.04175	2.36864	3.0074	1.49646		48		48
	T2A4	24.5521	33.9167	11.7772	6.625	-2.08333	3.23148	9.92171	11.5206	21.3266	12.3957		48		48
	T2A5	29.8403	27.9375	14.7109	12.1042	-6.3125	-4.62165	6.9244	5.12538	17.6916	6.43604		48		48
	T2A6	8.51852	21.3556	9.07029	13.7778	0.755556	16.3562	16.7933	10.1779	20.5388	15.7442		43		48
	T2A7	30.0222	50.9556	4.94331	5.46667	-3.53333	9.4737	7.2888	19.5489	17.048	15.0441		44		48
	T2A8	31.9681	35.9574	6.51324	13.2553	-3.21277	14.1575	12.1753	8.33981	20.6295	13.3522		47		48
	T2A9	13.7695	22.4468	13.5475	8.91489	3.70213	8.87538	-0.78197	6.67626	25.5167	8.41123		46		48
	T2A10	15.9653	19.5833	13.818	13.875	2.25	-1.56604	2.54383	2.75617	4.93855	3.21774		47		48
	T2A11	14.7326	16.8333	6.5051	11.7708	-6.70833	3.56823	5.26524	21.1512	2.57675	12.6528		47		48
	T2B2	22.809	40.3125	-0.127551	4.41667	-4.27083	5.68173	7.28093	9.30094	3.48965	8.24435		46		48
	T2B3	41.1525	40.7021	10.2041	10.9787	-5.14894	3.45877	6.24436	5.44766	11.4734	7.74254		47		48
	T2B4	33.5674	35.5532	0.868432	5.7234	-1.42553	12.955	11.0775	9.81805	2.81067	9.48325		47		48
	T2B5	32.9362	38.4468	10.0304	13.8723	-14.3191	14.5896	8.14096	21.1347	16.3964	17.9519		47		48
	T2B6	14.037	26.7333	8.84354	1.42222	-9.84444	22.4379	7.69998	25.8348	26.8201	26.3179		43		48
	T2B7	32.4201	36.6042	19.4303	12.6458	-6.83333	13.9636	13.6247	18.2319	5.31944	12.9604		48		48
	T2B8	33.9722	39.9375	5.69728	3.9375	0.541667	14.4664	2.58246	26.4884	10.0624	15.4632		48		48
	T2B9	1.37037	1.66667	-3.62812	6.55556	20.5556	#DIV/0!	#DIV/0!	#DIV/0!	#DIV/0!	#DIV/0!		6		48
	T2B10	23.1667	27	12.0712	8.06383	2.12766	19.6551	11.6953	24.4504	17.9562	18.2507		47		48
	T2B11	27.2428	32.6739	14.3301	12.9348	-4.32609	18.0914	13.5274	28.2227	24.6401	20.3509		45		48
	T2C2	28.0972	35.8333	4.16667	6.95833	-0.541667	16.9528	-5.72072	14.9378	7.04905	8.71107		48		48
	T2C3	31.5887	34.0213	12.0278	12.1277	-9.06383	22.5556	17.3264	20.8042	13.1023	18.9761		47		48
	T2C4	18.5688	36.0652	-6.16681	6.04348	-16.1304	-1.18819	4.82498	-4.78567	-6.22112	-1.27738		45		48
	T2C5	6.53409	6.56818	7.32839	15.2955	3.22727	35.843	-12.8247	26.8602	32.8208	28.52		41		48
	T2C6	25.4792	36.3125	11.9473	13.7708	-11.2292	9.43323	6.37832	25.2987	5.81601	12.6207		47		48
	T2C7	35.5139	45.875	6.33503	9.9375	-10.7708	13.4285	5.74949	22.1103	24.6875	17.7916		48		48
	T2C8	26.2305	36.0851	9.46591	14.9574	-9.91489	21.7263	11.8046	29.1994	17.1729	21.5082		47		48
	T2C9	25.4529	32.9348	13.5315	12.8913	-5.93478	7.3665	17.106	14.4459	3.28055	12.78		46		48
	T2C10	34.6028	43.2553	4.25532	7.95745	-5.89362	25.9054	15.6474	25.0944	34.1085	31.3704		45		48
	T2C11	28.4149	50.7447	2.77898	6.06383	4.25532	13.1757	4.65347	19.8084	22.6188	16.2005		47		48
	T2D2	22.7979	36.1489	9.76987	8.02128	-3.78723	1.60488	-0.786319	10.596	8.34544	10.3965		47		48
	T2D3	36.7057	33.7234	12.3752	17.7872	-12.7021	8.00845	12.8785	15.0837	13.721	12.8962		47		48
	T2D4	26.5725	32.1304	1.68589	6.71739	-9.84783	8.90468	2.1075	11.9509	-2.07673	5.50383		46		48
	T2D5	33.0347	46.375	12.1173	11.0833	-12.2708	17.3683	11.037	19.2649	14.319	17.3275		48		48
	T2D6	32.6741	36.6444	10.068	14.8	-9.08889	22.3428	10.8281	24.2442	14.11	20.203		45		48
	T2D7	27.5674	30.4043	10.2909	11.7447	-6.80851	28.5463	12.584	12.3139	20.6976	18.3139		44		48
	T2D8	57.2364	45.1628	-0.854295	3.06977	-1.23256	-0.480842	-1.73524	5.98354	4.07932	3.73205		43		48
	T2D9	35.1701	47.4375	15.5612	17.2083	-19.8958	29.9857	15.4022	36.4726	36.5849	29.576		47		48
	T2D10	33.0764	36	11.9473	13.3958	-14.3958	26.4459	-3.24775	28.1802	15.2535	19.5148		47		48
	T2D11	36.2118	42.7292	9.43878	11.1667	-7.41667	14.3298	15.4131	28.3366	24.3221	18.6845		48		48
	T2E2	25.434	40.25	7.27041	3.5	-9.27083	11.072	9.8067	25.878	12.5243	20.8139		48		48
	T2E3	18.3472	24.2083	9.26871	11.25	-1.52083	-7.02369	3.77451	9.58803	6.01708	4.23886		48		48
	T2E4	35.125	29.8958	7.52551	16.8125	-8.6875	0.621567	-1.33724	13.4747	6.31518	6.19215		47		48
	T2E5	30.1206	35.7021	13.9383	12.5957	-7.85106	19.2319	13.2121	19.1051	14.1299	17.0116		47		48
	T2E6	29.7361	33.25	8.12075	12.9792	-10.9375	17.2567	3.03824	21.6255	15.3279	17.9449		48		48
	T2E7	31.6739	40.8913	16.2822	15.1957	-11.3478	6.14563	6.02083	19.8542	11.537	12.5084		45		48
	T2E8	40.2639	41.4792	12.9677	18.8542	-10.9167	-0.740589	4.22469	15.4452	9.26244	9.1499		48		48
	T2E9	27.6232	30.2391	9.31677	16.7174	-12.4565	5.5656	4.7935	26.5055	11.9525	15.9301		46		48
	T2E10	35.9792	39.625	7.44048	13.4375	-7.47917	12.3749	13.6872	22.2717	5.16155	13.6531		47		48
	T2E11	42.2535	60.8958	9.35374	6	1.54167	14.5742	-0.0816447	8.70251	9.4085	8.65632		48		48
	T2F2	41.0312	53.8333	4.93197	9.58333	-0.875	16.4962	17.0803	32.3092	8.98604	19.1109		48		48
	T2F3	32.779	35.5217	14.1526	21.8043	-14.2391	14.4664	7.50079	22.0331	16.096	18.5434		46		48
	T2F4	4.19697	15.2121	12.3686	5.39394	-10.1515	41.6466	3.97362	15.6478	10.5115	19.507		20		48
	T2F5	34.4722	39.9375	6.03741	14.2292	-6.5625	14.2803	8.26921	28.8754	19.9684	17.7751		47		48
	T2F6	28.9722	32.3125	8.07823	11.1458	-10.2292	7.64018	12.1143	22.9454	10.742	16.5345		48		48
	T2F7	20.0106	30.9574	1.95397	6.7234	-9.59574	13.8443	12.072	31.8255	24.5171	25.8573		45		48
	T2F8	34.7535	44.9583	7.90816	12.2083	-4.41667	5.97767	6.07226	18.3387	13.537	11.2164		48		48
	T2F9	41.6879	52.3617	9.68302	10.2128	-11.4681	11.583	7.22807	8.15328	9.7315	9.99342		47		48
	T2F10	27.6007	32.5833	2.55102	12.75	-10.1042	13.1332	17.82	23.345	24.6808	20.4575		48		48
	T2F11	26.8262	32.5745	10.2909	10.0638	-5.31915	19.3865	9.38886	18.3236	11.1161	18.9491		47		48
	T2G2	23.4479	36.5833	8.37585	10.3125	-7.5	19.2763	8.05623	22.4126	6.52389	13.8353		48		48
	T2G3	25.7882	33.3125	6.88776	15.5208	-14.3125	24.1701	10.0504	15.5059	19.9018	16.939		48		48
	T2G4	21.8785	29.3958	9.09864	14.9167	2.04167	1.37019	2.81793	20.8414	22.4118	18.0362		48		48
	T2G5	29.4149	28.9362	10.4646	14.9362	-4.42553	2.56145	17.0796	12.0267	17.1284	12.7284		47		48
	T2G6	30.7535	34.6875	7.35544	9.6875	-6.5625	7.92257	6.27053	16.9084	13.5965	14.9056		48		48
	T2G7	15.4514	21.3333	9.56633	7.0625	5.27083	18.6589	4.61225	13.8014	15.7176	15.1724		47		48
	T2G8	30.3546	44.4468	9.76987	10.1064	4.29787	6.77067	8.57325	-0.0636786	0.623875	3.21088		47		48
	T2G9	28.0745	25.4255	6.25271	13.5745	-6.65957	9.88553	7.37549	21.9888	11.0283	14.1887		47		48
	T2G10	48.1458	53.2292	4.7619	5.91667	6.35417	-4.3001	16.4576	3.58445	-1.96992	4.36457		48		48
	T2G11	36.441	41.2083	3.57143	7.0625	5.8125	15.7788	3.94319	12.3326	22.4881	15.5407		48		48
	T2H2	26.9965	35.5208	11.352	13.6458	-1.125	3.3325	-4.81021	12.9929	7.93505	6.62537		48		48
	T2H3	31.4514	42.7083	10.7993	12.625	-14.5208	2.00528	-12.2154	-1.60643	0.258992	-0.974448		48		48
	T2H4	30.059	32.3125	10.6293	17.1875	-12.6042	5.5516	2.10372	5.11516	2.62812	5.34281		48		48
	T2H5	27.6702	28.3617	9.0317	13.1489	-3.21277	6.80692	0.447994	0.613459	5.52364	5.76859		46		48
	T2H6	15.691	25.4375	12.4575	16.7292	2	6.47414	-6.55047	12.1524	16.0081	8.89175		47		48
	T2H7	10.4355	13.7097	13.1666	9.41935	3.70968	12.5027	5.66363	10.612	25.3487	16.9104		29		48
	T2H8	29.5417	38.4167	7.86565	6.66667	-8.4375	2.34838	15.031	14.2443	0.703966	7.49621		48		48
	T2H9	74.0903	83.5	5.95238	1.79167	-5.39583	2.06438	7.12886	8.11486	-2.76908	3.04721		48		48
	T2H10	14.5426	28.5957	13.5041	7.14894	1.76596	12.0752	8.36119	23.0552	18.4668	18.832		45		48
	T2H11	29.4271	32.5833	13.5204	17.9375	-11.8333	-4.42138	1.11664	9.5347	15.1974	8.33138		48		48
	T3A2	31.5248	39.8723	15.6318	10.8511	-7.08511	6.06695	4.10218	7.21263	13.3093	9.25689		47		48
	T3A3	32.625	42.8333	3.82653	11.5625	-7.04167	-0.847944	7.9342	-4.22459	12.2705	4.35592		48		48
	T3A4	11.5312	25.2917	9.69388	10.625	-4.25	13.3913	9.46467	2.48542	16.7904	7.91533		48		48
	T3A5	24.5243	37.5417	11.7347	16.6042	-11.25	-3.13678	13.1159	14.4821	19.6489	12.1696		48		48
	T3A6	27.9792	47.0625	6.54762	13.9375	-11.1042	8.07581	2.04165	5.22945	22.9178	13.5957		47		48
	T3A7	3.72481	18.7209	4.55624	4.95349	3.69767	1.69071	8.71562	14.3417	7.88971	8.55387		34		48
	T3A8	19.8889	47.2917	8.03571	6.8125	-0.0833333	6.11763	-3.94424	4.11711	7.33853	3.09206		47		48
	T3A9	23.2396	33.4167	16.4116	11.1875	1.47917	10.131	2.28622	7.21639	17.1221	9.30654		47		48
	T3A10	4.06061	8.63636	5.56586	4.72727	6.09091	22.4211	-23.5103	6.71357	-23.315	-3.07904		29		48
	T3A11	29.8993	42.2292	11.267	16.0833	-7.91667	8.12528	3.61386	5.35958	7.32349	7.11196		47		48
	T3B2	19.2376	36.2128	8.33695	5.38298	-2.74468	9.21649	1.18286	16.1269	14.7281	12.3266		47		48
	T3B3	40.7908	48.1277	8.16327	9.25532	-12.4681	13.6822	8.45489	20.4861	16.5743	14.4755		47		48
	T3B4	16.7951	21.9167	8.58844	12.0208	6.125	0.406799	1.93882	-0.732091	2.82863	3.63088		47		48
	T3B5	21.5417	32.4792	1.61565	14.2917	-13.4375	7.9504	4.68986	18.7909	13.9425	16.8258		46		48
	T3B6	26.2021	36.2553	12.462	14.3404	-13.9149	11.2507	7.31036	23.7305	13.9723	14.1224		46		48
	T3B7	13.8404	36.7447	7.16457	-3.89362	3.6383	13.2842	4.7812	4.82299	4.58096	8.14922		38		48
	T3B8	22.4783	41.3696	8.20763	6.21739	-13.5	15.8162	14.253	15.3936	14.4855	16.5601		45		48
	T3B9	39.1632	35.5625	8.2483	19.1875	-5.89583	8.82253	5.90259	8.56601	4.72331	9.00054		48		48
	T3B10	26.9167	48.8125	11.3946	0.333333	-5.16667	15.5417	4.42695	16.2039	6.85032	12.8268		47		48
	T3B11	27.5347	38.6458	-1.40306	13.875	7.89583	24.1225	7.98021	18.8568	20.235	19.6043		48		48
	T3C2	31.5243	52.5417	9.60884	8.125	-11.2292	16.6464	9.0947	23.0616	26.0321	21.3454		48		48
	T3C3	18.5868	31.1875	7.86565	6.29167	-5.77083	0.605441	-1.16715	9.75266	10.9661	6.3893		48		48
	T3C4	30.5938	47.6875	9.73639	1.35417	-4.77083	4.39369	0.838731	3.5965	18.1111	5.95689		48		48
	T3C5	37.7361	42.0208	15.0935	9.66667	5	24.0897	12.1267	28.6774	22.4305	23.0811		48		48
	T3C6	20.7778	29.1667	9.52381	4.3125	-2.64583	5.38054	11.6205	17.336	22.2229	16.525		47		48
	T3C7	12.8125	27.7	8.16327	13.225	6	9.81912	-4.92239	10.606	4.13032	9.60639		33		48
	T3C8	26.7639	29.4375	17.2619	14.1875	10.9583	15.8254	8.31525	28.0819	26.3179	21.5244		48		48
	T3C9	22.8403	23.75	7.86565	10.75	3.77083	9.5729	7.76557	18.757	14.2613	14.4427		47		48
	T3C10	31.2411	45.6809	0.998697	6.65957	3.6383	-1.09063	4.09336	-6.10823	-6.18863	-1.56172		47		48
	T3C11	26.5139	35.8958	9.90646	-2.0625	3.22917	17.9302	6.50496	23.2207	10.9477	14.8301		48		48
	EW	29.5901	41.801	6.65669	9.48691	-12.2199	7.83614	3.64726	10.0672	15.1377	10.2298		952		960

## Sheet: Difference
			Activity (Treated-DMSO)					OMR (Treated-DMSO)
	Group	1hr	P15	Hab	S	E	R	G	B	FR	RGB
	DMSO	0	0	0	0	0	0	0	0	0	0
	T1A2	-17.0304	-19.3898	-5.95014	-4.5711	7.00845	17.7704	10.3005	7.06765	16.0592	13.2389
	T1A3	15.1499	3.60233	-3.21552	-8.49155	17.6232	-29.0022	-20.2853	-29.272	-41.6147	-30.8826
	T1A4	4.70303	1.36773	1.84586	5.16515	1.16935	11.5103	16.2356	12.7862	2.19543	10.3388
	T1A5	-1.97405	-8.98644	1.33565	2.41515	5.75268	5.0644	4.26022	-11.2261	-7.53177	-4.46633
	T1A6	2.82109	6.88856	5.2047	-2.64735	1.00268	-13.4164	-7.04549	-6.76332	2.08586	-7.91616
	T1A7	-3.11641	1.7844	0.400277	5.18599	13.461	-6.89898	-10.2454	0.0686722	3.73182	-4.73474
	T1A8	-3.56433	-3.6531	-0.577614	0.0609875	1.37768	-1.99308	-3.01598	-5.82829	-0.971124	-5.11517
	T1A9	-0.788514	-5.46289	0.82175	6.96497	-3.05076	-6.85254	5.01045	-5.38615	7.30125	-1.18663
	T1A10	0.421781	3.93023	2.18599	-0.959846	0.586017	-6.65856	0.907376	-7.82792	-3.46967	-6.25948
	T1A11	-2.11907	0.376152	2.9513	2.21613	-4.77879	-9.28372	-9.02741	-1.4014	8.45293	0.554689
	T1B2	3.11004	-5.20202	5.48014	7.13889	-2.11598	5.87506	5.05524	4.90253	-7.27331	0.956948
	T1B3	-5.1685	6.30523	-1.72557	-8.16818	0.23185	1.39656	-4.16427	0.00192483	-0.213566	0.984397
	T1B4	1.17525	-4.15576	-1.8685	6.49273	-0.0553839	10.1901	9.48991	1.28914	-19.5098	-0.51604
	T1B5	-12.5201	-8.89017	-6.40831	2.42449	-3.54401	-0.227154	-16.2908	-7.75996	-34.3103	-12.0919
	T1B6	6.70362	2.35488	9.11717	-3.67749	0.689297	0.598518	7.27104	0.0366504	-1.95258	1.88185
	T1B7	31.4361	20.1241	-6.98659	-0.535027	4.57968	-10.9823	-10.0003	-14.3069	-8.84146	-11.9424
	T1B8	7.08306	4.52509	-2.82378	0.769321	2.13611	-3.72889	-7.67651	6.06791	3.52	0.45904
	T1B9	1.83837	-4.11321	-2.73694	-0.528551	-0.778788	6.5074	-4.61602	-0.59923	-16.4208	-0.664841
	T1B10	14.9947	2.9094	2.44109	-1.79318	-5.74732	-2.53601	1.46189	2.75761	0.576386	0.680941
	T1B11	3.81414	-4.13227	0.485311	-1.98068	9.69018	2.25405	-0.811588	6.33411	-4.83687	1.82481
	T1C2	2.88447	11.8868	-2.91062	-1.5711	2.56164	-7.03667	15.0065	11.3571	9.8857	7.8769
	T1C3	4.89748	5.26356	-5.08442	-7.66818	15.3985	16.6846	4.01602	22.3519	13.3605	12.535
	T1C4	0.441211	-6.75151	-2.34614	1.76932	5.58291	-9.3485	18.0607	9.20766	1.94471	6.21537
	T1C5	-3.58169	-2.25727	-0.152444	0.769321	5.31518	3.49604	10.9987	10.9727	-1.96625	5.89162
	T1C6	2.64334	9.46126	1.77891	2.1523	0.774403	-3.36103	-1.14903	6.99584	10.6638	5.51376
	T1C7	-0.393587	-4.33245	-1.0416	-0.839375	12.6232	-6.3287	-3.13494	8.37231	-4.95274	-1.83789
	T1C8	4.68589	-2.32598	-0.435589	2.93953	0.476531	-3.41539	-1.17939	4.29993	-3.35767	-1.1427
	T1C9	10.3315	3.0344	-0.365029	2.18599	6.56518	-8.76161	3.44281	6.53246	-1.50576	-0.0859606
	T1C10	1.46692	-0.75727	6.52273	-0.376512	16.4402	-3.64418	5.8087	4.41389	9.11219	3.70009
	T1C11	5.63359	8.07606	-1.89564	-1.62651	-2.53898	-2.98797	8.31618	5.10931	-11.1615	1.73914
	T1D2	-16.9792	-25.0037	-7.10346	14.7937	-6.95108	-14.0969	-5.37797	6.09142	-26.1399	-12.9899
	T1D3	7.11852	-3.70895	-1.13034	3.89698	8.30632	-5.53793	4.16937	-4.79379	-13.2181	-3.14992
	T1D4	0.0385016	-12.2589	-13.4799	-10.3332	19.7831	-7.63209	-1.4186	-11.2995	-16.5885	-14.008
	T1D5	7.17171	8.18466	3.03814	-3.10302	1.17866	-12.2019	2.3486	-10.0505	-7.84519	-7.75544
	T1D6	11.7273	4.70106	-2.7885	-5.93901	0.877683	-3.8828	-1.59181	-2.94994	-5.17378	-5.02191
	T1D7	3.91284	3.057	1.64865	-5.80515	21.7106	-1.77261	-9.73955	-7.80652	-22.4744	-11.8315
	T1D8	-5.82475	-10.5813	3.25525	3.62038	13.8382	-1.73089	-8.47154	3.86206	6.52547	0.703361
	T1D9	-5.9803	-8.58366	1.6361	1.88043	9.93185	3.62694	-7.73516	-2.86195	-14.5439	-4.96269
	T1D10	-24.2303	-26.0281	-2.89904	1.73599	8.49852	21.6048	-6.64185	-9.95659	-8.11693	-1.0706
	T1D11	5.40095	1.68023	0.78293	3.99849	-6.47648	3.61901	3.68733	4.46825	-0.251454	0.121854
	T1E2	-2.00183	-4.38227	1.88837	0.665154	0.523517	1.93774	0.471987	10.2048	4.8338	4.40909
	T1E3	2.38093	3.16339	-2.17245	0.194853	-1.56602	-1.07507	-4.86177	6.74009	7.50116	4.35325
	T1E4	1.65043	4.54637	3.08156	-1.74132	0.497808	13.0464	11.6323	5.69868	-1.28876	5.33067
	T1E5	4.51206	6.49273	5.97001	0.873488	1.35685	3.43082	-1.1722	7.61209	0.59925	-0.907752
	T1E6	-3.77155	-4.3047	-0.305324	5.04592	2.22121	1.10749	7.29687	4.47043	-10.4541	0.489691
	T1E7	0.324559	1.76356	5.67239	-0.522346	6.23185	-3.67989	0.00249848	-0.953971	1.67454	-1.74767
	T1E8	3.75164	-7.11144	-0.0674099	8.20682	2.79435	12.9979	8.43446	3.89291	-0.856256	4.20981
	T1E9	-9.56943	-8.49619	3.77631	-8.69876	10.0084	-3.05494	-10.1909	-0.849865	-23.2155	-7.08056
	T1E10	4.75859	5.26356	-1.72557	-5.64735	-1.66398	12.0369	0.890725	2.29105	0.57177	5.03169
	T1E11	-0.409853	1.41871	3.25525	-6.80515	-4.01283	6.00481	6.59069	15.5096	12.368	8.65855
	T1F2	3.47734	0.951064	-4.19156	-5.04318	2.04435	3.33277	-2.96197	3.10817	-10.9521	-0.151697
	T1F3	-9.72191	-6.43236	2.03944	4.96081	21.0297	1.14842	-14.2387	-0.111882	-10.5705	-9.22395
	T1F4	-4.43113	-8.3047	10.2896	1.91826	6.45525	-8.70563	-1.18249	1.9743	0.470393	-1.49458
	T1F5	7.11275	2.0344	4.01422	2.70682	-2.39315	2.24274	-1.83673	3.81054	-10.8179	-0.0181943
	T1F6	-27.7997	-35.1781	-9.70176	6.09432	8.78185	#DIV/0!	#DIV/0!	-12.371	#DIV/0!	-12.4881
	T1F7	0.617283	-0.136799	1.17667	-0.774157	15.3188	4.11192	7.52095	-1.44322	-5.24643	3.26177
	T1F8	7.98731	4.20594	-2.73694	1.64166	1.83823	0.250526	4.6253	6.18697	-4.72725	1.62059
	T1F9	-0.0907037	-3.38981	2.51708	0.109746	-0.119214	-12.6665	-2.8174	-1.18984	-11.6734	-5.42535
	T1F10	-6.37439	-4.34725	0.86706	-1.1243	4.58291	17.8455	7.36759	22.6246	10.2251	14.8776
	T1F11	-22.5122	-20.3531	-6.07931	-5.93068	8.33185	18.8075	1.84227	3.90382	7.81444	9.14687
	T1G2	-12.93	-11.6334	-11.0659	9.84827	-13.3208	4.89278	-6.00782	-5.26039	-15.8547	-11.2335
	T1G3	-2.9588	-7.81071	-2.28384	7.2041	20.7753	-7.05801	-8.29933	-6.52167	-4.79919	-9.01481
	T1G4	-0.165326	-1.26723	-0.287389	1.63889	1.36228	11.7011	3.89659	1.86447	-11.3103	0.640448
	T1G5	-5.98447	-0.986436	0.910481	-2.18901	18.0027	1.01402	-10.7739	5.63133	8.70016	2.1577
	T1G6	-18.3803	-12.816	-15.4779	4.5572	-0.631786	-8.3644	-5.21077	-7.418	-18.6215	-15.208
	T1G7	7.35928	2.5969	-0.194961	3.87349	14.8777	-6.7775	-11.6191	2.91401	-10.318	-6.65789
	T1G8	3.73775	-2.79894	-0.875233	3.97765	3.02352	19.3305	5.17282	3.79674	-7.16104	2.3563
	T1G9	5.97734	9.32606	1.08055	-4.02235	0.211017	4.8362	-6.99161	6.21919	0.61932	3.18282
	T1G10	10.3801	3.2219	-4.44666	2.41515	1.94018	9.26848	-0.273786	13.8469	9.25761	8.73797
	T1G11	5.56178	3.61019	-3.95274	6.66294	-8.67241	-1.50277	0.68195	10.9474	-7.77249	-0.346696
	T1H2	-4.38272	-1.5281	-2.81623	3.92149	-1.20293	12.3264	0.290074	3.78533	5.63771	5.38042
	T1H3	10.4035	16.6458	-7.34152	-7.33937	23.5797	4.43685	3.91896	12.229	2.92208	5.31665
	T1H4	-5.91694	-7.26215	-0.218481	3.514	12.1999	4.83021	-5.18214	-8.18897	-11.4576	-4.16985
	T1H5	-0.123357	3.3469	7.11796	-2.89735	4.33602	-7.52391	-11.2563	-7.51606	-16.8493	-9.24063
	T1H6	1.97667	5.99317	4.03684	1.70549	3.7744	-2.49788	-3.10471	-4.93673	-5.56278	-5.64252
	T1H7	4.09886	6.3469	-0.450063	-1.31401	5.77352	-8.22725	-4.69173	-1.71718	-6.48793	-6.14287
	T1H8	3.66484	-6.56977	-1.55551	3.22765	3.41935	-10.7897	1.30101	-12.0193	-4.76551	-7.84553
	T1H9	4.96603	13.9932	-9.33702	-6.2094	15.8595	-16.158	-4.66938	-16.623	-19.5896	-16.5188
	T1H10	7.7065	3.88856	-0.620131	3.18599	-8.18482	-6.18375	3.73699	-3.12852	-17.1739	-6.88687
	T1H11	-14.2484	-20.7989	-2.36333	-1.68901	3.69018	18.0536	-0.816713	3.60773	4.14946	6.83289
	T2A2	10.7273	3.8469	-3.25619	0.810988	4.35685	-0.792819	-1.84099	-3.74701	-10.6492	-4.69424
	T2A3	38.4669	40.7844	-9.25108	-6.43901	15.0444	-5.4754	-9.85381	-10.0024	-11.8919	-10.9916
	T2A4	-3.606	-3.11144	2.48361	-4.60568	8.64852	-6.34073	3.10966	-0.850445	6.42732	-0.0924069
	T2A5	1.6822	-9.0906	5.41728	0.873488	4.41935	-14.1939	0.112349	-7.24565	2.7923	-6.05207
	T2A6	-19.6396	-15.6725	-0.223306	2.5471	11.4874	6.78395	9.98129	-2.19314	5.63948	3.25611
	T2A7	1.86414	13.9275	-4.35029	-5.76401	7.19852	-0.0985108	0.476749	7.17789	2.14866	2.55596
	T2A8	3.81001	-1.07066	-2.78036	2.02464	7.51908	4.58527	5.36327	-4.03122	5.73017	0.864114
	T2A9	-14.3886	-14.5813	4.25395	-2.31579	14.434	-0.69683	-7.59403	-5.69477	10.6174	-4.07688
	T2A10	-12.1928	-17.4448	4.52443	2.64432	12.9819	-11.1383	-4.26822	-9.61487	-9.96076	-9.27037
	T2A11	-13.4254	-20.1948	-2.7885	0.540154	4.02352	-6.00399	-1.54681	8.78013	-12.3226	0.164696
	T2B2	-5.34905	3.2844	-9.42115	-6.81401	6.46102	-3.89048	0.468875	-3.07009	-11.4097	-4.24376
	T2B3	12.9944	3.67402	0.910481	-0.251956	5.58291	-6.11344	-0.567691	-6.92337	-3.42595	-4.74557
	T2B4	5.4093	-1.47491	-8.42517	-5.50727	9.30632	3.38283	4.26543	-2.55298	-12.0886	-3.00486
	T2B5	4.77809	1.41871	0.736795	2.64166	-3.5873	5.01739	1.32891	8.7637	1.49704	5.46377
	T2B6	-14.121	-10.2948	-0.450063	-9.80846	0.887406	12.8656	0.887923	13.4638	11.9208	13.8298
	T2B7	4.26206	-0.423936	10.1367	1.41515	3.89852	4.39138	6.81262	5.86086	-9.57987	0.472268
	T2B8	5.81414	2.9094	-3.59632	-7.29318	11.2735	4.89422	-4.2296	14.1173	-4.83694	2.97508
	T2B9	-26.7877	-35.3614	-12.9217	-4.67512	31.2874	#DIV/0!	#DIV/0!	#DIV/0!	#DIV/0!	#DIV/0!
	T2B10	-4.99141	-10.0281	2.77761	-3.16685	12.8595	10.0828	4.88322	12.0793	3.05688	5.76256
	T2B11	-0.915326	-4.35419	5.03648	1.7041	6.40576	8.51921	6.71532	15.8516	9.74084	7.86277
	T2C2	-0.0608574	-1.19477	-5.12693	-4.27235	10.1902	7.3806	-12.5328	2.56678	-7.85026	-3.77704
	T2C3	3.43057	-3.00683	2.73419	0.89698	1.66802	12.9834	10.5144	8.43313	-1.79699	6.48795
	T2C4	-9.58924	-0.962886	-15.4604	-5.1872	-5.39858	-10.7604	-1.98708	-17.1567	-21.1204	-13.7655
	T2C5	-21.624	-30.4599	-1.96521	4.06478	13.9591	26.2708	-19.6367	14.4891	17.9215	16.0319
	T2C6	-2.67891	-0.715603	2.65368	2.54015	-0.497317	-0.138979	-0.433735	12.9276	-9.0833	0.132616
	T2C7	7.35581	8.8469	-2.95857	-1.29318	-0.0389832	3.85631	-1.06257	9.73926	9.7882	5.3035
	T2C8	-1.92758	-0.942997	0.172314	3.72677	0.816957	12.1541	4.99258	16.8284	2.27363	9.02008
	T2C9	-2.70518	-4.09332	4.2379	1.66063	4.79707	-2.20571	10.2939	2.07491	-11.6188	0.291845
	T2C10	6.44476	6.22722	-5.03828	-3.27323	4.83823	16.3332	8.83533	12.7233	19.2092	18.8823
	T2C11	0.256814	13.7166	-6.51462	-5.16685	14.9872	3.60351	-2.15859	7.43732	7.71947	3.71236
	T2D2	-5.36021	-0.879167	0.476265	-3.2094	6.94462	-7.96734	-7.59838	-1.77507	-6.55387	-2.09162
	T2D3	8.54759	-3.3047	3.08156	6.55655	-1.97028	-1.56376	6.06641	2.7127	-1.17829	0.408057
	T2D4	-1.58562	-4.89767	-7.60771	-4.51329	0.884024	-0.667533	-4.70456	-0.420153	-16.976	-6.98428
	T2D5	4.87664	9.3469	2.82375	-0.147346	-1.53898	7.79608	4.22497	6.89382	-0.580282	4.83942
	T2D6	4.51599	-0.383659	0.774427	3.56932	1.64296	12.7706	4.01608	11.8732	-0.789304	7.71489
	T2D7	-0.590704	-6.62385	0.997325	0.514002	3.92334	18.9741	5.77199	-0.0570923	5.79833	5.82579
	T2D8	29.0784	8.13469	-10.1479	-8.16091	9.49929	-10.0531	-8.5473	-6.38749	-10.82	-8.75606
	T2D9	7.01206	10.4094	6.26762	5.97765	-9.16398	20.4135	8.59012	24.1016	21.6856	17.0879
	T2D10	4.91831	-1.0281	2.65368	2.16515	-3.66398	16.8737	-10.0598	15.8091	0.354195	7.02673
	T2D11	8.05373	5.70106	0.145175	-0.0640125	3.31518	4.75762	8.601	15.9656	9.42278	6.19636
	T2E2	-2.72405	3.2219	-2.02319	-7.73068	1.46102	1.49977	2.99464	13.507	-2.37498	8.32577
	T2E3	-9.81086	-12.8198	-0.0248929	0.0193208	9.21102	-16.5959	-3.03755	-2.783	-8.88223	-8.24925
	T2E4	6.96692	-7.13227	-1.76809	5.58182	2.04435	-8.95065	-8.14929	1.10367	-8.58413	-6.29596
	T2E5	1.96249	-1.32598	4.64474	1.36507	2.88079	9.65965	6.40005	6.73406	-0.76944	4.52346
	T2E6	1.57803	-3.7781	-1.17285	1.74849	-0.20565	7.6845	-3.77382	9.2545	0.42857	5.45682
	T2E7	3.51583	3.8632	6.98856	3.96497	-0.615976	-3.42658	-0.791222	7.48319	-3.3623	0.0202998
	T2E8	12.1058	4.45106	3.67409	7.62349	-0.184817	-10.3128	-2.58736	3.07415	-5.63687	-3.33821
	T2E9	-0.534891	-6.78897	0.0231698	5.48671	-1.72467	-4.00661	-2.01856	14.1345	-2.94684	3.44203
	T2E10	7.82109	2.5969	-1.85312	2.20682	3.25268	2.80264	6.87509	9.90062	-9.73776	1.165
	T2E11	14.0954	23.8677	0.0601412	-5.23068	12.2735	5.00195	-6.8937	-3.66852	-5.49081	-3.83179
	T2F2	12.8732	16.8052	-4.36163	-1.64735	9.85685	6.92402	10.2682	19.9382	-5.91327	6.6228
	T2F3	4.62091	-1.50636	4.85902	10.5737	-3.50728	4.89414	0.688738	9.66206	1.19669	6.05527
	T2F4	-23.9611	-21.816	3.07498	-5.83674	0.580335	32.0744	-2.83844	3.2768	-4.38777	7.01886
	T2F5	6.31414	2.9094	-3.25619	2.99849	4.16935	4.70811	1.45715	16.5043	5.06905	5.28695
	T2F6	0.814143	-4.7156	-1.21537	-0.0848458	0.502683	-1.93203	5.30228	10.5743	-4.15735	4.04639
	T2F7	-8.14744	-6.07066	-7.33963	-4.50727	1.13611	4.27212	5.25994	19.4544	9.61777	13.3692
	T2F8	6.59539	7.93023	-1.38544	0.977654	6.31518	-3.59454	-0.739794	5.96771	-1.36226	-1.27176
	T2F9	13.5299	15.3336	0.389422	-1.01791	-0.736235	2.01074	0.416014	-4.21775	-5.16781	-2.49469
	T2F10	-0.557385	-4.44477	-6.74258	1.51932	0.627683	3.56103	11.008	10.974	9.78148	7.96934
	T2F11	-1.33184	-4.45363	0.997325	-1.16685	5.4127	9.81424	2.5768	5.95258	-3.78322	6.46102
	T2G2	-4.71016	-0.44477	-0.91775	-0.918179	3.23185	9.70404	1.24417	10.0415	-8.37542	1.34723
	T2G3	-2.36989	-3.7156	-2.40585	4.29015	-3.58065	14.5978	3.23834	3.13487	5.00254	4.45086
	T2G4	-6.27961	-7.63227	-0.194961	3.68599	12.7735	-8.20202	-3.99413	8.47032	7.51251	5.54811
	T2G5	1.25681	-8.09193	1.17101	3.70549	6.30632	-7.01076	10.2675	-0.344327	2.22911	0.240286
	T2G6	2.59539	-2.3406	-1.93816	-1.54318	4.16935	-1.64965	-0.54153	4.53739	-1.30278	2.41745
	T2G7	-12.7067	-15.6948	0.272726	-4.16818	16.0027	9.08668	-2.1998	1.43036	0.818263	2.6843
	T2G8	2.19653	7.41871	0.476265	-1.1243	15.0297	-2.80154	1.76119	-12.4347	-14.2754	-9.27723
	T2G9	-0.0836115	-11.6026	-3.04089	2.34379	4.07228	0.313322	0.563438	9.6178	-3.87101	1.70063
	T2G10	19.9878	16.2011	-4.5317	-5.31401	17.086	-13.8723	9.64557	-8.78658	-16.8692	-8.12354
	T2G11	8.28289	4.18023	-5.72217	-4.16818	16.5444	6.20658	-2.86886	-0.0384657	7.5888	3.05257
	T2H2	-1.16155	-1.50727	2.05844	2.41515	9.60685	-6.23971	-11.6223	0.621867	-6.96426	-5.86274
	T2H3	3.29331	5.68023	1.50572	1.39432	-3.78898	-7.56693	-19.0274	-13.9775	-14.6403	-13.4626
	T2H4	1.90095	-4.7156	1.33565	5.95682	-1.87232	-4.02061	-4.70833	-7.25587	-12.2712	-7.1453
	T2H5	-0.487867	-8.6664	-0.261903	1.91826	7.51908	-2.76529	-6.36406	-11.7576	-9.37567	-6.71952
	T2H6	-12.4671	-11.5906	3.16388	5.49849	12.7319	-3.09807	-13.3625	-0.218607	1.10884	-3.59636
	T2H7	-17.7226	-23.3184	3.87296	-1.81132	14.4415	2.93049	-1.14843	-1.75908	10.4493	4.42232
	T2H8	1.38359	1.38856	-1.42795	-4.56401	2.29435	-7.22383	8.21897	1.87327	-14.1953	-4.9919
	T2H9	45.9322	46.4719	-3.34122	-9.43901	5.33602	-7.50784	0.3168	-4.25617	-17.6684	-9.4409
	T2H10	-13.6155	-8.43236	4.21052	-4.08174	12.4978	2.50296	1.54913	10.6842	3.5675	6.34386
	T2H11	1.269	-4.44477	4.22681	6.70682	-1.10148	-13.9936	-5.69541	-2.83633	0.298117	-4.15673
	T3A2	3.36674	2.84424	6.33818	-0.379615	3.64674	-3.50526	-2.70987	-5.1584	-1.59	-3.23122
	T3A3	4.46692	5.80523	-5.46707	0.331821	3.69018	-10.4202	1.12214	-16.5956	-2.62886	-8.1322
	T3A4	-16.6268	-11.7364	0.400277	-0.605679	6.48185	3.81911	2.65262	-9.88561	1.89109	-4.57278
	T3A5	-3.63377	0.513564	2.44109	5.37349	-0.51815	-12.709	6.30388	2.11102	4.74956	-0.318505
	T3A6	-0.178913	10.0344	-2.74598	2.70682	-0.372317	-1.49641	-4.77041	-7.14159	8.01848	1.10755
	T3A7	-24.4333	-18.3072	-4.73736	-6.27719	14.4295	-7.88151	1.90356	1.97071	-7.0096	-3.93424
	T3A8	-8.26919	10.2636	-1.25789	-4.41818	10.6485	-3.45458	-10.7563	-8.25392	-7.56078	-9.39606
	T3A9	-4.9185	-3.61144	7.11796	-0.0431792	12.211	0.558814	-4.52584	-5.15464	2.22282	-3.18157
	T3A10	-24.0975	-28.3917	-3.72774	-6.50341	16.8228	12.8489	-30.3223	-5.65747	-38.2143	-15.5672
	T3A11	1.74123	5.20106	1.97341	4.85265	2.81518	-1.44693	-3.1982	-7.01146	-7.57582	-5.37615
	T3B2	-8.92049	-0.815337	-0.956649	-5.8477	7.98717	-0.355718	-5.62919	3.75587	-0.171173	-0.161491
	T3B3	12.6327	11.0996	-1.13034	-1.97536	-1.73623	4.11003	1.64283	8.1151	1.67497	1.98741
	T3B4	-11.3629	-15.1114	-0.705165	0.790154	16.8569	-9.16541	-4.87323	-13.1031	-12.0707	-8.85723
	T3B5	-6.61641	-4.54894	-7.67795	3.06099	-2.70565	-1.62181	-2.1222	6.41984	-0.956823	4.33771
	T3B6	-1.95595	-0.772784	3.16841	3.10975	-3.18304	1.67847	0.498303	11.3595	-0.926982	1.63434
	T3B7	-14.3177	-0.283422	-2.12903	-15.1243	14.3701	3.712	-2.03086	-7.54804	-10.3183	-4.33889
	T3B8	-5.67982	4.34146	-1.08597	-5.01329	-2.76815	6.24394	7.44094	3.02259	-0.41381	4.07198
	T3B9	11.0051	-1.4656	-1.0453	7.95682	4.83602	-0.749687	-0.909462	-3.80502	-10.176	-3.48757
	T3B10	-1.24141	11.7844	2.10096	-10.8973	5.56518	5.96944	-2.38511	3.83284	-8.04899	0.338653
	T3B11	-0.623357	1.61773	-10.6967	2.64432	18.6277	14.5503	1.16815	6.48574	5.33565	7.11621
	T3C2	3.36623	15.5136	0.315243	-3.10568	-0.497317	7.07423	2.28265	10.6906	11.1328	8.8573
	T3C3	-9.57127	-5.8406	-1.42795	-4.93901	4.96102	-8.96677	-7.9792	-2.61837	-3.9332	-6.09882
	T3C4	2.43567	10.6594	0.442794	-9.87651	5.96102	-5.17852	-5.97332	-8.77453	3.21178	-6.53122
	T3C5	9.57803	4.99273	5.79994	-1.56401	15.7319	14.5175	5.31467	16.3064	7.53124	10.593
	T3C6	-7.3803	-7.86144	0.230209	-6.91818	8.08602	-4.19167	4.80842	4.96496	7.3236	4.03688
	T3C7	-15.3456	-9.3281	-1.13034	1.99432	16.7319	0.246907	-11.7344	-1.76499	-10.769	-2.88172
	T3C8	-1.39419	-7.5906	7.9683	2.95682	21.6902	6.25319	1.50319	15.7109	11.4186	9.03626
	T3C9	-5.3178	-13.2781	-1.42795	-0.480679	14.5027	0.000688	0.953517	6.38599	-0.638036	1.95459
	T3C10	3.08306	8.65275	-8.2949	-4.5711	14.3701	-10.6628	-2.7187	-18.4793	-21.0879	-14.0498
	T3C11	-1.64419	-1.13227	0.612862	-13.2932	13.961	8.35795	-0.307094	10.8496	-3.95158	2.342
	EW	1.43197	4.77294	-2.63691	-1.74377	-1.48805	-1.73607	-3.16479	-2.30387	0.238439	-2.25827

## Sheet: Chi stats
	Chi-square test (count number of wells with low and high values, then compare treated vs DMSO)
														0.05	/n =	0.000263158
	Number of treatment groups:			191			Number of comparisons (vs DMSO):				190			0.01	/n =	5.26316e-05
														0.001	/n =	5.26316e-06
			1hr	P15	Hab	S	E	R	G	B	FR	RGB		Find name in Groups sheet:
	DMSO	<	519	422	510	461	547	375	399	457	395	523		1
		>	333	417	344	372	274	211	165	280	329	297		1
		Tot	852	839	854	833	821	586	564	737	724	820		1
		<	0.609155	0.50298	0.59719	0.553421	0.666261	0.639932	0.707447	0.620081	0.54558	0.637805		1
		>	0.390845	0.49702	0.40281	0.446579	0.333739	0.360068	0.292553	0.379919	0.45442	0.362195		1
														1.125	2	T1A2
	T1A2	<	42	34	33	31	25	10	11	16	9	15		1.25	2	T1A2
		>	5	13	14	16	20	12	10	18	14	23		1.375	2	T1A2
		Tot	47	47	47	47	45	22	21	34	23	38		1.5	2	T1A2
	Expected	<	28.6303	23.64	28.0679	26.0108	29.9817	14.0785	14.8564	21.0828	12.5483	24.2366		1.625	2	T1A2
		>	18.3697	23.36	18.9321	20.9892	15.0183	7.9215	6.14362	12.9172	10.4517	13.7634		1.75	2	T1A2
	Chi-sq		6.42177e-05	0.0025081	0.142427	0.143227	0.115284	0.0700691	0.0643446	0.0725045	0.137293	0.00182401		1.875	2	T1A2
	Chi-multiple		0.0122014	0.476539	27.0611	27.2132	21.9039	13.3131	12.2255	13.7758	26.0856	0.346562		2	2	T1A2
														2.125	3	T1A3
	T1A3	<	16	18	31	27	15	26	26	38	30	40		2.25	3	T1A3
		>	30	28	15	18	27	5	3	3	2	2		2.375	3	T1A3
		Tot	46	46	46	45	42	31	29	41	32	42		2.5	3	T1A3
	Expected	<	28.0211	23.1371	27.4707	24.904	27.9829	19.8379	20.516	25.4233	17.4586	26.7878		2.625	3	T1A3
		>	17.9789	22.8629	18.5293	20.096	14.0171	11.1621	8.48404	15.5767	14.5414	15.2122		2.75	3	T1A3
	Chi-sq		0.000280739	0.129806	0.288707	0.529666	2.15326e-05	0.0211313	0.02519	5.19389e-05	8.4834e-06	2.2188e-05		2.875	3	T1A3
	Chi-multiple		0.0533404	24.6632	54.8543	100.637	0.0040912	4.01494	4.7861	0.00986839	0.00161185	0.00421572		3	3	T1A3
														3.125	4	T1A4
	T1A4	<	24	17	27	12	30	23	24	26	21	25		3.25	4	T1A4
		>	24	29	21	34	16	20	21	22	20	23		3.375	4	T1A4
		Tot	48	46	48	46	46	43	45	48	41	48		3.5	4	T1A4
	Expected	<	29.2394	23.1371	28.6651	25.4574	30.648	27.5171	31.8351	29.7639	22.3688	30.6146		3.625	4	T1A4
		>	18.7606	22.8629	19.3349	20.5426	15.352	15.4829	13.1649	18.2361	18.6312	17.3854		3.75	4	T1A4
	Chi-sq		0.121171	0.0703338	0.624119	6.57366e-05	0.839439	0.151277	0.0102472	0.26301	0.667687	0.0917748		3.875	4	T1A4
	Chi-multiple		23.0224	13.3634	118.583	0.0124899	159.493	28.7426	1.94696	49.9719	126.861	17.4372		4	4	T1A4
														4.125	5	T1A5
	T1A5	<	31	26	28	25	25	23	20	36	26	35		4.25	5	T1A5
		>	16	20	20	22	22	16	12	10	12	13		4.375	5	T1A5
		Tot	47	46	48	47	47	39	32	46	38	48		4.5	5	T1A5
	Expected	<	28.6303	23.1371	28.6651	26.0108	31.3143	24.9573	22.6383	28.5237	20.732	30.6146		4.625	5	T1A5
		>	18.3697	22.8629	19.3349	20.9892	15.6857	14.0427	9.3617	17.4763	17.268	17.3854		4.75	5	T1A5
	Chi-sq		0.478694	0.398531	0.844819	0.766788	0.0507957	0.513794	0.305279	0.0231411	0.0861077	0.187855		4.875	5	T1A5
	Chi-multiple		90.9518	75.7209	160.516	145.69	9.65118	97.6209	58.003	4.39682	16.3605	35.6924		5	5	T1A5
														5.125	6	T1A6
	T1A6	<	25	17	25	30	30	28	29	30	21	37		5.25	6	T1A6
		>	23	31	23	18	16	7	5	11	18	8		5.375	6	T1A6
		Tot	48	48	48	48	46	35	34	41	39	45		5.5	6	T1A6
	Expected	<	29.2394	24.143	28.6651	26.5642	30.648	22.3976	24.0532	25.4233	21.2776	28.7012		5.625	6	T1A6
		>	18.7606	23.857	19.3349	21.4358	15.352	12.6024	9.94681	15.5767	17.7224	16.2988		5.75	6	T1A6
	Chi-sq		0.209817	0.0392029	0.280767	0.318506	0.839439	0.0485199	0.062207	0.140857	0.928857	0.0100557		5.875	6	T1A6
	Chi-multiple		39.8652	7.44855	53.3458	60.5162	159.493	9.21879	11.8193	26.7628	176.483	1.91059		6	6	T1A6
														6.125	7	T1A7
	T1A7	<	30	23	26	19	21	28	37	28	23	36		6.25	7	T1A7
		>	18	24	22	29	27	10	6	17	22	11		6.375	7	T1A7
		Tot	48	47	48	48	48	38	43	45	45	47		6.5	7	T1A7
	Expected	<	29.2394	23.64	28.6651	26.5642	31.9805	24.3174	30.4202	27.9037	24.5511	29.9768		6.625	7	T1A7
		>	18.7606	23.36	19.3349	21.4358	16.0195	13.6826	12.5798	17.0963	20.4489	17.0232		6.75	7	T1A7
	Chi-sq		0.821993	0.851877	0.432859	0.0280794	0.000776442	0.213307	0.0274115	0.976396	0.642373	0.0675591		6.875	7	T1A7
	Chi-multiple		156.179	161.857	82.2431	5.33509	0.147524	40.5284	5.20818	185.515	122.051	12.8362		7	7	T1A7
														7.125	8	T1A8
	T1A8	<	30	27	32	20	29	25	22	33	22	32		7.25	8	T1A8
		>	18	21	16	27	18	9	8	13	21	16		7.375	8	T1A8
		Tot	48	48	48	47	47	34	30	46	43	48		7.5	8	T1A8
	Expected	<	29.2394	24.143	28.6651	26.0108	31.3143	21.7577	21.2234	28.5237	23.4599	30.6146		7.625	8	T1A8
		>	18.7606	23.857	19.3349	20.9892	15.6857	12.2423	8.7766	17.4763	19.5401	17.3854		7.75	8	T1A8
	Chi-sq		0.821993	0.409513	0.326385	0.0777948	0.47407	0.246702	0.755297	0.173902	0.654773	0.677385		7.875	8	T1A8
	Chi-multiple		156.179	77.8074	62.0132	14.781	90.0733	46.8734	143.506	33.0414	124.407	128.703		8	8	T1A8
														8.125	9	T1A9
	T1A9	<	29	27	28	21	32	22	20	29	18	29		8.25	9	T1A9
		>	16	19	18	25	13	11	12	13	19	17		8.375	9	T1A9
		Tot	45	46	46	46	45	33	32	42	37	46		8.5	9	T1A9
	Expected	<	27.412	23.1371	27.4707	25.4574	29.9817	21.1177	22.6383	26.0434	20.1865	29.339		8.625	9	T1A9
		>	17.588	22.8629	18.5293	20.5426	15.0183	11.8823	9.3617	15.9566	16.8135	16.661		8.75	9	T1A9
	Chi-sq		0.627562	0.254646	0.873583	0.186176	0.523448	0.749009	0.305279	0.347254	0.470349	0.917169		8.875	9	T1A9
	Chi-multiple		119.237	48.3828	165.981	35.3734	99.4552	142.312	58.003	65.9782	89.3664	174.262		9	9	T1A9
														9.125	10	T1A10
	T1A10	<	29	23	26	27	26	24	26	31	26	37		9.25	10	T1A10
		>	19	25	22	21	21	10	12	11	16	10		9.375	10	T1A10
		Tot	48	48	48	48	47	34	38	42	42	47		9.5	10	T1A10
	Expected	<	29.2394	24.143	28.6651	26.5642	31.3143	21.7577	26.883	26.0434	22.9144	29.9768		9.625	10	T1A10
		>	18.7606	23.857	19.3349	21.4358	15.6857	12.2423	11.117	15.9566	19.0856	17.0232		9.75	10	T1A10
	Chi-sq		0.943535	0.741423	0.432859	0.899319	0.100203	0.423061	0.752873	0.115083	0.338956	0.0330545		9.875	10	T1A10
	Chi-multiple		179.272	140.87	82.2431	170.871	19.0386	80.3815	143.046	21.8658	64.4017	6.28036		10	10	T1A10
														10.125	11	T1A11
	T1A11	<	31	21	29	25	33	24	20	22	17	28		10.25	11	T1A11
		>	16	26	18	21	12	7	8	13	18	15		10.375	11	T1A11
		Tot	47	47	47	46	45	31	28	35	35	43		10.5	11	T1A11
	Expected	<	28.6303	23.64	28.0679	25.4574	29.9817	19.8379	19.8085	21.7028	19.0953	27.4256		10.625	11	T1A11
		>	18.3697	23.36	18.9321	20.5426	15.0183	11.1621	8.19149	13.2972	15.9047	15.5744		10.75	11	T1A11
	Chi-sq		0.478694	0.441184	0.781623	0.892097	0.339997	0.119398	0.936599	0.917579	0.476896	0.85539		10.875	11	T1A11
	Chi-multiple		90.9518	83.825	148.508	169.498	64.5995	22.6856	177.954	174.34	90.6103	162.524		11	11	T1A11
														11.125	12	T1B2
	T1B2	<	25	26	25	21	30	19	18	22	24	26		11.25	12	T1B2
		>	21	19	21	25	14	11	12	21	19	18		11.375	12	T1B2
		Tot	46	45	46	46	44	30	30	43	43	44		11.5	12	T1B2
	Expected	<	28.0211	22.6341	27.4707	25.4574	29.3155	19.198	21.2234	26.6635	23.4599	28.0634		11.625	12	T1B2
		>	17.9789	22.3659	18.5293	20.5426	14.6845	10.802	8.7766	16.3365	19.5401	15.9366		11.75	12	T1B2
	Chi-sq		0.361294	0.315601	0.457637	0.186176	0.826769	0.939984	0.195799	0.142856	0.868626	0.517496		11.875	12	T1B2
	Chi-multiple		68.6459	59.9642	86.951	35.3734	157.086	178.597	37.2017	27.1426	165.039	98.3243		12	12	T1B2
														12.125	13	T1B3
	T1B3	<	33	21	32	33	34	19	24	25	22	32		12.25	13	T1B3
		>	15	26	16	14	12	14	10	14	19	13		12.375	13	T1B3
		Tot	48	47	48	47	46	33	34	39	41	45		12.5	13	T1B3
	Expected	<	29.2394	23.64	28.6651	26.0108	30.648	21.1177	24.0532	24.1832	22.3688	28.7012		12.625	13	T1B3
		>	18.7606	23.36	19.3349	20.9892	15.352	11.8823	9.94681	14.8168	18.6312	16.2988		12.75	13	T1B3
	Chi-sq		0.265961	0.441184	0.326385	0.0402965	0.294595	0.442491	0.984002	0.78756	0.907914	0.306245		12.875	13	T1B3
	Chi-multiple		50.5325	83.825	62.0132	7.65634	55.973	84.0732	186.96	149.636	172.504	58.1866		13	13	T1B3
														13.125	14	T1B4
	T1B4	<	27	26	33	23	28	20	22	22	27	29		13.25	14	T1B4
		>	20	21	14	23	17	13	14	20	12	16		13.375	14	T1B4
		Tot	47	47	47	46	45	33	36	42	39	45		13.5	14	T1B4
	Expected	<	28.6303	23.64	28.0679	25.4574	29.9817	21.1177	25.4681	26.0434	21.2776	28.7012		13.625	14	T1B4
		>	18.3697	23.36	18.9321	20.5426	15.0183	11.8823	10.5319	15.9566	17.7224	16.2988		13.75	14	T1B4
	Chi-sq		0.626005	0.49115	0.142427	0.466115	0.530995	0.685222	0.203891	0.198636	0.0657258	0.926167		13.875	14	T1B4
	Chi-multiple		118.941	93.3185	27.0611	88.5619	100.889	130.192	38.7394	37.7408	12.4879	175.972		14	14	T1B4
														14.125	15	T1B5
	T1B5	<	22	19	22	12	19	7	10	12	11	11		14.25	15	T1B5
		>	7	10	7	16	7	6	2	2	1	4		14.375	15	T1B5
		Tot	29	29	29	28	26	13	12	14	12	15		14.5	15	T1B5
	Expected	<	17.6655	14.5864	17.3185	15.4958	17.3228	8.31911	8.48936	8.68114	6.54696	9.56707		14.625	15	T1B5
		>	11.3345	14.4136	11.6815	12.5042	8.67722	4.68089	3.51064	5.31886	5.45304	5.43293		14.75	15	T1B5
	Chi-sq		0.099028	0.101173	0.0763162	0.183883	0.485456	0.445959	0.337779	0.0676259	0.00983114	0.441434		14.875	15	T1B5
	Chi-multiple		18.8153	19.2228	14.5001	34.9377	92.2366	84.7323	64.178	12.8489	1.86792	83.8725		15	15	T1B5
														15.125	16	T1B6
	T1B6	<	22	22	22	31	33	24	18	27	25	29		15.25	16	T1B6
		>	25	25	25	16	12	13	11	18	19	18		15.375	16	T1B6
		Tot	47	47	47	47	45	37	29	45	44	47		15.5	16	T1B6
	Expected	<	28.6303	23.64	28.0679	26.0108	29.9817	23.6775	20.516	27.9037	24.0055	29.9768		15.625	16	T1B6
		>	18.3697	23.36	18.9321	20.9892	15.0183	13.3225	8.48404	17.0963	19.9945	17.0232		15.75	16	T1B6
	Chi-sq		0.0474725	0.632323	0.0711352	0.143227	0.339997	0.912045	0.304438	0.781363	0.763339	0.766885		15.875	16	T1B6
	Chi-multiple		9.01977	120.141	13.5157	27.2132	64.5995	173.289	57.8432	148.459	145.034	145.708		16	16	T1B6
														16.125	17	T1B7
	T1B7	<	11	11	38	26	22	36	35	37	34	39		16.25	17	T1B7
		>	35	35	8	20	22	5	3	5	6	5		16.375	17	T1B7
		Tot	46	46	46	46	44	41	38	42	40	44		16.5	17	T1B7
	Expected	<	28.0211	23.1371	27.4707	25.4574	29.3155	26.2372	26.883	26.0434	21.8232	28.0634		16.625	17	T1B7
		>	17.9789	22.8629	18.5293	20.5426	14.6845	14.7628	11.117	15.9566	18.1768	15.9366		16.75	17	T1B7
	Chi-sq		2.69931e-07	0.000344793	0.0015493	0.872148	0.0193466	0.0014916	0.00379908	0.000495423	0.000110299	0.000602772		16.875	17	T1B7
	Chi-multiple		5.1287e-05	0.0655107	0.294367	165.708	3.67586	0.283405	0.721825	0.0941304	0.0209569	0.114527		17	17	T1B7
														17.125	18	T1B8
	T1B8	<	25	20	34	27	27	22	23	20	17	22		17.25	18	T1B8
		>	22	27	13	20	19	11	9	19	21	20		17.375	18	T1B8
		Tot	47	47	47	47	46	33	32	39	38	42		17.5	18	T1B8
	Expected	<	28.6303	23.64	28.0679	26.0108	30.648	21.1177	22.6383	24.1832	20.732	26.7878		17.625	18	T1B8
		>	18.3697	23.36	18.9321	20.9892	15.352	11.8823	9.3617	14.8168	17.268	15.2122		17.75	18	T1B8
	Chi-sq		0.277816	0.288268	0.0776955	0.771633	0.254019	0.749009	0.888226	0.167562	0.224024	0.124274		17.875	18	T1B8
	Chi-multiple		52.785	54.7708	14.7621	146.61	48.2637	142.312	168.763	31.8368	42.5645	23.612		18	18	T1B8
														18.125	19	T1B9
	T1B9	<	32	23	32	25	29	16	21	22	22	26		18.25	19	T1B9
		>	15	23	15	20	16	17	9	17	14	16		18.375	19	T1B9
		Tot	47	46	47	45	45	33	30	39	36	42		18.5	19	T1B9
	Expected	<	28.6303	23.1371	28.0679	24.904	29.9817	21.1177	21.2234	24.1832	19.6409	26.7878		18.625	19	T1B9
		>	18.3697	22.8629	18.9321	20.096	15.0183	11.8823	8.7766	14.8168	16.3591	15.2122		18.75	19	T1B9
	Chi-sq		0.313769	0.967758	0.242238	0.977026	0.75629	0.0634629	0.92856	0.471368	0.429726	0.800332		18.875	19	T1B9
	Chi-multiple		59.6161	183.874	46.0252	185.635	143.695	12.058	176.426	89.5599	81.648	152.063		19	19	T1B9
														19.125	20	T1B10
	T1B10	<	17	23	31	28	34	19	25	24	22	28		19.25	20	T1B10
		>	31	25	17	20	11	11	10	20	16	20		19.375	20	T1B10
		Tot	48	48	48	48	45	30	35	44	38	48		19.5	20	T1B10
	Expected	<	29.2394	24.143	28.6651	26.5642	29.9817	19.198	24.7606	27.2836	20.732	30.6146		19.625	20	T1B10
		>	18.7606	23.857	19.3349	21.4358	15.0183	10.802	10.2394	16.7164	17.268	17.3854		19.75	20	T1B10
	Chi-sq		0.000293977	0.741423	0.491999	0.676782	0.203977	0.939984	0.929134	0.307782	0.679534	0.432342		19.875	20	T1B10
	Chi-multiple		0.0558556	140.87	93.4799	128.589	38.7556	178.597	176.535	58.4786	129.111	82.1449		20	20	T1B10
														20.125	21	T1B11
	T1B11	<	28	29	29	31	25	21	24	27	22	29		20.25	21	T1B11
		>	19	19	19	15	20	13	7	18	19	18		20.375	21	T1B11
		Tot	47	48	48	46	45	34	31	45	41	47		20.5	21	T1B11
	Expected	<	28.6303	24.143	28.6651	25.4574	29.9817	21.7577	21.9309	27.9037	22.3688	29.9768		20.625	21	T1B11
		>	18.3697	23.857	19.3349	20.5426	15.0183	12.2423	9.06915	17.0963	18.6312	17.0232		20.75	21	T1B11
	Chi-sq		0.85055	0.160882	0.921491	0.10021	0.115284	0.786623	0.413993	0.781363	0.907914	0.766885		20.875	21	T1B11
	Chi-multiple		161.604	30.5675	175.083	19.0398	21.9039	149.458	78.6588	148.459	172.504	145.708		21	21	T1B11
														21.125	22	T1C2
	T1C2	<	26	15	30	28	31	13	11	21	16	25		21.25	22	T1C2
		>	21	31	17	18	16	7	16	22	26	21		21.375	22	T1C2
		Tot	47	46	47	46	47	20	27	43	42	46		21.5	22	T1C2
	Expected	<	28.6303	23.1371	28.0679	25.4574	31.3143	12.7986	19.1011	26.6635	22.9144	29.339		21.625	22	T1C2
		>	18.3697	22.8629	18.9321	20.5426	15.6857	7.20137	7.89894	16.3365	19.0856	16.661		21.75	22	T1C2
	Chi-sq		0.431693	0.016416	0.565557	0.450793	0.922561	0.925267	0.000610347	0.0751692	0.0321339	0.183169		21.875	22	T1C2
	Chi-multiple		82.0217	3.11904	107.456	85.6507	175.287	175.801	0.115966	14.2821	6.10544	34.8021		22	22	T1C2
														22.125	23	T1C3
	T1C3	<	26	18	30	30	21	16	24	14	13	18		22.25	23	T1C3
		>	22	30	18	18	27	21	13	27	22	27		22.375	23	T1C3
		Tot	48	48	48	48	48	37	37	41	35	45		22.5	23	T1C3
	Expected	<	29.2394	24.143	28.6651	26.5642	31.9805	23.6775	26.1755	25.4233	19.0953	28.7012		22.625	23	T1C3
		>	18.7606	23.857	19.3349	21.4358	16.0195	13.3225	10.8245	15.5767	15.9047	16.2988		22.75	23	T1C3
	Chi-sq		0.337932	0.0761673	0.694435	0.318506	0.000776442	0.00855332	0.431769	0.000237266	0.0385269	0.000903292		22.875	23	T1C3
	Chi-multiple		64.2072	14.4718	131.943	60.5162	0.147524	1.62513	82.0361	0.0450805	7.32011	0.171625		23	23	T1C3
														23.125	24	T1C4
	T1C4	<	31	27	25	20	24	19	14	19	17	22		23.25	24	T1C4
		>	16	19	22	27	23	6	14	20	20	20		23.375	24	T1C4
		Tot	47	46	47	47	47	25	28	39	37	42		23.5	24	T1C4
	Expected	<	28.6303	23.1371	28.0679	26.0108	31.3143	15.9983	19.8085	24.1832	20.1865	26.7878		23.625	24	T1C4
		>	18.3697	22.8629	18.9321	20.9892	15.6857	9.00171	8.19149	14.8168	16.8135	15.2122		23.75	24	T1C4
	Chi-sq		0.478694	0.254646	0.361555	0.0777948	0.0236644	0.211059	0.0158269	0.0872675	0.292761	0.124274		23.875	24	T1C4
	Chi-multiple		90.9518	48.3828	68.6955	14.781	4.49624	40.1012	3.0071	16.5808	55.6246	23.612		24	24	T1C4
														24.125	25	T1C5
	T1C5	<	33	27	29	23	24	18	14	19	22	25		24.25	25	T1C5
		>	15	21	19	25	24	14	17	22	16	19		24.375	25	T1C5
		Tot	48	48	48	48	48	32	31	41	38	44		24.5	25	T1C5
	Expected	<	29.2394	24.143	28.6651	26.5642	31.9805	20.4778	21.9309	25.4233	20.732	28.0634		24.625	25	T1C5
		>	18.7606	23.857	19.3349	21.4358	16.0195	11.5222	9.06915	15.5767	17.268	15.9366		24.75	25	T1C5
	Chi-sq		0.265961	0.409513	0.921491	0.30075	0.0145746	0.361503	0.00174184	0.0387527	0.679534	0.336618		24.875	25	T1C5
	Chi-multiple		50.5325	77.8074	175.083	57.1425	2.76918	68.6857	0.33095	7.36301	129.111	63.9574		25	25	T1C5
														25.125	26	T1C6
	T1C6	<	24	17	27	21	30	18	22	20	14	24		25.25	26	T1C6
		>	23	28	20	26	17	11	10	21	27	20		25.375	26	T1C6
		Tot	47	45	47	47	47	29	32	41	41	44		25.5	26	T1C6
	Expected	<	28.6303	22.6341	28.0679	26.0108	31.3143	18.558	22.6383	25.4233	22.3688	28.0634		25.625	26	T1C6
		>	18.3697	22.3659	18.9321	20.9892	15.6857	10.442	9.3617	15.5767	18.6312	15.9366		25.75	26	T1C6
	Chi-sq		0.166304	0.0929981	0.750788	0.141503	0.684346	0.829089	0.804113	0.0809781	0.00866748	0.202476		25.875	26	T1C6
	Chi-multiple		31.5977	17.6696	142.65	26.8855	130.026	157.527	152.782	15.3858	1.64682	38.4705		26	26	T1C6
														26.125	27	T1C7
	T1C7	<	28	25	30	26	27	17	20	19	22	25		26.25	27	T1C7
		>	18	21	16	19	19	10	7	20	17	18		26.375	27	T1C7
		Tot	46	46	46	45	46	27	27	39	39	43		26.5	27	T1C7
	Expected	<	28.0211	23.1371	27.4707	24.904	30.648	17.2782	19.1011	24.1832	21.2776	27.4256		26.625	27	T1C7
		>	17.9789	22.8629	18.5293	20.096	15.352	9.72184	7.89894	14.8168	17.7224	15.5744		26.75	27	T1C7
	Chi-sq		0.994906	0.582759	0.447049	0.742415	0.254019	0.911205	0.703741	0.0872675	0.816295	0.44153		26.875	27	T1C7
	Chi-multiple		189.032	110.724	84.9392	141.059	48.2637	173.129	133.711	16.5808	155.096	83.8908		27	27	T1C7
														27.125	28	T1C8
	T1C8	<	23	22	27	20	36	21	16	23	23	27		27.25	28	T1C8
		>	24	24	20	26	9	8	10	17	17	16		27.375	28	T1C8
		Tot	47	46	47	46	45	29	26	40	40	43		27.5	28	T1C8
	Expected	<	28.6303	23.1371	28.0679	25.4574	29.9817	18.558	18.3936	24.8033	21.8232	27.4256		27.625	28	T1C8
		>	18.3697	22.8629	18.9321	20.5426	15.0183	10.442	7.60638	15.1967	18.1768	15.5744		27.75	28	T1C8
	Chi-sq		0.0923519	0.737392	0.750788	0.105542	0.0570972	0.344823	0.30214	0.556913	0.708634	0.89258		27.875	28	T1C8
	Chi-multiple		17.5469	140.104	142.65	20.053	10.8485	65.5164	57.4066	105.814	134.64	169.59		28	28	T1C8
														28.125	29	T1C9
	T1C9	<	19	21	28	24	29	22	20	24	22	29		28.25	29	T1C9
		>	29	27	20	22	18	13	14	20	17	17		28.375	29	T1C9
		Tot	48	48	48	46	47	35	34	44	39	46		28.5	29	T1C9
	Expected	<	29.2394	24.143	28.6651	25.4574	31.3143	22.3976	24.0532	27.2836	21.2776	29.339		28.625	29	T1C9
		>	18.7606	23.857	19.3349	20.5426	15.6857	12.6024	9.94681	16.7164	17.7224	16.661		28.75	29	T1C9
	Chi-sq		0.00245422	0.364232	0.844819	0.665572	0.47407	0.888651	0.126526	0.307782	0.816295	0.917169		28.875	29	T1C9
	Chi-multiple		0.466301	69.2041	160.516	126.459	90.0733	168.844	24.0399	58.4786	155.096	174.262		29	29	T1C9
														29.125	30	T1C10
	T1C10	<	26	22	24	26	18	25	19	24	20	22		29.25	30	T1C10
		>	22	26	24	20	30	15	11	18	18	23		29.375	30	T1C10
		Tot	48	48	48	46	48	40	30	42	38	45		29.5	30	T1C10
	Expected	<	29.2394	24.143	28.6651	25.4574	31.9805	25.5973	21.2234	26.0434	20.732	28.7012		29.625	30	T1C10
		>	18.7606	23.857	19.3349	20.5426	16.0195	14.4027	8.7766	15.9566	17.268	16.2988		29.75	30	T1C10
	Chi-sq		0.337932	0.536147	0.169788	0.872148	1.87449e-05	0.844035	0.372235	0.515934	0.811494	0.0376711		29.875	30	T1C10
	Chi-multiple		64.2072	101.868	32.2597	165.708	0.00356154	160.367	70.7246	98.0275	154.184	7.15751		30	30	T1C10
														30.125	31	T1C11
	T1C11	<	25	17	28	27	35	19	24	24	29	32		30.25	31	T1C11
		>	23	31	20	18	12	13	11	19	14	13		30.375	31	T1C11
		Tot	48	48	48	45	47	32	35	43	43	45		30.5	31	T1C11
	Expected	<	29.2394	24.143	28.6651	24.904	31.3143	20.4778	24.7606	26.6635	23.4599	28.7012		30.625	31	T1C11
		>	18.7606	23.857	19.3349	20.096	15.6857	11.5222	10.2394	16.3365	19.5401	16.2988		30.75	31	T1C11
	Chi-sq		0.209817	0.0392029	0.844819	0.529666	0.254236	0.58628	0.777472	0.402675	0.0897409	0.306245		30.875	31	T1C11
	Chi-multiple		39.8652	7.44855	160.516	100.637	48.3048	111.393	147.72	76.5083	17.0508	58.1866		31	31	T1C11
														31.125	32	T1D2
	T1D2	<	38	35	36	9	33	4	4	4	6	8		31.25	32	T1D2
		>	3	6	5	30	8	2	3	5	1	3		31.375	32	T1D2
		Tot	41	41	41	39	41	6	7	9	7	11		31.5	32	T1D2
	Expected	<	24.9754	20.6222	24.4848	21.5834	27.3167	3.83959	4.95213	5.58073	3.81906	7.01585		31.625	32	T1D2
		>	16.0246	20.3778	16.5152	17.4166	13.6833	2.16041	2.04787	3.41927	3.18094	3.98415		31.75	32	T1D2
	Chi-sq		3.06249e-05	7.0903e-06	0.000245712	5.05381e-05	0.0597982	0.891485	0.428922	0.277659	0.0978174	0.536988		31.875	32	T1D2
	Chi-multiple		0.00581873	0.00134716	0.0466853	0.00960225	11.3617	169.382	81.4952	52.7551	18.5853	102.028		32	32	T1D2
														32.125	33	T1D3
	T1D3	<	27	23	30	23	23	18	21	24	25	29		32.25	33	T1D3
		>	20	24	17	23	23	13	6	11	9	12		32.375	33	T1D3
		Tot	47	47	47	46	46	31	27	35	34	41		32.5	33	T1D3
	Expected	<	28.6303	23.64	28.0679	25.4574	30.648	19.8379	19.1011	21.7028	18.5497	26.15		32.625	33	T1D3
		>	18.3697	23.36	18.9321	20.5426	15.352	11.1621	7.89894	13.2972	15.4503	14.85		32.75	33	T1D3
	Chi-sq		0.626005	0.851877	0.565557	0.466115	0.0167867	0.491663	0.4218	0.423715	0.0263051	0.354416		32.875	33	T1D3
	Chi-multiple		118.941	161.857	107.456	88.5619	3.18947	93.4159	80.142	80.5059	4.99798	67.3391		33	33	T1D3
														33.125	34	T1D4
	T1D4	<	25	28	36	32	4	6	11	10	11	15		33.25	34	T1D4
		>	14	11	3	7	18	2	3	3	3	2		33.375	34	T1D4
		Tot	39	39	39	39	22	8	14	13	14	17		33.5	34	T1D4
	Expected	<	23.757	19.6162	23.2904	21.5834	14.6577	5.11945	9.90426	8.06106	7.63812	10.8427		33.625	34	T1D4
		>	15.243	19.3838	15.7096	17.4166	7.34227	2.88055	4.09574	4.93894	6.36188	6.15732		33.75	34	T1D4
	Chi-sq		0.683344	0.00725278	3.33238e-05	0.000793144	1.44514e-06	0.516625	0.519758	0.26788	0.0711509	0.0359188		33.875	34	T1D4
	Chi-multiple		129.835	1.37803	0.00633152	0.150697	0.000274576	98.1588	98.754	50.8972	13.5187	6.82457		34	34	T1D4
														34.125	35	T1D5
	T1D5	<	25	19	24	23	32	19	18	31	23	33		34.25	35	T1D5
		>	22	28	23	23	13	11	13	12	16	11		34.375	35	T1D5
		Tot	47	47	47	46	45	30	31	43	39	44		34.5	35	T1D5
	Expected	<	28.6303	23.64	28.0679	25.4574	29.9817	19.198	21.9309	26.6635	21.2776	28.0634		34.625	35	T1D5
		>	18.3697	23.36	18.9321	20.5426	15.0183	10.802	9.06915	16.3365	17.7224	15.9366		34.75	35	T1D5
	Chi-sq		0.277816	0.175843	0.226352	0.466115	0.523448	0.939984	0.120692	0.173041	0.579642	0.121524		34.875	35	T1D5
	Chi-multiple		52.785	33.4102	43.007	88.5619	99.4552	178.597	22.9316	32.8778	110.132	23.0896		35	35	T1D5
														35.125	36	T1D6
	T1D6	<	23	23	34	30	31	27	26	30	21	31		35.25	36	T1D6
		>	25	25	14	17	14	10	10	14	16	15		35.375	36	T1D6
		Tot	48	48	48	47	45	37	36	44	37	46		35.5	36	T1D6
	Expected	<	29.2394	24.143	28.6651	26.0108	29.9817	23.6775	25.4681	27.2836	20.1865	29.339		35.625	36	T1D6
		>	18.7606	23.857	19.3349	20.9892	15.0183	13.3225	10.5319	16.7164	16.8135	16.661		35.75	36	T1D6
	Chi-sq		0.0649374	0.741423	0.116416	0.241813	0.747523	0.255158	0.845496	0.398823	0.788232	0.610381		35.875	36	T1D6
	Chi-multiple		12.3381	140.87	22.119	45.9444	142.029	48.48	160.644	75.7764	149.764	115.972		36	36	T1D6
														36.125	37	T1D7
	T1D7	<	25	20	26	28	17	19	30	25	25	33		36.25	37	T1D7
		>	22	27	21	19	29	15	8	13	8	11		36.375	37	T1D7
		Tot	47	47	47	47	46	34	38	38	33	44		36.5	37	T1D7
	Expected	<	28.6303	23.64	28.0679	26.0108	30.648	21.7577	26.883	23.5631	18.0041	28.0634		36.625	37	T1D7
		>	18.3697	23.36	18.9321	20.9892	15.352	12.2423	11.117	14.4369	14.9959	15.9366		36.75	37	T1D7
	Chi-sq		0.277816	0.288268	0.538553	0.559457	1.97759e-05	0.324503	0.266365	0.63105	0.014452	0.121524		36.875	37	T1D7
	Chi-multiple		52.785	54.7708	102.325	106.297	0.00375742	61.6555	50.6094	119.899	2.74588	23.0896		37	37	T1D7
														37.125	38	T1D8
	T1D8	<	36	32	25	25	19	18	25	20	18	29		37.25	38	T1D8
		>	11	14	22	22	26	9	7	17	22	18		37.375	38	T1D8
		Tot	47	46	47	47	45	27	32	37	40	47		37.5	38	T1D8
	Expected	<	28.6303	23.1371	28.0679	26.0108	29.9817	17.2782	22.6383	22.943	21.8232	29.9768		37.625	38	T1D8
		>	18.3697	22.8629	18.9321	20.9892	15.0183	9.72184	9.3617	14.057	18.1768	17.0232		37.75	38	T1D8
	Chi-sq		0.0275871	0.00895985	0.361555	0.766788	0.000517228	0.772274	0.358776	0.318847	0.224725	0.766885		37.875	38	T1D8
	Chi-multiple		5.24156	1.70237	68.6955	145.69	0.0982733	146.732	68.1674	60.5808	42.6978	145.708		38	38	T1D8
														38.125	39	T1D9
	T1D9	<	34	27	24	17	24	17	19	22	22	30		38.25	39	T1D9
		>	11	18	21	26	20	12	6	15	12	13		38.375	39	T1D9
		Tot	45	45	45	43	44	29	25	37	34	43		38.5	39	T1D9
	Expected	<	27.412	22.6341	26.8735	23.7971	29.3155	18.558	17.6862	22.943	18.5497	27.4256		38.625	39	T1D9
		>	17.588	22.3659	18.1265	19.2029	14.6845	10.442	7.31383	14.057	15.4503	15.5744		38.75	39	T1D9
	Chi-sq		0.0441443	0.193024	0.382455	0.037066	0.0892484	0.546696	0.563541	0.749417	0.234682	0.414033		38.875	39	T1D9
	Chi-multiple		8.38741	36.6745	72.6665	7.04253	16.9572	103.872	107.073	142.389	44.5897	78.6662		39	39	T1D9
														39.125	40	T1D10
	T1D10	<	29	26	19	19	16	2	2	5	4	8		39.25	40	T1D10
		>	1	4	11	11	11	1	0	1	3	4		39.375	40	T1D10
		Tot	30	30	30	30	27	3	2	6	7	12		39.5	40	T1D10
	Expected	<	18.2746	15.0894	17.9157	16.6026	17.989	1.9198	1.41489	3.72049	3.81906	7.65366		39.625	40	T1D10
		>	11.7254	14.9106	12.0843	13.3974	9.01096	1.0802	0.585106	2.27951	3.18094	4.34634		39.75	40	T1D10
	Chi-sq		5.99154e-05	6.77473e-05	0.686483	0.378626	0.416921	0.923149	0.363122	0.281831	0.890755	0.835216		39.875	40	T1D10
	Chi-multiple		0.0113839	0.012872	130.432	71.9389	79.215	175.398	68.9931	53.5479	169.243	158.691		40	40	T1D10
														40.125	41	T1D11
	T1D11	<	25	23	27	23	33	16	19	21	24	29		40.25	41	T1D11
		>	23	25	21	24	13	16	13	22	15	17		40.375	41	T1D11
		Tot	48	48	48	47	46	32	32	43	39	46		40.5	41	T1D11
	Expected	<	29.2394	24.143	28.6651	26.0108	30.648	20.4778	22.6383	26.6635	21.2776	29.339		40.625	41	T1D11
		>	18.7606	23.857	19.3349	20.9892	15.352	11.5222	9.3617	16.3365	17.7224	16.661		40.75	41	T1D11
	Chi-sq		0.209817	0.741423	0.624119	0.377021	0.462085	0.0991388	0.157434	0.0751692	0.3813	0.917169		40.875	41	T1D11
	Chi-multiple		39.8652	140.87	118.583	71.634	87.7961	18.8364	29.9125	14.2821	72.447	174.262		41	41	T1D11
														41.125	42	T1E2
	T1E2	<	33	28	27	25	32	17	21	20	20	30		41.25	42	T1E2
		>	15	19	21	19	14	14	9	22	20	17		41.375	42	T1E2
		Tot	48	47	48	44	46	31	30	42	40	47		41.5	42	T1E2
	Expected	<	29.2394	23.64	28.6651	24.3505	30.648	19.8379	21.2234	26.0434	21.8232	29.9768		41.625	42	T1E2
		>	18.7606	23.36	19.3349	19.6495	15.352	11.1621	8.7766	15.9566	18.1768	17.0232		41.75	42	T1E2
	Chi-sq		0.265961	0.20339	0.624119	0.843869	0.672484	0.288313	0.92856	0.0546976	0.562617	0.994389		41.875	42	T1E2
	Chi-multiple		50.5325	38.6442	118.583	160.335	127.772	54.7795	176.426	10.3926	106.897	188.934		42	42	T1E2
														42.125	43	T1E3
	T1E3	<	27	18	29	23	34	17	20	24	16	24		42.25	43	T1E3
		>	20	29	18	22	12	15	8	23	22	23		42.375	43	T1E3
		Tot	47	47	47	45	46	32	28	47	38	47		42.5	43	T1E3
	Expected	<	28.6303	23.64	28.0679	24.904	30.648	20.4778	19.8085	29.1438	20.732	29.9768		42.625	43	T1E3
		>	18.3697	23.36	18.9321	20.096	15.352	11.5222	8.19149	17.8562	17.268	17.0232		42.75	43	T1E3
	Chi-sq		0.626005	0.0998873	0.781623	0.568054	0.294595	0.200273	0.936599	0.12214	0.123147	0.0696974		42.875	43	T1E3
	Chi-multiple		118.941	18.9786	148.508	107.93	55.973	38.0519	177.954	23.2067	23.398	13.2425		43	43	T1E3
														43.125	44	T1E4
	T1E4	<	26	18	25	23	30	12	18	21	23	23		43.25	44	T1E4
		>	21	28	22	23	16	16	15	21	15	21		43.375	44	T1E4
		Tot	47	46	47	46	46	28	33	42	38	44		43.5	44	T1E4
	Expected	<	28.6303	23.1371	28.0679	25.4574	30.648	17.9181	23.3457	26.0434	20.732	28.0634		43.625	44	T1E4
		>	18.3697	22.8629	18.9321	20.5426	15.352	10.0819	9.65426	15.9566	17.268	15.9366		43.75	44	T1E4
	Chi-sq		0.431693	0.129806	0.361555	0.466115	0.839439	0.0198098	0.0408045	0.108855	0.459969	0.112244		43.875	44	T1E4
	Chi-multiple		82.0217	24.6632	68.6955	88.5619	159.493	3.76385	7.75285	20.6825	87.394	21.3263		44	44	T1E4
														44.125	45	T1E5
	T1E5	<	25	19	23	25	29	22	23	25	20	30		44.25	45	T1E5
		>	23	29	25	23	18	15	11	18	22	18		44.375	45	T1E5
		Tot	48	48	48	48	47	37	34	43	42	48		44.5	45	T1E5
	Expected	<	29.2394	24.143	28.6651	26.5642	31.3143	23.6775	24.0532	26.6635	22.9144	30.6146		44.625	45	T1E5
		>	18.7606	23.857	19.3349	21.4358	15.6857	13.3225	9.94681	16.3365	19.0856	17.3854		44.75	45	T1E5
	Chi-sq		0.209817	0.137626	0.0954798	0.649719	0.47407	0.565624	0.691349	0.601211	0.366445	0.85356		44.875	45	T1E5
	Chi-multiple		39.8652	26.1489	18.1412	123.447	90.0733	107.469	131.356	114.23	69.6245	162.176		45	45	T1E5
														45.125	46	T1E6
	T1E6	<	31	23	27	19	29	21	18	22	20	27		45.25	46	T1E6
		>	16	24	20	28	17	12	11	18	17	18		45.375	46	T1E6
		Tot	47	47	47	47	46	33	29	40	37	45		45.5	46	T1E6
	Expected	<	28.6303	23.64	28.0679	26.0108	30.648	21.1177	20.516	24.8033	20.1865	28.7012		45.625	46	T1E6
		>	18.3697	23.36	18.9321	20.9892	15.352	11.8823	8.48404	15.1967	16.8135	16.2988		45.75	46	T1E6
	Chi-sq		0.478694	0.851877	0.750788	0.0396827	0.606352	0.96594	0.304438	0.36114	0.950909	0.597748		45.875	46	T1E6
	Chi-multiple		90.9518	161.857	142.65	7.53972	115.207	183.529	57.8432	68.6167	180.673	113.572		46	46	T1E6
														46.125	47	T1E7
	T1E7	<	29	23	25	27	30	16	21	26	18	30		46.25	47	T1E7
		>	18	25	23	17	17	9	9	13	17	14		46.375	47	T1E7
		Tot	47	48	48	44	47	25	30	39	35	44		46.5	47	T1E7
	Expected	<	28.6303	24.143	28.6651	24.3505	31.3143	15.9983	21.2234	24.1832	19.0953	28.0634		46.625	47	T1E7
		>	18.3697	23.857	19.3349	19.6495	15.6857	9.00171	8.7766	14.8168	15.9047	15.9366		46.75	47	T1E7
	Chi-sq		0.911994	0.741423	0.280767	0.42172	0.684346	0.999433	0.92856	0.548911	0.710021	0.543567		46.875	47	T1E7
	Chi-multiple		173.279	140.87	53.3458	80.1268	130.026	189.892	176.426	104.293	134.904	103.278		47	47	T1E7
														47.125	48	T1E8
	T1E8	<	28	29	27	24	26	15	18	27	22	28		47.25	48	T1E8
		>	20	19	21	24	22	20	13	20	17	19		47.375	48	T1E8
		Tot	48	48	48	48	48	35	31	47	39	47		47.5	48	T1E8
	Expected	<	29.2394	24.143	28.6651	26.5642	31.9805	22.3976	21.9309	29.1438	21.2776	29.9768		47.625	48	T1E8
		>	18.7606	23.857	19.3349	21.4358	16.0195	12.6024	9.06915	17.8562	17.7224	17.0232		47.75	48	T1E8
	Chi-sq		0.713889	0.160882	0.624119	0.45658	0.0671612	0.00918896	0.120692	0.519397	0.816295	0.548549		47.875	48	T1E8
	Chi-multiple		135.639	30.5675	118.583	86.7503	12.7606	1.7459	22.9316	98.6855	155.096	104.224		48	48	T1E8
														48.125	49	T1E9
	T1E9	<	40	30	23	31	26	25	22	26	27	34		48.25	49	T1E9
		>	7	16	24	16	20	12	3	15	7	12		48.375	49	T1E9
		Tot	47	46	47	47	46	37	25	41	34	46		48.5	49	T1E9
	Expected	<	28.6303	23.1371	28.0679	26.0108	30.648	23.6775	17.6862	25.4233	18.5497	29.339		48.625	49	T1E9
		>	18.3697	22.8629	18.9321	20.9892	15.352	13.3225	7.31383	15.5767	15.4503	16.661		48.75	49	T1E9
	Chi-sq		0.000676648	0.0429903	0.131757	0.143227	0.146136	0.650589	0.0578992	0.852798	0.00360805	0.152767		48.875	49	T1E9
	Chi-multiple		0.128563	8.16816	25.0338	27.2132	27.7658	123.612	11.0009	162.032	0.68553	29.0258		49	49	T1E9
														49.125	50	T1E10
	T1E10	<	23	20	32	32	33	13	20	24	20	22		49.25	50	T1E10
		>	25	28	16	14	13	20	14	20	16	24		49.375	50	T1E10
		Tot	48	48	48	46	46	33	34	44	36	46		49.5	50	T1E10
	Expected	<	29.2394	24.143	28.6651	25.4574	30.648	21.1177	24.0532	27.2836	19.6409	29.339		49.625	50	T1E10
		>	18.7606	23.857	19.3349	20.5426	15.352	11.8823	9.94681	16.7164	16.3591	16.661		49.75	50	T1E10
	Chi-sq		0.0649374	0.231693	0.326385	0.0523287	0.462085	0.00324131	0.126526	0.307782	0.90432	0.024363		49.875	50	T1E10
	Chi-multiple		12.3381	44.0216	62.0132	9.94246	87.7961	0.615849	24.0399	58.4786	171.821	4.62897		50	50	T1E10
														50.125	51	T1E11
	T1E11	<	30	21	26	31	33	12	18	17	13	24		50.25	51	T1E11
		>	17	26	21	16	11	14	10	22	22	21		50.375	51	T1E11
		Tot	47	47	47	47	44	26	28	39	35	45		50.5	51	T1E11
	Expected	<	28.6303	23.64	28.0679	26.0108	29.3155	16.6382	19.8085	24.1832	19.0953	28.7012		50.625	51	T1E11
		>	18.3697	23.36	18.9321	20.9892	14.6845	9.36177	8.19149	14.8168	15.9047	16.2988		50.75	51	T1E11
	Chi-sq		0.682199	0.441184	0.538553	0.143227	0.238813	0.0580943	0.452494	0.017797	0.0385269	0.144811		50.875	51	T1E11
	Chi-multiple		129.618	83.825	102.325	27.2132	45.3745	11.0379	85.9738	3.38142	7.32011	27.5142		51	51	T1E11
														51.125	52	T1F2
	T1F2	<	26	25	31	31	26	19	21	23	28	28		51.25	52	T1F2
		>	22	23	17	17	20	14	10	17	10	18		51.375	52	T1F2
		Tot	48	48	48	48	46	33	31	40	38	46		51.5	52	T1F2
	Expected	<	29.2394	24.143	28.6651	26.5642	30.648	21.1177	21.9309	24.8033	20.732	29.339		51.625	52	T1F2
		>	18.7606	23.857	19.3349	21.4358	15.352	11.8823	9.06915	15.1967	17.268	16.661		51.75	52	T1F2
	Chi-sq		0.337932	0.804606	0.491999	0.197791	0.146136	0.442491	0.713251	0.556913	0.0178896	0.681244		51.875	52	T1F2
	Chi-multiple		64.2072	152.875	93.4799	37.5804	27.7658	84.0732	135.518	105.814	3.39902	129.436		52	52	T1F2
														52.125	53	T1F3
	T1F3	<	37	27	32	22	18	19	28	26	25	33		52.25	53	T1F3
		>	10	20	15	25	28	10	7	15	15	12		52.375	53	T1F3
		Tot	47	47	47	47	46	29	35	41	40	45		52.5	53	T1F3
	Expected	<	28.6303	23.64	28.0679	26.0108	30.648	18.558	24.7606	25.4233	21.8232	28.7012		52.625	53	T1F3
		>	18.3697	23.36	18.9321	20.9892	15.352	10.442	10.2394	15.5767	18.1768	16.2988		52.75	53	T1F3
	Chi-sq		0.0123477	0.326979	0.242238	0.239272	7.66212e-05	0.86424	0.228751	0.852798	0.313075	0.182437		52.875	53	T1F3
	Chi-multiple		2.34606	62.1261	46.0252	45.4617	0.014558	164.206	43.4626	162.032	59.4842	34.6631		53	53	T1F3
														53.125	54	T1F4
	T1F4	<	32	27	20	20	27	18	26	26	20	28		53.25	54	T1F4
		>	15	18	27	25	18	9	8	15	19	16		53.375	54	T1F4
		Tot	47	45	47	45	45	27	34	41	39	44		53.5	54	T1F4
	Expected	<	28.6303	22.6341	28.0679	24.904	29.9817	17.2782	24.0532	25.4233	21.2776	28.0634		53.625	54	T1F4
		>	18.3697	22.3659	18.9321	20.096	15.0183	9.72184	9.94681	15.5767	17.7224	15.9366		53.75	54	T1F4
	Chi-sq		0.313769	0.193024	0.0164211	0.141427	0.345876	0.772274	0.463012	0.852798	0.681162	0.984131		53.875	54	T1F4
	Chi-multiple		59.6161	36.6745	3.12002	26.8712	65.7164	146.732	87.9723	162.032	129.421	186.985		54	54	T1F4
														54.125	55	T1F5
	T1F5	<	27	21	22	21	30	20	22	26	23	25		54.25	55	T1F5
		>	21	27	26	25	16	12	9	15	14	19		54.375	55	T1F5
		Tot	48	48	48	46	46	32	31	41	37	44		54.5	55	T1F5
	Expected	<	29.2394	24.143	28.6651	25.4574	30.648	20.4778	21.9309	25.4233	20.1865	28.0634		54.625	55	T1F5
		>	18.7606	23.857	19.3349	20.5426	15.352	11.5222	9.06915	15.5767	16.8135	15.9366		54.75	55	T1F5
	Chi-sq		0.507684	0.364232	0.0498251	0.186176	0.839439	0.860321	0.978221	0.852798	0.352914	0.336618		54.875	55	T1F5
	Chi-multiple		96.46	69.2041	9.46677	35.3734	159.493	163.461	185.862	162.032	67.0536	63.9574		55	55	T1F5
														55.125	56	T1F6
	T1F6	<	40	40	31	16	27	0	0	1	0	1		55.25	56	T1F6
		>	0	0	9	22	12	0	0	0	0	0		55.375	56	T1F6
		Tot	40	40	40	38	39	0	0	1	0	1		55.5	56	T1F6
	Expected	<	24.3662	20.1192	23.8876	21.03	25.9842	0	0	0.620081	0	0.637805		55.625	56	T1F6
		>	15.6338	19.8808	16.1124	16.97	13.0158	0	0	0.379919	0	0.362195		55.75	56	T1F6
	Chi-sq		4.06181e-07	3.2371e-10	0.0218552	0.100725	0.730127	#DIV/0!	#DIV/0!	0.433776	#DIV/0!	0.451104		55.875	56	T1F6
	Chi-multiple		7.71744e-05	6.15048e-08	4.15248	19.1378	138.724	#DIV/0!	#DIV/0!	82.4175	#DIV/0!	85.7097		56	56	T1F6
														56.125	57	T1F7
	T1F7	<	28	23	26	25	22	20	19	22	17	21		56.25	57	T1F7
		>	18	23	20	21	24	15	14	20	17	23		56.375	57	T1F7
		Tot	46	46	46	46	46	35	33	42	34	44		56.5	57	T1F7
	Expected	<	28.0211	23.1371	27.4707	25.4574	30.648	22.3976	23.3457	26.0434	18.5497	28.0634		56.625	57	T1F7
		>	17.9789	22.8629	18.5293	20.5426	15.352	12.6024	9.65426	15.9566	15.4503	15.9366		56.75	57	T1F7
	Chi-sq		0.994906	0.967758	0.658398	0.892097	0.00685054	0.398514	0.0963387	0.198636	0.593498	0.0267253		56.875	57	T1F7
	Chi-multiple		189.032	183.874	125.096	169.498	1.3016	75.7177	18.3044	37.7408	112.765	5.0778		57	57	T1F7
														57.125	58	T1F8
	T1F8	<	26	20	31	22	29	21	24	23	23	25		57.25	58	T1F8
		>	21	27	16	23	15	12	13	21	16	19		57.375	58	T1F8
		Tot	47	47	47	45	44	33	37	44	39	44		57.5	58	T1F8
	Expected	<	28.6303	23.64	28.0679	24.904	29.3155	21.1177	26.1755	27.2836	21.2776	28.0634		57.625	58	T1F8
		>	18.3697	23.36	18.9321	20.096	14.6845	11.8823	10.8245	16.7164	17.7224	15.9366		57.75	58	T1F8
	Chi-sq		0.431693	0.288268	0.383203	0.383875	0.919664	0.96594	0.431769	0.183357	0.579642	0.336618		57.875	58	T1F8
	Chi-multiple		82.0217	54.7708	72.8086	72.9363	174.736	183.529	82.0361	34.8379	110.132	63.9574		58	58	T1F8
														58.125	59	T1F9
	T1F9	<	31	26	25	29	29	21	21	23	22	31		58.25	59	T1F9
		>	16	21	22	17	17	10	10	15	12	14		58.375	59	T1F9
		Tot	47	47	47	46	46	31	31	38	34	45		58.5	59	T1F9
	Expected	<	28.6303	23.64	28.0679	25.4574	30.648	19.8379	21.9309	23.5631	18.5497	28.7012		58.625	59	T1F9
		>	18.3697	23.36	18.9321	20.5426	15.352	11.1621	9.06915	14.4369	15.4503	16.2988		58.75	59	T1F9
	Chi-sq		0.478694	0.49115	0.361555	0.293408	0.606352	0.663693	0.713251	0.85072	0.234682	0.475859		58.875	59	T1F9
	Chi-multiple		90.9518	93.3185	68.6955	55.7475	115.207	126.102	135.518	161.637	44.5897	90.4133		59	59	T1F9
														59.125	60	T1F10
	T1F10	<	33	26	27	26	29	11	14	9	13	14		59.25	60	T1F10
		>	14	21	20	19	15	14	13	27	20	29		59.375	60	T1F10
		Tot	47	47	47	45	44	25	27	36	33	43		59.5	60	T1F10
	Expected	<	28.6303	23.64	28.0679	24.904	29.3155	15.9983	19.1011	22.3229	18.0041	27.4256		59.625	60	T1F10
		>	18.3697	23.36	18.9321	20.096	14.6845	9.00171	7.89894	13.6771	14.9959	15.5744		59.75	60	T1F10
	Chi-sq		0.191455	0.49115	0.750788	0.742415	0.919664	0.0372935	0.0309363	4.76513e-06	0.080204	2.04652e-05		59.875	60	T1F10
	Chi-multiple		36.3765	93.3185	142.65	141.059	174.736	7.08577	5.87789	0.000905374	15.2388	0.00388838		60	60	T1F10
														60.125	61	T1F11
	T1F11	<	39	32	29	27	20	2	5	11	12	14		60.25	61	T1F11
		>	1	8	11	11	16	3	3	7	9	12		60.375	61	T1F11
		Tot	40	40	40	38	36	5	8	18	21	26		60.5	61	T1F11
	Expected	<	24.3662	20.1192	23.8876	21.03	23.9854	3.19966	5.65957	11.1615	11.4572	16.5829		60.625	61	T1F11
		>	15.6338	19.8808	16.1124	16.97	12.0146	1.80034	2.34043	6.83853	9.54282	9.41707		60.75	61	T1F11
	Chi-sq		2.11625e-06	0.000171888	0.0993276	0.0514065	0.158948	0.263708	0.608239	0.937502	0.811962	0.291917		60.875	61	T1F11
	Chi-multiple		0.000402087	0.0326587	18.8722	9.76723	30.2002	50.1045	115.565	178.125	154.273	55.4642		61	61	T1F11
														61.125	62	T1G2
	T1G2	<	31	28	36	14	28	5	10	11	12	13		61.25	62	T1G2
		>	7	10	2	24	8	8	2	2	3	3		61.375	62	T1G2
		Tot	38	38	38	38	36	13	12	13	15	16		61.5	62	T1G2
	Expected	<	23.1479	19.1132	22.6932	21.03	23.9854	8.31911	8.48936	8.06106	8.1837	10.2049		61.625	62	T1G2
		>	14.8521	18.8868	15.3068	16.97	12.0146	4.68089	3.51064	4.93894	6.8163	5.79512		61.75	62	T1G2
	Chi-sq		0.00904023	0.00393532	1.07634e-05	0.0217923	0.155914	0.0551432	0.337779	0.0930775	0.0478196	0.145982		61.875	62	T1G2
	Chi-multiple		1.71764	0.747711	0.00204504	4.14055	29.6236	10.4772	64.178	17.6847	9.08573	27.7367		62	62	T1G2
														62.125	63	T1G3
	T1G3	<	35	30	31	14	12	30	32	28	25	38		62.25	63	T1G3
		>	11	16	15	30	33	10	9	14	17	8		62.375	63	T1G3
		Tot	46	46	46	44	45	40	41	42	42	46		62.5	63	T1G3
	Expected	<	28.0211	23.1371	27.4707	24.3505	29.9817	25.5973	29.0053	26.0434	22.9144	29.339		62.625	63	T1G3
		>	17.9789	22.8629	18.5293	19.6495	15.0183	14.4027	11.9947	15.9566	19.0856	16.661		62.75	63	T1G3
	Chi-sq		0.0349598	0.0429903	0.288707	0.00169657	1.31124e-08	0.146998	0.303932	0.53393	0.518064	0.00788664		62.875	63	T1G3
	Chi-multiple		6.64237	8.16816	54.8543	0.322349	2.49136e-06	27.9296	57.747	101.447	98.4322	1.49846		63	63	T1G3
														63.125	64	T1G4
	T1G4	<	30	21	31	19	30	16	20	26	19	24		63.25	64	T1G4
		>	16	25	15	26	15	18	13	17	16	21		63.375	64	T1G4
		Tot	46	46	46	45	45	34	33	43	35	45		63.5	64	T1G4
	Expected	<	28.0211	23.1371	27.4707	24.904	29.9817	21.7577	23.3457	26.6635	19.0953	28.7012		63.625	64	T1G4
		>	17.9789	22.8629	18.5293	20.096	15.0183	12.2423	9.65426	16.3365	15.9047	16.2988		63.75	64	T1G4
	Chi-sq		0.549866	0.528565	0.288707	0.076668	0.995392	0.0396796	0.200466	0.834864	0.97419	0.144811		63.875	64	T1G4
	Chi-multiple		104.475	100.427	54.8543	14.5669	189.124	7.53913	38.0885	158.624	185.096	27.5142		64	64	T1G4
														64.125	65	T1G5
	T1G5	<	31	23	23	22	16	21	22	28	18	30		64.25	65	T1G5
		>	17	25	25	24	31	10	11	19	22	17		64.375	65	T1G5
		Tot	48	48	48	46	47	31	33	47	40	47		64.5	65	T1G5
	Expected	<	29.2394	24.143	28.6651	25.4574	31.3143	19.8379	23.3457	29.1438	21.8232	29.9768		64.625	65	T1G5
		>	18.7606	23.857	19.3349	20.5426	15.6857	11.1621	9.65426	17.8562	18.1768	17.0232		64.75	65	T1G5
	Chi-sq		0.602511	0.741423	0.0954798	0.305176	2.16699e-06	0.663693	0.606595	0.731035	0.224725	0.994389		64.875	65	T1G5
	Chi-multiple		114.477	140.87	18.1412	57.9835	0.000411728	126.102	115.253	138.897	42.6978	188.934		65	65	T1G5
														65.125	66	T1G6
	T1G6	<	31	22	25	11	25	7	7	9	14	17		65.25	66	T1G6
		>	2	10	8	21	7	1	4	5	3	3		65.375	66	T1G6
		Tot	33	32	33	32	32	8	11	14	17	20		65.5	66	T1G6
	Expected	<	20.1021	16.0954	19.7073	17.7095	21.3203	5.11945	7.78191	8.68114	9.27486	12.7561		65.625	66	T1G6
		>	12.8979	15.9046	13.2927	14.2905	10.6797	2.88055	3.21809	5.31886	7.72514	7.2439		65.75	66	T1G6
	Chi-sq		0.0001011	0.0368298	0.0603093	0.0170412	0.167755	0.166023	0.604305	0.860627	0.0213571	0.0483363		65.875	66	T1G6
	Chi-multiple		0.019209	6.99767	11.4588	3.23783	31.8735	31.5444	114.818	163.519	4.05784	9.18389		66	66	T1G6
														66.125	67	T1G7
	T1G7	<	21	21	26	21	16	25	31	23	29	34		66.25	67	T1G7
		>	26	27	22	27	32	8	9	21	14	13		66.375	67	T1G7
		Tot	47	48	48	48	48	33	40	44	43	47		66.5	67	T1G7
	Expected	<	28.6303	24.143	28.6651	26.5642	31.9805	21.1177	28.2979	27.2836	23.4599	29.9768		66.625	67	T1G7
		>	18.3697	23.857	19.3349	21.4358	16.0195	11.8823	11.7021	16.7164	19.5401	17.0232		66.75	67	T1G7
	Chi-sq		0.0225484	0.364232	0.432859	0.106202	1.00058e-06	0.159165	0.347663	0.183357	0.0897409	0.222098		66.875	67	T1G7
	Chi-multiple		4.2842	69.2041	82.2431	20.1784	0.00019011	30.2413	66.056	34.8379	17.0508	42.1986		67	67	T1G7
														67.125	68	T1G8
	T1G8	<	25	25	29	24	27	11	19	25	23	26		67.25	68	T1G8
		>	23	23	19	23	18	21	13	19	15	21		67.375	68	T1G8
		Tot	48	48	48	47	45	32	32	44	38	47		67.5	68	T1G8
	Expected	<	29.2394	24.143	28.6651	26.0108	29.9817	20.4778	22.6383	27.2836	20.732	29.9768		67.625	68	T1G8
		>	18.7606	23.857	19.3349	20.9892	15.0183	11.5222	9.3617	16.7164	17.268	17.0232		67.75	68	T1G8
	Chi-sq		0.209817	0.804606	0.921491	0.555198	0.345876	0.000482315	0.157434	0.478148	0.459969	0.227469		67.875	68	T1G8
	Chi-multiple		39.8652	152.875	175.083	105.488	65.7164	0.0916399	29.9125	90.8481	87.394	43.2191		68	68	T1G8
														68.125	69	T1G9
	T1G9	<	24	19	27	30	29	20	23	20	21	26		68.25	69	T1G9
		>	24	28	21	17	17	12	9	22	19	20		68.375	69	T1G9
		Tot	48	47	48	47	46	32	32	42	40	46		68.5	69	T1G9
	Expected	<	29.2394	23.64	28.6651	26.0108	30.648	20.4778	22.6383	26.0434	21.8232	29.339		68.625	69	T1G9
		>	18.7606	23.36	19.3349	20.9892	15.352	11.5222	9.3617	15.9566	18.1768	16.661		68.75	69	T1G9
	Chi-sq		0.121171	0.175843	0.624119	0.241813	0.606352	0.860321	0.888226	0.0546976	0.793777	0.305696		68.875	69	T1G9
	Chi-multiple		23.0224	33.4102	118.583	45.9444	115.207	163.461	168.763	10.3926	150.818	58.0821		69	69	T1G9
														69.125	70	T1G10
	T1G10	<	22	21	30	24	29	17	23	21	20	27		69.25	70	T1G10
		>	26	25	18	24	19	13	12	25	22	21		69.375	70	T1G10
		Tot	48	46	48	48	48	30	35	46	42	48		69.5	70	T1G10
	Expected	<	29.2394	23.1371	28.6651	26.5642	31.9805	19.198	24.7606	28.5237	22.9144	30.6146		69.625	70	T1G10
		>	18.7606	22.8629	19.3349	21.4358	16.0195	10.802	10.2394	17.4763	19.0856	17.3854		69.75	70	T1G10
	Chi-sq		0.0322338	0.528565	0.694435	0.45658	0.361603	0.403163	0.513006	0.0222822	0.366445	0.277702		69.875	70	T1G10
	Chi-multiple		6.12442	100.427	131.943	86.7503	68.7046	76.6011	97.4711	4.23362	69.6245	52.7633		70	70	T1G10
														70.125	71	T1G11
	T1G11	<	26	23	27	20	39	23	21	23	25	26		70.25	71	T1G11
		>	21	24	20	26	8	11	9	22	13	21		70.375	71	T1G11
		Tot	47	47	47	46	47	34	30	45	38	47		70.5	71	T1G11
	Expected	<	28.6303	23.64	28.0679	25.4574	31.3143	21.7577	21.2234	27.9037	20.732	29.9768		70.625	71	T1G11
		>	18.3697	23.36	18.9321	20.5426	15.6857	12.2423	8.7766	17.0963	17.268	17.0232		70.75	71	T1G11
	Chi-sq		0.431693	0.851877	0.750788	0.105542	0.0174328	0.657152	0.92856	0.13205	0.164378	0.227469		70.875	71	T1G11
	Chi-multiple		82.0217	161.857	142.65	20.053	3.31223	124.859	176.426	25.0894	31.2318	43.2191		71	71	T1G11
														71.125	72	T1H2
	T1H2	<	30	22	27	19	36	15	22	24	18	23		71.25	72	T1H2
		>	15	24	19	25	9	20	8	17	19	20		71.375	72	T1H2
		Tot	45	46	46	44	45	35	30	41	37	43		71.5	72	T1H2
	Expected	<	27.412	23.1371	27.4707	24.3505	29.9817	22.3976	21.2234	25.4233	20.1865	27.4256		71.625	72	T1H2
		>	17.588	22.8629	18.5293	19.6495	15.0183	12.6024	8.7766	15.5767	16.8135	15.5744		71.75	72	T1H2
	Chi-sq		0.429135	0.737392	0.887468	0.104689	0.0570972	0.00918896	0.755297	0.646967	0.470349	0.160264		71.875	72	T1H2
	Chi-multiple		81.5357	140.104	168.619	19.8908	10.8485	1.7459	143.506	122.924	89.3664	30.4502		72	72	T1H2
														72.125	73	T1H3
	T1H3	<	22	11	35	29	10	24	26	20	24	23		72.25	73	T1H3
		>	24	34	11	16	33	15	13	22	19	21		72.375	73	T1H3
		Tot	46	45	46	45	43	39	39	42	43	44		72.5	73	T1H3
	Expected	<	28.0211	22.6341	27.4707	24.904	28.6492	24.9573	27.5904	26.0434	23.4599	28.0634		72.625	73	T1H3
		>	17.9789	22.3659	18.5293	20.096	14.3508	14.0427	11.4096	15.9566	19.5401	15.9366		72.75	73	T1H3
	Chi-sq		0.0688476	0.000523029	0.023609	0.219359	1.62793e-09	0.749457	0.575617	0.0546976	0.868626	0.112244		72.875	73	T1H3
	Chi-multiple		13.081	0.0993755	4.48571	41.6783	3.09308e-07	142.397	109.367	10.3926	165.039	21.3263		73	73	T1H3
														73.125	74	T1H4
	T1H4	<	29	29	26	21	23	15	23	25	18	28		73.25	74	T1H4
		>	18	18	21	24	20	10	6	13	13	13		73.375	74	T1H4
		Tot	47	47	47	45	43	25	29	38	31	41		73.5	74	T1H4
	Expected	<	28.6303	23.64	28.0679	24.904	28.6492	15.9983	20.516	23.5631	16.913	26.15		73.625	74	T1H4
		>	18.3697	23.36	18.9321	20.096	14.3508	9.00171	8.48404	14.4369	14.087	14.85		73.75	74	T1H4
	Chi-sq		0.911994	0.117891	0.538553	0.241745	0.0677067	0.677455	0.310613	0.63105	0.694984	0.547757		73.875	74	T1H4
	Chi-multiple		173.279	22.3993	102.325	45.9315	12.8643	128.716	59.0165	119.899	132.047	104.074		74	74	T1H4
														74.125	75	T1H5
	T1H5	<	32	21	21	25	27	21	22	32	26	37		74.25	75	T1H5
		>	16	26	27	21	19	11	9	12	13	9		74.375	75	T1H5
		Tot	48	47	48	46	46	32	31	44	39	46		74.5	75	T1H5
	Expected	<	29.2394	23.64	28.6651	25.4574	30.648	20.4778	21.9309	27.2836	21.2776	29.339		74.625	75	T1H5
		>	18.7606	23.36	19.3349	20.5426	15.352	11.5222	9.06915	16.7164	17.7224	16.661		74.75	75	T1H5
	Chi-sq		0.414155	0.441184	0.0240863	0.892097	0.254019	0.847504	0.978221	0.142941	0.12884	0.0187674		74.875	75	T1H5
	Chi-multiple		78.6895	83.825	4.57639	169.498	48.2637	161.026	185.862	27.1587	24.4795	3.5658		75	75	T1H5
														75.125	76	T1H6
	T1H6	<	26	21	25	23	27	22	27	29	24	30		75.25	76	T1H6
		>	21	26	22	23	16	10	9	12	16	12		75.375	76	T1H6
		Tot	47	47	47	46	43	32	36	41	40	42		75.5	76	T1H6
	Expected	<	28.6303	23.64	28.0679	25.4574	28.6492	20.4778	25.4681	25.4233	21.8232	26.7878		75.625	76	T1H6
		>	18.3697	23.36	18.9321	20.5426	14.3508	11.5222	10.5319	15.5767	18.1768	15.2122		75.75	76	T1H6
	Chi-sq		0.431693	0.441184	0.361555	0.466115	0.593789	0.575088	0.574647	0.249797	0.489414	0.302426		75.875	76	T1H6
	Chi-multiple		82.0217	83.825	68.6955	88.5619	112.82	109.267	109.183	47.4613	92.9886	57.4609		76	76	T1H6
														76.125	77	T1H7
	T1H7	<	27	18	32	29	28	28	29	27	25	32		76.25	77	T1H7
		>	21	30	16	17	20	11	10	17	17	15		76.375	77	T1H7
		Tot	48	48	48	46	48	39	39	44	42	47		76.5	77	T1H7
	Expected	<	29.2394	24.143	28.6651	25.4574	31.9805	24.9573	27.5904	27.2836	22.9144	29.9768		76.625	77	T1H7
		>	18.7606	23.857	19.3349	20.5426	16.0195	14.0427	11.4096	16.7164	19.0856	17.0232		76.75	77	T1H7
	Chi-sq		0.507684	0.0761673	0.326385	0.293408	0.223069	0.31011	0.619794	0.929812	0.518064	0.539215		76.875	77	T1H7
	Chi-multiple		96.46	14.4718	62.0132	55.7475	42.3832	58.9209	117.761	176.664	98.4322	102.451		77	77	T1H7
														77.125	78	T1H8
	T1H8	<	26	28	33	22	30	29	15	28	17	31		77.25	78	T1H8
		>	22	20	15	26	16	6	12	12	14	13		77.375	78	T1H8
		Tot	48	48	48	48	46	35	27	40	31	44		77.5	78	T1H8
	Expected	<	29.2394	24.143	28.6651	26.5642	30.648	22.3976	19.1011	24.8033	16.913	28.0634		77.625	78	T1H8
		>	18.7606	23.857	19.3349	21.4358	15.352	12.6024	7.89894	15.1967	14.087	15.9366		77.75	78	T1H8
	Chi-sq		0.337932	0.265523	0.202059	0.185117	0.839439	0.0200763	0.082765	0.2977	0.97496	0.357005		77.875	78	T1H8
	Chi-multiple		64.2072	50.4494	38.3911	35.1722	159.493	3.81449	15.7253	56.5631	185.242	67.8309		78	78	T1H8
														78.125	79	T1H9
	T1H9	<	27	11	35	31	14	32	36	36	35	39		78.25	79	T1H9
		>	20	35	12	15	31	9	6	9	10	8		78.375	79	T1H9
		Tot	47	46	47	46	45	41	42	45	45	47		78.5	79	T1H9
	Expected	<	28.6303	23.1371	28.0679	25.4574	29.9817	26.2372	29.7128	27.9037	24.5511	29.9768		78.625	79	T1H9
		>	18.3697	22.8629	18.9321	20.5426	15.0183	14.7628	12.2872	17.0963	20.4489	17.0232		78.75	79	T1H9
	Chi-sq		0.626005	0.000344793	0.039244	0.10021	4.36452e-07	0.060804	0.0329671	0.0128956	0.0017583	0.00617411		78.875	79	T1H9
	Chi-multiple		118.941	0.0655107	7.45636	19.0398	8.29259e-05	11.5528	6.26375	2.45017	0.334077	1.17308		79	79	T1H9
														79.125	80	T1H10
	T1H10	<	22	24	28	26	37	26	21	28	30	35		79.25	80	T1H10
		>	26	24	20	22	11	8	11	15	7	11		79.375	80	T1H10
		Tot	48	48	48	48	48	34	32	43	37	46		79.5	80	T1H10
	Expected	<	29.2394	24.143	28.6651	26.5642	31.9805	21.7577	22.6383	26.6635	20.1865	29.339		79.625	80	T1H10
		>	18.7606	23.857	19.3349	21.4358	16.0195	12.2423	9.3617	16.3365	16.8135	16.661		79.75	80	T1H10
	Chi-sq		0.0322338	0.967065	0.844819	0.869876	0.124433	0.129603	0.524384	0.674545	0.00119462	0.0824597		79.875	80	T1H10
	Chi-multiple		6.12442	183.742	160.516	165.276	23.6422	24.6245	99.6329	128.164	0.226977	15.6673		80	80	T1H10
														80.125	81	T1H11
	T1H11	<	40	39	34	25	29	10	22	22	13	22		80.25	81	T1H11
		>	8	9	14	22	14	20	4	17	19	21		80.375	81	T1H11
		Tot	48	48	48	47	43	30	26	39	32	43		80.5	81	T1H11
	Expected	<	29.2394	24.143	28.6651	26.0108	28.6492	19.198	18.3936	24.1832	17.4586	27.4256		80.625	81	T1H11
		>	18.7606	23.857	19.3349	20.9892	14.3508	10.802	7.60638	14.8168	14.5414	15.5744		80.75	81	T1H11
	Chi-sq		0.00145715	1.79548e-05	0.116416	0.766788	0.909677	0.000468033	0.120027	0.471368	0.113437	0.0851658		80.875	81	T1H11
	Chi-multiple		0.276858	0.00341142	22.119	145.69	172.839	0.0889263	22.8051	89.5599	21.5531	16.1815		81	81	T1H11
														81.125	82	T2A2
	T2A2	<	20	24	33	26	28	27	26	30	28	35		81.25	82	T2A2
		>	28	24	15	22	19	14	9	13	10	11		81.375	82	T2A2
		Tot	48	48	48	48	47	41	35	43	38	46		81.5	82	T2A2
	Expected	<	29.2394	24.143	28.6651	26.5642	31.3143	26.2372	24.7606	26.6635	20.732	29.339		81.625	82	T2A2
		>	18.7606	23.857	19.3349	21.4358	15.6857	14.7628	10.2394	16.3365	17.268	16.661		81.75	82	T2A2
	Chi-sq		0.00627375	0.967065	0.202059	0.869876	0.305267	0.803999	0.645169	0.294499	0.0178896	0.0824597		81.875	82	T2A2
	Chi-multiple		1.19201	183.742	38.3911	165.276	58.0006	152.76	122.582	55.9547	3.39902	15.6673		82	82	T2A2
														82.125	83	T2A3
	T2A3	<	8	5	42	37	17	33	39	37	35	41		82.25	83	T2A3
		>	40	43	6	11	25	12	6	8	7	5		82.375	83	T2A3
		Tot	48	48	48	48	42	45	45	45	42	46		82.5	83	T2A3
	Expected	<	29.2394	24.143	28.6651	26.5642	27.9829	28.7969	31.8351	27.9037	22.9144	29.339		82.625	83	T2A3
		>	18.7606	23.857	19.3349	21.4358	14.0171	16.2031	13.1649	17.0963	19.0856	16.661		82.75	83	T2A3
	Chi-sq		3.32438e-10	3.27215e-08	8.69812e-05	0.00244641	0.000325739	0.1918	0.0188866	0.00520975	0.000180176	0.000347321		82.875	83	T2A3
	Chi-multiple		6.31632e-08	6.21708e-06	0.0165264	0.464819	0.0618904	36.442	3.58845	0.989853	0.0342335	0.0659911		83	83	T2A3
														83.125	84	T2A4
	T2A4	<	32	23	27	25	23	21	19	23	16	28		83.25	84	T2A4
		>	16	22	21	23	22	9	10	14	19	13		83.375	84	T2A4
		Tot	48	45	48	48	45	30	29	37	35	41		83.5	84	T2A4
	Expected	<	29.2394	22.6341	28.6651	26.5642	29.9817	19.198	20.516	22.943	19.0953	26.15		83.625	84	T2A4
		>	18.7606	22.3659	19.3349	21.4358	15.0183	10.802	8.48404	14.057	15.9047	14.85		83.75	84	T2A4
	Chi-sq		0.414155	0.913127	0.624119	0.649719	0.0273039	0.493089	0.536059	0.9846	0.29336	0.547757		83.875	84	T2A4
	Chi-multiple		78.6895	173.494	118.583	123.447	5.18774	93.687	101.851	187.074	55.7384	104.074		84	84	T2A4
														84.125	85	T2A5
	T2A5	<	25	26	26	19	27	25	21	30	19	28		84.25	85	T2A5
		>	22	22	22	27	20	7	11	10	17	14		84.375	85	T2A5
		Tot	47	48	48	46	47	32	32	40	36	42		84.5	85	T2A5
	Expected	<	28.6303	24.143	28.6651	25.4574	31.3143	20.4778	22.6383	24.8033	19.6409	26.7878		84.625	85	T2A5
		>	18.3697	23.857	19.3349	20.5426	15.6857	11.5222	9.3617	15.1967	16.3591	15.2122		84.75	85	T2A5
	Chi-sq		0.277816	0.591909	0.432859	0.0554746	0.182028	0.0958364	0.524384	0.0904742	0.830141	0.697155		84.875	85	T2A5
	Chi-multiple		52.785	112.463	82.2431	10.5402	34.5853	18.2089	99.6329	17.1901	157.727	132.459		85	85	T2A5
														85.125	86	T2A6
	T2A6	<	42	32	29	24	18	12	9	16	13	23		85.25	86	T2A6
		>	3	13	16	20	23	12	4	15	14	17		85.375	86	T2A6
		Tot	45	45	45	44	41	24	13	31	27	40		85.5	86	T2A6
	Expected	<	27.412	22.6341	26.8735	24.3505	27.3167	15.3584	9.19681	19.2225	14.7307	25.5122		85.625	86	T2A6
		>	17.588	22.3659	18.1265	19.6495	13.6833	8.64164	3.80319	11.7775	12.2693	14.4878		85.75	86	T2A6
	Chi-sq		8.31882e-06	0.00523146	0.518074	0.915344	0.00203122	0.153259	0.904496	0.233079	0.503548	0.408558		85.875	86	T2A6
	Chi-multiple		0.00158058	0.993977	98.4341	173.915	0.385931	29.1193	171.854	44.285	95.6741	77.626		86	86	T2A6
														86.125	87	T2A7
	T2A7	<	27	14	28	30	21	27	25	21	21	29		86.25	87	T2A7
		>	18	30	17	13	24	12	10	18	14	13		86.375	87	T2A7
		Tot	45	44	45	43	45	39	35	39	35	42		86.5	87	T2A7
	Expected	<	27.412	22.1311	26.8735	23.7971	29.9817	24.9573	24.7606	24.1832	19.0953	26.7878		86.625	87	T2A7
		>	17.588	21.8689	18.1265	19.2029	15.0183	14.0427	10.2394	14.8168	15.9047	15.2122		86.75	87	T2A7
	Chi-sq		0.899841	0.0142197	0.732067	0.0570728	0.00451972	0.495616	0.929134	0.293641	0.517893	0.477577		86.875	87	T2A7
	Chi-multiple		170.97	2.70174	139.093	10.8438	0.858747	94.167	176.535	55.7918	98.3996	90.7397		87	87	T2A7
														87.125	88	T2A8
	T2A8	<	24	21	31	21	24	15	21	22	21	30		87.25	88	T2A8
		>	23	25	16	23	22	11	12	16	18	14		87.375	88	T2A8
		Tot	47	46	47	44	46	26	33	38	39	44		87.5	88	T2A8
	Expected	<	28.6303	23.1371	28.0679	24.3505	30.648	16.6382	23.3457	23.5631	21.2776	28.0634		87.625	88	T2A8
		>	18.3697	22.8629	18.9321	19.6495	15.352	9.36177	9.65426	14.4369	17.7224	15.9366		87.75	88	T2A8
	Chi-sq		0.166304	0.528565	0.383203	0.309609	0.0376476	0.503297	0.369408	0.601375	0.928857	0.543567		87.875	88	T2A8
	Chi-multiple		31.5977	100.427	72.8086	58.8258	7.15305	95.6265	70.1875	114.261	176.483	103.278		88	88	T2A8
														88.125	89	T2A9
	T2A9	<	41	34	24	24	20	22	21	20	11	28		88.25	89	T2A9
		>	6	13	23	16	25	8	6	11	17	12		88.375	89	T2A9
		Tot	47	47	47	40	45	30	27	31	28	40		88.5	89	T2A9
	Expected	<	28.6303	23.64	28.0679	22.1369	29.9817	19.198	19.1011	19.2225	15.2762	25.5122		88.625	89	T2A9
		>	18.3697	23.36	18.9321	17.8631	15.0183	10.802	7.89894	11.7775	12.7238	14.4878		88.75	89	T2A9
	Chi-sq		0.000217467	0.0025081	0.226352	0.553469	0.00160201	0.286536	0.4218	0.773578	0.104584	0.413123		88.875	89	T2A9
	Chi-multiple		0.0413187	0.476539	43.007	105.159	0.304382	54.4419	80.142	146.98	19.8709	78.4934		89	89	T2A9
														89.125	90	T2A10
	T2A10	<	40	35	26	24	21	30	23	32	19	34		89.25	90	T2A10
		>	8	13	22	24	24	7	3	9	12	11		89.375	90	T2A10
		Tot	48	48	48	48	45	37	26	41	31	45		89.5	90	T2A10
	Expected	<	29.2394	24.143	28.6651	26.5642	29.9817	23.6775	18.3936	25.4233	16.913	28.7012		89.625	90	T2A10
		>	18.7606	23.857	19.3349	21.4358	15.0183	13.3225	7.60638	15.5767	14.087	16.2988		89.75	90	T2A10
	Chi-sq		0.00145715	0.00172327	0.432859	0.45658	0.00451972	0.03036	0.0470614	0.0343331	0.451562	0.100291		89.875	90	T2A10
	Chi-multiple		0.276858	0.327421	82.2431	86.7503	0.858747	5.7684	8.94166	6.52328	85.7968	19.0554		90	90	T2A10
														90.125	91	T2A11
	T2A11	<	40	37	35	24	26	16	16	17	18	28		90.25	91	T2A11
		>	8	10	13	23	15	7	8	15	10	14		90.375	91	T2A11
		Tot	48	47	48	47	41	23	24	32	28	42		90.5	91	T2A11
	Expected	<	29.2394	23.64	28.6651	26.0108	27.3167	14.7184	16.9787	19.8426	15.2762	26.7878		90.625	91	T2A11
		>	18.7606	23.36	19.3349	20.9892	13.6833	8.28157	7.02128	12.1574	12.7238	15.2122		90.75	91	T2A11
	Chi-sq		0.00145715	9.71636e-05	0.0622817	0.555198	0.66278	0.577734	0.660559	0.300522	0.301235	0.697155		90.875	91	T2A11
	Chi-multiple		0.276858	0.0184611	11.8335	105.488	125.928	109.77	125.506	57.0993	57.2347	132.459		91	91	T2A11
														91.125	92	T2B2
	T2B2	<	36	20	35	29	28	27	20	28	27	36		91.25	92	T2B2
		>	12	27	13	18	19	12	12	13	11	11		91.375	92	T2B2
		Tot	48	47	48	47	47	39	32	41	38	47		91.5	92	T2B2
	Expected	<	29.2394	23.64	28.6651	26.0108	31.3143	24.9573	22.6383	25.4233	20.732	29.9768		91.625	92	T2B2
		>	18.7606	23.36	19.3349	20.9892	15.6857	14.0427	9.3617	15.5767	17.268	17.0232		91.75	92	T2B2
	Chi-sq		0.0455171	0.288268	0.0622817	0.380455	0.305267	0.495616	0.305279	0.40706	0.041142	0.0675591		91.875	92	T2B2
	Chi-multiple		8.64826	54.7708	11.8335	72.2864	58.0006	94.167	58.003	77.3413	7.81698	12.8362		92	92	T2B2
														92.125	93	T2B3
	T2B3	<	16	21	27	24	22	29	27	30	23	33		92.25	93	T2B3
		>	31	26	20	22	23	10	12	14	18	13		92.375	93	T2B3
		Tot	47	47	47	46	45	39	39	44	41	46		92.5	93	T2B3
	Expected	<	28.6303	23.64	28.0679	25.4574	29.9817	24.9573	27.5904	27.2836	22.3688	29.339		92.625	93	T2B3
		>	18.3697	23.36	18.9321	20.5426	15.0183	14.0427	11.4096	16.7164	18.6312	16.661		92.75	93	T2B3
	Chi-sq		0.000159557	0.441184	0.750788	0.665572	0.0116267	0.177473	0.835371	0.398823	0.843058	0.261412		92.875	93	T2B3
	Chi-multiple		0.0303157	83.825	142.65	126.459	2.20907	33.7198	158.72	75.7764	160.181	49.6683		93	93	T2B3
														93.125	94	T2B4
	T2B4	<	21	23	31	32	25	16	18	24	25	29		93.25	94	T2B4
		>	26	24	16	14	20	17	13	16	12	15		93.375	94	T2B4
		Tot	47	47	47	46	45	33	31	40	37	44		93.5	94	T2B4
	Expected	<	28.6303	23.64	28.0679	25.4574	29.9817	21.1177	21.9309	24.8033	20.1865	28.0634		93.625	94	T2B4
		>	18.3697	23.36	18.9321	20.5426	15.0183	11.8823	9.06915	15.1967	16.8135	15.9366		93.75	94	T2B4
	Chi-sq		0.0225484	0.851877	0.383203	0.0523287	0.115284	0.0634629	0.120692	0.793576	0.111993	0.768935		93.875	94	T2B4
	Chi-multiple		4.2842	161.857	72.8086	9.94246	21.9039	12.058	22.9316	150.779	21.2787	146.098		94	94	T2B4
														94.125	95	T2B5
	T2B5	<	23	23	25	25	34	15	21	20	18	23		94.25	95	T2B5
		>	24	23	22	21	12	14	11	21	19	21		94.375	95	T2B5
		Tot	47	46	47	46	46	29	32	41	37	44		94.5	95	T2B5
	Expected	<	28.6303	23.1371	28.0679	25.4574	30.648	18.558	22.6383	25.4233	20.1865	28.0634		94.625	95	T2B5
		>	18.3697	22.8629	18.9321	20.5426	15.352	10.442	9.3617	15.5767	16.8135	15.9366		94.75	95	T2B5
	Chi-sq		0.0923519	0.967758	0.361555	0.892097	0.294595	0.168692	0.524384	0.0809781	0.470349	0.112244		94.875	95	T2B5
	Chi-multiple		17.5469	183.874	68.6955	169.498	55.973	32.0516	99.6329	15.3858	89.3664	21.3263		95	95	T2B5
														95.125	96	T2B6
	T2B6	<	38	27	31	33	30	12	12	15	11	12		95.25	96	T2B6
		>	7	18	14	12	10	18	8	21	20	26		95.375	96	T2B6
		Tot	45	45	45	45	40	30	20	36	31	38		95.5	96	T2B6
	Expected	<	27.412	22.6341	26.8735	24.904	26.6504	19.198	14.1489	22.3229	16.913	24.2366		95.625	96	T2B6
		>	17.588	22.3659	18.1265	20.096	13.3496	10.802	5.85106	13.6771	14.087	13.7634		95.75	96	T2B6
	Chi-sq		0.00121743	0.193024	0.209771	0.0151962	0.261378	0.00618667	0.290862	0.0119177	0.032934	3.62716e-05		95.875	96	T2B6
	Chi-multiple		0.231312	36.6745	39.8565	2.88728	49.6619	1.17547	55.2638	2.26436	6.25746	0.0068916		96	96	T2B6
														96.125	97	T2B7
	T2B7	<	27	25	20	28	27	25	19	23	23	28		96.25	97	T2B7
		>	21	23	28	20	19	14	15	20	17	18		96.375	97	T2B7
		Tot	48	48	48	48	46	39	34	43	40	46		96.5	97	T2B7
	Expected	<	29.2394	24.143	28.6651	26.5642	30.648	24.9573	24.0532	26.6635	21.8232	29.339		96.625	97	T2B7
		>	18.7606	23.857	19.3349	21.4358	15.352	14.0427	9.94681	16.3365	18.1768	16.661		96.75	97	T2B7
	Chi-sq		0.507684	0.804606	0.0107711	0.676782	0.254019	0.988645	0.0567903	0.249714	0.708634	0.681244		96.875	97	T2B7
	Chi-multiple		96.46	152.875	2.04651	128.589	48.2637	187.843	10.7902	47.4456	134.64	129.436		97	97	T2B7
														97.125	98	T2B8
	T2B8	<	24	22	29	31	21	26	29	20	27	30		97.25	98	T2B8
		>	24	26	19	16	24	14	8	23	17	16		97.375	98	T2B8
		Tot	48	48	48	47	45	40	37	43	44	46		97.5	98	T2B8
	Expected	<	29.2394	24.143	28.6651	26.0108	29.9817	25.5973	26.1755	26.6635	24.0055	29.339		97.625	98	T2B8
		>	18.7606	23.857	19.3349	20.9892	15.0183	14.4027	10.8245	16.3365	19.9945	16.661		97.75	98	T2B8
	Chi-sq		0.121171	0.536147	0.921491	0.143227	0.00451972	0.894466	0.30741	0.0362935	0.364595	0.839319		97.875	98	T2B8
	Chi-multiple		23.0224	101.868	175.083	27.2132	0.858747	169.949	58.4078	6.89577	69.2731	159.471		98	98	T2B8
														98.125	99	T2B9
	T2B9	<	9	9	7	7	5	0	0	0	0	0		98.25	99	T2B9
		>	0	0	2	2	3	0	0	0	0	0		98.375	99	T2B9
		Tot	9	9	9	9	8	0	0	0	0	0		98.5	99	T2B9
	Expected	<	5.48239	4.52682	5.37471	4.98079	5.33009	0	0	0	0	0		98.625	99	T2B9
		>	3.51761	4.47318	3.62529	4.01921	2.66991	0	0	0	0	0		98.75	99	T2B9
	Chi-sq		0.0162597	0.00286209	0.269334	0.175772	0.80453	#DIV/0!	#DIV/0!	#DIV/0!	#DIV/0!	#DIV/0!		98.875	99	T2B9
	Chi-multiple		3.08935	0.543797	51.1735	33.3967	152.861	#DIV/0!	#DIV/0!	#DIV/0!	#DIV/0!	#DIV/0!		99	99	T2B9
														99.125	100	T2B10
	T2B10	<	33	29	22	29	20	18	19	17	16	20		99.25	100	T2B10
		>	14	16	25	18	24	11	11	19	16	21		99.375	100	T2B10
		Tot	47	45	47	47	44	29	30	36	32	41		99.5	100	T2B10
	Expected	<	28.6303	22.6341	28.0679	26.0108	29.3155	18.558	21.2234	22.3229	17.4586	26.15		99.625	100	T2B10
		>	18.3697	22.3659	18.9321	20.9892	14.6845	10.442	8.7766	13.6771	14.5414	14.85		99.75	100	T2B10
	Chi-sq		0.191455	0.0576985	0.0711352	0.380455	0.00289955	0.829089	0.372235	0.0675788	0.604573	0.0456805		99.875	100	T2B10
	Chi-multiple		36.3765	10.9627	13.5157	72.2864	0.550914	157.527	70.7246	12.84	114.869	8.6793		100	100	T2B10
														100.125	101	T2B11
	T2B11	<	29	23	24	23	29	13	17	17	18	22		100.25	101	T2B11
		>	17	22	22	22	17	15	9	22	22	22		100.375	101	T2B11
		Tot	46	45	46	45	46	28	26	39	40	44		100.5	101	T2B11
	Expected	<	28.0211	22.6341	27.4707	24.904	30.648	17.9181	18.3936	24.1832	21.8232	28.0634		100.625	101	T2B11
		>	17.9789	22.3659	18.5293	20.096	15.352	10.0819	7.60638	14.8168	18.1768	15.9366		100.75	101	T2B11
	Chi-sq		0.767392	0.913127	0.296781	0.568054	0.606352	0.0528389	0.547994	0.017797	0.224725	0.0571911		100.875	101	T2B11
	Chi-multiple		145.804	173.494	56.3883	107.93	115.207	10.0394	104.119	3.38142	42.6978	10.8663		101	101	T2B11
														101.125	102	T2C2
	T2C2	<	28	24	33	31	26	15	28	21	23	34		101.25	102	T2C2
		>	20	24	15	16	20	14	3	21	11	10		101.375	102	T2C2
		Tot	48	48	48	47	46	29	31	42	34	44		101.5	102	T2C2
	Expected	<	29.2394	24.143	28.6651	26.0108	30.648	18.558	21.9309	26.0434	18.5497	28.0634		101.625	102	T2C2
		>	18.7606	23.857	19.3349	20.9892	15.352	10.442	9.06915	15.9566	15.4503	15.9366		101.75	102	T2C2
	Chi-sq		0.713889	0.967065	0.202059	0.143227	0.146136	0.168692	0.0165724	0.108855	0.125322	0.0625937		101.875	102	T2C2
	Chi-multiple		135.639	183.742	38.3911	27.2132	27.7658	32.0516	3.14875	20.6825	23.8111	11.8928		102	102	T2C2
														102.125	103	T2C3
	T2C3	<	27	24	29	24	28	16	17	22	25	25		102.25	103	T2C3
		>	20	23	18	23	18	20	14	20	16	20		102.375	103	T2C3
		Tot	47	47	47	47	46	36	31	42	41	45		102.5	103	T2C3
	Expected	<	28.6303	23.64	28.0679	26.0108	30.648	23.0375	21.9309	26.0434	22.3688	28.7012		102.625	103	T2C3
		>	18.3697	23.36	18.9321	20.9892	15.352	12.9625	9.06915	15.9566	18.6312	16.2988		102.75	103	T2C3
	Chi-sq		0.626005	0.916367	0.781623	0.555198	0.407691	0.014546	0.0515746	0.198636	0.409207	0.250989		102.875	103	T2C3
	Chi-multiple		118.941	174.11	148.508	105.488	77.4612	2.76374	9.79918	37.7408	77.7493	47.6879		103	103	T2C3
														103.125	104	T2C4
	T2C4	<	38	17	39	26	34	33	31	41	41	43		103.25	104	T2C4
		>	8	28	7	18	11	7	11	4	4	3		103.375	104	T2C4
		Tot	46	45	46	44	45	40	42	45	45	46		103.5	104	T2C4
	Expected	<	28.0211	22.6341	27.4707	24.3505	29.9817	25.5973	29.7128	27.9037	24.5511	29.339		103.625	104	T2C4
		>	17.9789	22.3659	18.5293	19.6495	15.0183	14.4027	12.2872	17.0963	20.4489	16.661		103.75	104	T2C4
	Chi-sq		0.00256691	0.0929981	0.000528451	0.616938	0.203977	0.014753	0.662402	5.76338e-05	8.45253e-07	2.78083e-05		103.875	104	T2C4
	Chi-multiple		0.487712	17.6696	0.100406	117.218	38.7556	2.80306	125.856	0.0109504	0.000160598	0.00528358		104	104	T2C4
														104.125	105	T2C5
	T2C5	<	41	43	30	21	25	3	3	6	2	6		104.25	105	T2C5
		>	3	1	14	22	18	3	2	4	5	6		104.375	105	T2C5
		Tot	44	44	44	43	43	6	5	10	7	12		104.5	105	T2C5
	Expected	<	26.8028	22.1311	26.2763	23.7971	28.6492	3.83959	3.53723	6.20081	3.81906	7.65366		104.625	105	T2C5
		>	17.1972	21.8689	17.7237	19.2029	14.3508	2.16041	1.46277	3.79919	3.18094	4.34634		104.75	105	T2C5
	Chi-sq		1.15235e-05	3.12757e-10	0.252394	0.390879	0.237939	0.475192	0.597419	0.895906	0.167331	0.320609		104.875	105	T2C5
	Chi-multiple		0.00218946	5.94239e-08	47.9548	74.267	45.2084	90.2865	113.51	170.222	31.7929	60.9157		105	105	T2C5
														105.125	106	T2C6
	T2C6	<	33	23	25	24	29	19	22	19	23	27		105.25	106	T2C6
		>	15	24	23	23	17	13	11	22	18	19		105.375	106	T2C6
		Tot	48	47	48	47	46	32	33	41	41	46		105.5	106	T2C6
	Expected	<	29.2394	23.64	28.6651	26.0108	30.648	20.4778	23.3457	25.4233	22.3688	29.339		105.625	106	T2C6
		>	18.7606	23.36	19.3349	20.9892	15.352	11.5222	9.65426	15.5767	18.6312	16.661		105.75	106	T2C6
	Chi-sq		0.265961	0.851877	0.280767	0.555198	0.606352	0.58628	0.606595	0.0387527	0.843058	0.473047		105.875	106	T2C6
	Chi-multiple		50.5325	161.857	53.3458	105.488	115.207	111.393	115.253	7.36301	160.181	89.8788		106	106	T2C6
														106.125	107	T2C7
	T2C7	<	24	16	31	23	33	20	24	25	16	27		106.25	107	T2C7
		>	24	32	17	24	14	15	14	20	25	20		106.375	107	T2C7
		Tot	48	48	48	47	47	35	38	45	41	47		106.5	107	T2C7
	Expected	<	29.2394	24.143	28.6651	26.0108	31.3143	22.3976	26.883	27.9037	22.3688	29.9768		106.625	107	T2C7
		>	18.7606	23.857	19.3349	20.9892	15.6857	12.6024	11.117	17.0963	18.6312	17.0232		106.75	107	T2C7
	Chi-sq		0.121171	0.0187366	0.491999	0.377021	0.602049	0.398514	0.303942	0.372497	0.045761	0.366303		106.875	107	T2C7
	Chi-multiple		23.0224	3.55995	93.4799	71.634	114.389	75.7177	57.7489	70.7744	8.69458	69.5976		107	107	T2C7
														107.125	108	T2C8
	T2C8	<	31	26	27	20	28	15	19	20	17	20		107.25	108	T2C8
		>	16	21	20	27	17	15	12	22	23	22		107.375	108	T2C8
		Tot	47	47	47	47	45	30	31	42	40	42		107.5	108	T2C8
	Expected	<	28.6303	23.64	28.0679	26.0108	29.9817	19.198	21.9309	26.0434	21.8232	26.7878		107.625	108	T2C8
		>	18.3697	23.36	18.9321	20.9892	15.0183	10.802	9.06915	15.9566	18.1768	15.2122		107.75	108	T2C8
	Chi-sq		0.478694	0.49115	0.750788	0.0777948	0.530995	0.110337	0.247239	0.0546976	0.125619	0.0293196		107.875	108	T2C8
	Chi-multiple		90.9518	93.3185	142.65	14.781	100.889	20.9641	46.9755	10.3926	23.8676	5.57073		108	108	T2C8
														108.125	109	T2C9
	T2C9	<	30	27	18	21	23	20	17	21	22	24		108.25	109	T2C9
		>	16	19	28	24	22	8	14	17	14	18		108.375	109	T2C9
		Tot	46	46	46	45	45	28	31	38	36	42		108.5	109	T2C9
	Expected	<	28.0211	23.1371	27.4707	24.904	29.9817	17.9181	21.9309	23.5631	19.6409	26.7878		108.625	109	T2C9
		>	17.9789	22.8629	18.5293	20.096	15.0183	10.0819	9.06915	14.4369	16.3591	15.2122		108.75	109	T2C9
	Chi-sq		0.549866	0.254646	0.00441239	0.241745	0.0273039	0.41242	0.0515746	0.391639	0.429726	0.370788		108.875	109	T2C9
	Chi-multiple		104.475	48.3828	0.838353	45.9315	5.18774	78.3599	9.79918	74.4114	81.648	70.4497		109	109	T2C9
														109.125	110	T2C10
	T2C10	<	29	19	36	29	27	16	19	19	17	19		109.25	110	T2C10
		>	18	27	11	18	19	13	9	18	17	21		109.375	110	T2C10
		Tot	47	46	47	47	46	29	28	37	34	40		109.5	110	T2C10
	Expected	<	28.6303	23.1371	28.0679	26.0108	30.648	18.558	19.8085	22.943	18.5497	25.5122		109.625	110	T2C10
		>	18.3697	22.8629	18.9321	20.9892	15.352	10.442	8.19149	14.057	15.4503	14.4878		109.75	110	T2C10
	Chi-sq		0.911994	0.222474	0.0183232	0.380455	0.254019	0.322385	0.736977	0.181699	0.593498	0.0321686		109.875	110	T2C10
	Chi-multiple		173.279	42.27	3.4814	72.2864	48.2637	61.2532	140.026	34.5228	112.765	6.11203		110	110	T2C10
														110.125	111	T2C11
	T2C11	<	29	12	34	31	18	21	31	24	23	29		110.25	111	T2C11
		>	18	34	13	16	29	12	10	22	20	17		110.375	111	T2C11
		Tot	47	46	47	47	47	33	41	46	43	46		110.5	111	T2C11
	Expected	<	28.6303	23.1371	28.0679	26.0108	31.3143	21.1177	29.0053	28.5237	23.4599	29.339		110.625	111	T2C11
		>	18.3697	22.8629	18.9321	20.9892	15.6857	11.8823	11.9947	17.4763	19.5401	16.661		110.75	111	T2C11
	Chi-sq		0.911994	0.00102272	0.0776955	0.143227	3.813e-05	0.96594	0.493502	0.16938	0.887974	0.917169		110.875	111	T2C11
	Chi-multiple		173.279	0.194317	14.7621	27.2132	0.00724471	183.529	93.7653	32.1822	168.715	174.262		111	111	T2C11
														111.125	112	T2D2
	T2D2	<	30	25	27	30	27	23	19	22	20	28		111.25	112	T2D2
		>	17	22	20	17	18	3	4	12	11	11		111.375	112	T2D2
		Tot	47	47	47	47	45	26	23	34	31	39		111.5	112	T2D2
	Expected	<	28.6303	23.64	28.0679	26.0108	29.9817	16.6382	16.2713	21.0828	16.913	24.8744		111.625	112	T2D2
		>	18.3697	23.36	18.9321	20.9892	15.0183	9.36177	6.72872	12.9172	14.087	14.1256		111.75	112	T2D2
	Chi-sq		0.682199	0.691555	0.750788	0.241813	0.345876	0.00934533	0.211051	0.745867	0.265483	0.297724		111.875	112	T2D2
	Chi-multiple		129.618	131.395	142.65	45.9444	65.7164	1.77561	40.0997	141.715	50.4417	56.5675		112	112	T2D2
														112.125	113	T2D3
	T2D3	<	22	28	26	21	36	24	25	26	17	28		112.25	113	T2D3
		>	25	19	21	24	8	11	15	16	22	18		112.375	113	T2D3
		Tot	47	47	47	45	44	35	40	42	39	46		112.5	113	T2D3
	Expected	<	28.6303	23.64	28.0679	24.904	29.3155	22.3976	28.2979	26.0434	21.2776	29.339		112.625	113	T2D3
		>	18.3697	23.36	18.9321	20.096	14.6845	12.6024	11.7021	15.9566	17.7224	16.661		112.75	113	T2D3
	Chi-sq		0.0474725	0.20339	0.538553	0.241745	0.0325923	0.572581	0.251719	0.988987	0.168926	0.681244		112.875	113	T2D3
	Chi-multiple		9.01977	38.6442	102.325	45.9315	6.19253	108.79	47.8266	187.907	32.0959	129.436		113	113	T2D3
														113.125	114	T2D4
	T2D4	<	28	27	31	28	32	21	26	23	21	32		113.25	114	T2D4
		>	18	19	15	18	13	10	4	15	11	9		113.375	114	T2D4
		Tot	46	46	46	46	45	31	30	38	32	41		113.5	114	T2D4
	Expected	<	28.0211	23.1371	27.4707	25.4574	29.9817	19.8379	21.2234	23.5631	17.4586	26.15		113.625	114	T2D4
		>	17.9789	22.8629	18.5293	20.5426	15.0183	11.1621	8.7766	14.4369	14.5414	14.85		113.75	114	T2D4
	Chi-sq		0.994906	0.254646	0.288707	0.450793	0.523448	0.663693	0.0552455	0.85072	0.208637	0.0573212		113.875	114	T2D4
	Chi-multiple		189.032	48.3828	54.8543	85.6507	99.4552	126.102	10.4967	161.637	39.641	10.891		114	114	T2D4
														114.125	115	T2D5
	T2D5	<	26	17	23	25	34	19	24	26	23	25		114.25	115	T2D5
		>	22	31	25	21	12	19	17	22	19	23		114.375	115	T2D5
		Tot	48	48	48	46	46	38	41	48	42	48		114.5	115	T2D5
	Expected	<	29.2394	24.143	28.6651	25.4574	30.648	24.3174	29.0053	29.7639	22.9144	30.6146		114.625	115	T2D5
		>	18.7606	23.857	19.3349	20.5426	15.352	13.6826	11.9947	18.2361	19.0856	17.3854		114.75	115	T2D5
	Chi-sq		0.337932	0.0392029	0.0954798	0.892097	0.294595	0.0723352	0.085748	0.26301	0.978828	0.0917748		114.875	115	T2D5
	Chi-multiple		64.2072	7.44855	18.1412	169.498	55.973	13.7437	16.2921	49.9719	185.977	17.4372		115	115	T2D5
														115.125	116	T2D6
	T2D6	<	25	24	24	20	27	10	19	14	20	17		115.25	116	T2D6
		>	20	20	21	23	17	16	8	27	17	26		115.375	116	T2D6
		Tot	45	44	45	43	44	26	27	41	37	43		115.5	116	T2D6
	Expected	<	27.412	22.1311	26.8735	23.7971	29.3155	16.6382	19.1011	25.4233	20.1865	27.4256		115.625	116	T2D6
		>	17.588	21.8689	18.1265	19.2029	14.6845	9.36177	7.89894	15.5767	16.8135	15.5744		115.75	116	T2D6
	Chi-sq		0.461192	0.573093	0.382455	0.244109	0.45914	0.0066858	0.965899	0.000237266	0.950909	0.000939993		115.875	116	T2D6
	Chi-multiple		87.6265	108.888	72.6665	46.3807	87.2365	1.2703	183.521	0.0450805	180.673	0.178599		116	116	T2D6
														116.125	117	T2D7
	T2D7	<	27	26	33	23	31	11	18	27	17	25		116.25	117	T2D7
		>	20	21	14	22	15	15	10	15	18	20		116.375	117	T2D7
		Tot	47	47	47	45	46	26	28	42	35	45		116.5	117	T2D7
	Expected	<	28.6303	23.64	28.0679	24.904	30.648	16.6382	19.8085	26.0434	19.0953	28.7012		116.625	117	T2D7
		>	18.3697	23.36	18.9321	20.096	15.352	9.36177	8.19149	15.9566	15.9047	16.2988		116.75	117	T2D7
	Chi-sq		0.626005	0.49115	0.142427	0.568054	0.912358	0.0212483	0.452494	0.761046	0.476896	0.250989		116.875	117	T2D7
	Chi-multiple		118.941	93.3185	27.0611	107.93	173.348	4.03717	85.9738	144.599	90.6103	47.6879		117	117	T2D7
														117.125	118	T2D8
	T2D8	<	8	19	34	35	18	32	31	28	26	36		117.25	118	T2D8
		>	35	23	9	7	20	5	1	5	6	3		117.375	118	T2D8
		Tot	43	42	43	42	38	37	32	33	32	39		117.5	118	T2D8
	Expected	<	26.1937	21.1251	25.6792	23.2437	25.3179	23.6775	22.6383	20.4627	17.4586	24.8744		117.625	118	T2D8
		>	16.8063	20.8749	17.3208	18.7563	12.6821	13.3225	9.3617	12.5373	14.5414	14.1256		117.75	118	T2D8
	Chi-sq		1.29922e-08	0.511923	0.0096765	0.000263303	0.0118192	0.0043674	0.00115749	0.00686602	0.00242553	0.000210056		117.875	118	T2D8
	Chi-multiple		2.46851e-06	97.2653	1.83853	0.0500277	2.24564	0.829806	0.219922	1.30454	0.46085	0.0399107		118	118	T2D8
														118.125	119	T2D9
	T2D9	<	25	16	24	20	32	16	18	10	11	15		118.25	119	T2D9
		>	23	32	24	26	14	21	12	33	29	31		118.375	119	T2D9
		Tot	48	48	48	46	46	37	30	43	40	46		118.5	119	T2D9
	Expected	<	29.2394	24.143	28.6651	25.4574	30.648	23.6775	21.2234	26.6635	21.8232	29.339		118.625	119	T2D9
		>	18.7606	23.857	19.3349	20.5426	15.352	13.3225	8.7766	16.3365	18.1768	16.661		118.75	119	T2D9
	Chi-sq		0.209817	0.0187366	0.169788	0.105542	0.672484	0.00855332	0.195799	1.64493e-07	0.000588395	1.08896e-05		118.875	119	T2D9
	Chi-multiple		39.8652	3.55995	32.2597	20.053	127.772	1.62513	37.2017	3.12538e-05	0.111795	0.00206901		119	119	T2D9
														119.125	120	T2D10
	T2D10	<	22	25	31	23	32	17	23	18	23	22		119.25	120	T2D10
		>	26	23	17	24	16	13	9	24	19	21		119.375	120	T2D10
		Tot	48	48	48	47	48	30	32	42	42	43		119.5	120	T2D10
	Expected	<	29.2394	24.143	28.6651	26.0108	31.9805	19.198	22.6383	26.0434	22.9144	27.4256		119.625	120	T2D10
		>	18.7606	23.857	19.3349	20.9892	16.0195	10.802	9.3617	15.9566	19.0856	15.5744		119.75	120	T2D10
	Chi-sq		0.0322338	0.804606	0.491999	0.377021	0.99524	0.403163	0.888226	0.0105551	0.978828	0.0851658		119.875	120	T2D10
	Chi-multiple		6.12442	152.875	93.4799	71.634	189.096	76.6011	168.763	2.00547	185.977	16.1815		120	120	T2D10
														120.125	121	T2D11
	T2D11	<	23	18	28	25	30	25	21	16	20	24		120.25	121	T2D11
		>	24	30	20	23	18	16	16	27	22	23		120.375	121	T2D11
		Tot	47	48	48	48	48	41	37	43	42	47		120.5	121	T2D11
	Expected	<	28.6303	24.143	28.6651	26.5642	31.9805	26.2372	26.1755	26.6635	22.9144	29.9768		120.625	121	T2D11
		>	18.3697	23.857	19.3349	21.4358	16.0195	14.7628	10.8245	16.3365	19.0856	17.0232		120.75	121	T2D11
	Chi-sq		0.0923519	0.0761673	0.844819	0.649719	0.544368	0.6873	0.061446	0.000806965	0.366445	0.0696974		120.875	121	T2D11
	Chi-multiple		17.5469	14.4718	160.516	123.447	103.43	130.587	11.6747	0.153323	69.6245	13.2425		121	121	T2D11
														121.125	122	T2E2
	T2E2	<	33	22	31	36	29	22	16	17	20	22		121.25	122	T2E2
		>	15	26	17	11	18	7	9	21	16	20		121.375	122	T2E2
		Tot	48	48	48	47	47	29	25	38	36	42		121.5	122	T2E2
	Expected	<	29.2394	24.143	28.6651	26.0108	31.3143	18.558	17.6862	23.5631	19.6409	26.7878		121.625	122	T2E2
		>	18.7606	23.857	19.3349	20.9892	15.6857	10.442	7.31383	14.4369	16.3591	15.2122		121.75	122	T2E2
	Chi-sq		0.265961	0.536147	0.491999	0.00337955	0.47407	0.183016	0.458524	0.0282679	0.90432	0.124274		121.875	122	T2E2
	Chi-multiple		50.5325	101.868	93.4799	0.642114	90.0733	34.773	87.1195	5.3709	171.821	23.612		122	122	T2E2
														122.125	123	T2E3
	T2E3	<	35	33	28	24	26	25	23	22	23	31		122.25	123	T2E3
		>	13	15	20	22	18	5	5	12	11	10		122.375	123	T2E3
		Tot	48	48	48	46	44	30	28	34	34	41		122.5	123	T2E3
	Expected	<	29.2394	24.143	28.6651	25.4574	29.3155	19.198	19.8085	21.0828	18.5497	26.15		122.625	123	T2E3
		>	18.7606	23.857	19.3349	20.5426	14.6845	10.802	8.19149	12.9172	15.4503	14.85		122.75	123	T2E3
	Chi-sq		0.0883748	0.010563	0.844819	0.665572	0.289159	0.0273286	0.184919	0.745867	0.125322	0.115044		122.875	123	T2E3
	Chi-multiple		16.7912	2.00697	160.516	126.459	54.9402	5.19243	35.1346	141.715	23.8111	21.8583		123	123	T2E3
														123.125	124	T2E4
	T2E4	<	24	30	29	20	31	21	25	25	25	35		123.25	124	T2E4
		>	24	18	19	28	14	6	6	17	14	10		123.375	124	T2E4
		Tot	48	48	48	48	45	27	31	42	39	45		123.5	124	T2E4
	Expected	<	29.2394	24.143	28.6651	26.5642	29.9817	17.2782	21.9309	26.0434	21.2776	28.7012		123.625	124	T2E4
		>	18.7606	23.857	19.3349	21.4358	15.0183	9.72184	9.06915	15.9566	17.7224	16.2988		123.75	124	T2E4
	Chi-sq		0.121171	0.0908765	0.921491	0.0566712	0.747523	0.135656	0.225635	0.740105	0.231268	0.0507489		123.875	124	T2E4
	Chi-multiple		23.0224	17.2665	175.083	10.7675	142.029	25.7746	42.8707	140.62	43.9409	9.64229		124	124	T2E4
														124.125	125	T2E5
	T2E5	<	26	24	22	25	32	14	22	25	25	25		124.25	125	T2E5
		>	21	22	25	21	15	19	10	18	16	20		124.375	125	T2E5
		Tot	47	46	47	46	47	33	32	43	41	45		124.5	125	T2E5
	Expected	<	28.6303	23.1371	28.0679	25.4574	31.3143	21.1177	22.6383	26.6635	22.3688	28.7012		124.625	125	T2E5
		>	18.3697	22.8629	18.9321	20.5426	15.6857	11.8823	9.3617	16.3365	18.6312	16.2988		124.75	125	T2E5
	Chi-sq		0.431693	0.799133	0.0711352	0.892097	0.83201	0.00984496	0.804113	0.601211	0.409207	0.250989		124.875	125	T2E5
	Chi-multiple		82.0217	151.835	13.5157	169.498	158.082	1.87054	152.782	114.23	77.7493	47.6879		125	125	T2E5
														125.125	126	T2E6
	T2E6	<	27	27	28	25	32	20	25	21	18	25		125.25	126	T2E6
		>	21	20	20	23	15	14	10	19	24	21		125.375	126	T2E6
		Tot	48	47	48	48	47	34	35	40	42	46		125.5	126	T2E6
	Expected	<	29.2394	23.64	28.6651	26.5642	31.3143	21.7577	24.7606	24.8033	22.9144	29.339		125.625	126	T2E6
		>	18.7606	23.36	19.3349	21.4358	15.6857	12.2423	10.2394	15.1967	19.0856	16.661		125.75	126	T2E6
	Chi-sq		0.507684	0.326979	0.844819	0.649719	0.83201	0.530022	0.929134	0.215362	0.127772	0.183169		125.875	126	T2E6
	Chi-multiple		96.46	62.1261	160.516	123.447	158.082	100.704	176.535	40.9187	24.2767	34.8021		126	126	T2E6
														126.125	127	T2E7
	T2E7	<	26	20	21	21	25	20	21	25	26	26		126.25	127	T2E7
		>	20	25	25	25	21	11	12	18	15	18		126.375	127	T2E7
		Tot	46	45	46	46	46	31	33	43	41	44		126.5	127	T2E7
	Expected	<	28.0211	22.6341	27.4707	25.4574	30.648	19.8379	23.3457	26.6635	22.3688	28.0634		126.625	127	T2E7
		>	17.9789	22.3659	18.5293	20.5426	15.352	11.1621	9.65426	16.3365	18.6312	15.9366		126.75	127	T2E7
	Chi-sq		0.541379	0.43225	0.0517491	0.186176	0.0773968	0.951632	0.369408	0.601211	0.254727	0.517496		126.875	127	T2E7
	Chi-multiple		102.862	82.1275	9.83233	35.3734	14.7054	180.81	70.1875	114.23	48.3981	98.3243		127	127	T2E7
														127.125	128	T2E8
	T2E8	<	22	18	22	18	32	23	27	25	26	31		127.25	128	T2E8
		>	26	30	26	30	16	11	12	21	18	16		127.375	128	T2E8
		Tot	48	48	48	48	48	34	39	46	44	47		127.5	128	T2E8
	Expected	<	29.2394	24.143	28.6651	26.5642	31.9805	21.7577	27.5904	28.5237	24.0055	29.9768		127.625	128	T2E8
		>	18.7606	23.857	19.3349	21.4358	16.0195	12.2423	11.4096	17.4763	19.9945	17.0232		127.75	128	T2E8
	Chi-sq		0.0322338	0.0761673	0.0498251	0.0129002	0.99524	0.657152	0.835371	0.284428	0.545929	0.756169		127.875	128	T2E8
	Chi-multiple		6.12442	14.4718	9.46677	2.45104	189.096	124.859	158.72	54.0414	103.727	143.672		128	128	T2E8
														128.125	129	T2E9
	T2E9	<	29	28	31	19	34	23	22	15	23	23		128.25	129	T2E9
		>	17	17	15	26	12	11	15	27	18	23		128.375	129	T2E9
		Tot	46	45	46	45	46	34	37	42	41	46		128.5	129	T2E9
	Expected	<	28.0211	22.6341	27.4707	24.904	30.648	21.7577	26.1755	26.0434	22.3688	29.339		128.625	129	T2E9
		>	17.9789	22.3659	18.5293	20.096	15.352	12.2423	10.8245	15.9566	18.6312	16.661		128.75	129	T2E9
	Chi-sq		0.767392	0.109635	0.288707	0.076668	0.294595	0.657152	0.131323	0.000446717	0.843058	0.0518242		128.875	129	T2E9
	Chi-multiple		145.804	20.8307	54.8543	14.5669	55.973	124.859	24.9514	0.0848762	160.181	9.8466		129	129	T2E9
														129.125	130	T2E10
	T2E10	<	22	18	31	23	28	24	19	17	26	26		129.25	130	T2E10
		>	26	28	17	22	17	13	15	24	16	20		129.375	130	T2E10
		Tot	48	46	48	45	45	37	34	41	42	46		129.5	130	T2E10
	Expected	<	29.2394	23.1371	28.6651	24.904	29.9817	23.6775	24.0532	25.4233	22.9144	29.339		129.625	130	T2E10
		>	18.7606	22.8629	19.3349	20.096	15.0183	13.3225	9.94681	15.5767	19.0856	16.661		129.75	130	T2E10
	Chi-sq		0.0322338	0.129806	0.491999	0.568054	0.530995	0.912045	0.0567903	0.00672157	0.338956	0.305696		129.875	130	T2E10
	Chi-multiple		6.12442	24.6632	93.4799	107.93	100.889	173.289	10.7902	1.2771	64.4017	58.0821		130	130	T2E10
														130.125	131	T2E11
	T2E11	<	21	6	30	30	19	23	36	31	29	32		130.25	131	T2E11
		>	27	42	18	17	26	16	5	13	15	14		130.375	131	T2E11
		Tot	48	48	48	47	45	39	41	44	44	46		130.5	131	T2E11
	Expected	<	29.2394	24.143	28.6651	26.0108	29.9817	24.9573	29.0053	27.2836	24.0055	29.339		130.625	131	T2E11
		>	18.7606	23.857	19.3349	20.9892	15.0183	14.0427	11.9947	16.7164	19.9945	16.661		130.75	131	T2E11
	Chi-sq		0.014797	1.62736e-07	0.694435	0.241813	0.000517228	0.513794	0.0163418	0.248366	0.130486	0.414332		130.875	131	T2E11
	Chi-multiple		2.81143	3.09199e-05	131.943	45.9444	0.0982733	97.6209	3.10495	47.1896	24.7924	78.723		131	131	T2E11
														131.125	132	T2F2
	T2F2	<	19	8	33	24	20	24	18	18	28	26		131.25	132	T2F2
		>	29	40	15	24	27	17	23	28	18	21		131.375	132	T2F2
		Tot	48	48	48	48	47	41	41	46	46	47		131.5	132	T2F2
	Expected	<	29.2394	24.143	28.6651	26.5642	31.3143	26.2372	29.0053	28.5237	25.0967	29.9768		131.625	132	T2F2
		>	18.7606	23.857	19.3349	21.4358	15.6857	14.7628	11.9947	17.4763	20.9033	17.0232		131.75	132	T2F2
	Chi-sq		0.00245422	3.15943e-06	0.202059	0.45658	0.000465497	0.466693	0.000158096	0.00138939	0.389943	0.227469		131.875	132	T2F2
	Chi-multiple		0.466301	0.000600292	38.3911	86.7503	0.0884444	88.6717	0.0300382	0.263984	74.0892	43.2191		132	132	T2F2
														132.125	133	T2F3
	T2F3	<	27	27	24	18	33	17	23	18	23	23		132.25	133	T2F3
		>	19	19	22	28	12	17	8	23	13	21		132.375	133	T2F3
		Tot	46	46	46	46	45	34	31	41	36	44		132.5	133	T2F3
	Expected	<	28.0211	23.1371	27.4707	25.4574	29.9817	21.7577	21.9309	25.4233	19.6409	28.0634		132.625	133	T2F3
		>	17.9789	22.8629	18.5293	20.5426	15.0183	12.2423	9.06915	15.5767	16.3591	15.9366		132.75	133	T2F3
	Chi-sq		0.757659	0.254646	0.296781	0.0269859	0.339997	0.0891696	0.672957	0.0169142	0.260849	0.112244		132.875	133	T2F3
	Chi-multiple		143.955	48.3828	56.3883	5.12731	64.5995	16.9422	127.862	3.21369	49.5613	21.3263		133	133	T2F3
														133.125	134	T2F4
	T2F4	<	32	27	23	24	23	3	3	3	6	9		133.25	134	T2F4
		>	1	6	10	9	9	3	2	6	3	6		133.375	134	T2F4
		Tot	33	33	33	33	32	6	5	9	9	15		133.5	134	T2F4
	Expected	<	20.1021	16.5983	19.7073	18.2629	21.3203	3.83959	3.53723	5.58073	4.91022	9.56707		133.625	134	T2F4
		>	12.8979	16.4017	13.2927	14.7371	10.6797	2.16041	1.46277	3.41927	4.08978	5.43293		133.75	134	T2F4
	Chi-sq		2.18889e-05	0.000292945	0.242534	0.0445478	0.528904	0.475192	0.597419	0.0763347	0.465661	0.760645		133.875	134	T2F4
	Chi-multiple		0.00415889	0.0556595	46.0815	8.46409	100.492	90.2865	113.51	14.5036	88.4756	144.523		134	134	T2F4
														134.125	135	T2F5
	T2F5	<	25	22	31	24	25	20	21	16	20	22		134.25	135	T2F5
		>	23	26	17	24	23	13	9	26	20	23		134.375	135	T2F5
		Tot	48	48	48	48	48	33	30	42	40	45		134.5	135	T2F5
	Expected	<	29.2394	24.143	28.6651	26.5642	31.9805	21.1177	21.2234	26.0434	21.8232	28.7012		134.625	135	T2F5
		>	18.7606	23.857	19.3349	21.4358	16.0195	11.8823	8.7766	15.9566	18.1768	16.2988		134.75	135	T2F5
	Chi-sq		0.209817	0.536147	0.491999	0.45658	0.0326235	0.685222	0.92856	0.00140845	0.562617	0.0376711		134.875	135	T2F5
	Chi-multiple		39.8652	101.868	93.4799	86.7503	6.19846	130.192	176.426	0.267605	106.897	7.15751		135	135	T2F5
														135.125	136	T2F6
	T2F6	<	28	27	29	24	31	20	18	20	20	23		135.25	136	T2F6
		>	20	21	19	23	15	12	11	21	14	21		135.375	136	T2F6
		Tot	48	48	48	47	46	32	29	41	34	44		135.5	136	T2F6
	Expected	<	29.2394	24.143	28.6651	26.0108	30.648	20.4778	20.516	25.4233	18.5497	28.0634		135.625	136	T2F6
		>	18.7606	23.857	19.3349	20.9892	15.352	11.5222	8.48404	15.5767	15.4503	15.9366		135.75	136	T2F6
	Chi-sq		0.713889	0.409513	0.921491	0.555198	0.912358	0.860321	0.304438	0.0809781	0.617413	0.112244		135.875	136	T2F6
	Chi-multiple		135.639	77.8074	175.083	105.488	173.348	163.461	57.8432	15.3858	117.308	21.3263		136	136	T2F6
														136.125	137	T2F7
	T2F7	<	35	25	35	27	32	13	13	12	16	17		136.25	137	T2F7
		>	12	22	12	19	13	9	13	25	15	26		136.375	137	T2F7
		Tot	47	47	47	46	45	22	26	37	31	43		136.5	137	T2F7
	Expected	<	28.6303	23.64	28.0679	25.4574	29.9817	14.0785	18.3936	22.943	16.913	27.4256		136.625	137	T2F7
		>	18.3697	23.36	18.9321	20.5426	15.0183	7.9215	7.60638	14.057	14.087	15.5744		136.75	137	T2F7
	Chi-sq		0.0568884	0.691555	0.039244	0.647303	0.523448	0.631928	0.0200659	0.000210126	0.74191	0.000939993		136.875	137	T2F7
	Chi-multiple		10.8088	131.395	7.45636	122.988	99.4552	120.066	3.81252	0.039924	140.963	0.178599		137	137	T2F7
														137.125	138	T2F8
	T2F8	<	23	14	27	20	22	18	20	23	21	31		137.25	138	T2F8
		>	24	34	21	28	25	11	9	24	20	16		137.375	138	T2F8
		Tot	47	48	48	48	47	29	29	47	41	47		137.5	138	T2F8
	Expected	<	28.6303	24.143	28.6651	26.5642	31.3143	18.558	20.516	29.1438	22.3688	29.9768		137.625	138	T2F8
		>	18.3697	23.857	19.3349	21.4358	15.6857	10.442	8.48404	17.8562	18.6312	17.0232		137.75	138	T2F8
	Chi-sq		0.0923519	0.00341049	0.624119	0.0566712	0.00396166	0.829089	0.833197	0.0648375	0.667687	0.756169		137.875	138	T2F8
	Chi-multiple		17.5469	0.647994	118.583	10.7675	0.752715	157.527	158.307	12.3191	126.861	143.672		138	138	T2F8
														138.125	139	T2F9
	T2F9	<	20	12	30	25	27	21	27	30	27	30		138.25	139	T2F9
		>	27	35	17	22	18	14	11	16	17	17		138.375	139	T2F9
		Tot	47	47	47	47	45	35	38	46	44	47		138.5	139	T2F9
	Expected	<	28.6303	23.64	28.0679	26.0108	29.9817	22.3976	26.883	28.5237	24.0055	29.9768		138.625	139	T2F9
		>	18.3697	23.36	18.9321	20.9892	15.0183	12.6024	11.117	17.4763	19.9945	17.0232		138.75	139	T2F9
	Chi-sq		0.00988171	0.000684255	0.565557	0.766788	0.345876	0.622617	0.966716	0.653829	0.364595	0.994389		138.875	139	T2F9
	Chi-multiple		1.87752	0.130009	107.456	145.69	65.7164	118.297	183.676	124.228	69.2731	188.934		139	139	T2F9
														139.125	140	T2F10
	T2F10	<	32	27	34	23	31	15	14	17	15	19		139.25	140	T2F10
		>	16	21	14	23	16	12	11	23	24	26		139.375	140	T2F10
		Tot	48	48	48	46	47	27	25	40	39	45		139.5	140	T2F10
	Expected	<	29.2394	24.143	28.6651	25.4574	31.3143	17.2782	17.6862	24.8033	21.2776	28.7012		139.625	140	T2F10
		>	18.7606	23.857	19.3349	20.5426	15.6857	9.72184	7.31383	15.1967	17.7224	16.2988		139.75	140	T2F10
	Chi-sq		0.414155	0.409513	0.116416	0.466115	0.922561	0.361053	0.105119	0.0110219	0.0435023	0.00262213		139.875	140	T2F10
	Chi-multiple		78.6895	77.8074	22.119	88.5619	175.287	68.6	19.9727	2.09416	8.26544	0.498204		140	140	T2F10
														140.125	141	T2F11
	T2F11	<	32	25	28	28	26	16	18	20	21	22		140.25	141	T2F11
		>	15	22	19	18	18	12	10	21	17	21		140.375	141	T2F11
		Tot	47	47	47	46	44	28	28	41	38	43		140.5	141	T2F11
	Expected	<	28.6303	23.64	28.0679	25.4574	29.3155	17.9181	19.8085	25.4233	20.732	27.4256		140.625	141	T2F11
		>	18.3697	23.36	18.9321	20.5426	14.6845	10.0819	8.19149	15.5767	17.268	15.5744		140.75	141	T2F11
	Chi-sq		0.313769	0.691555	0.983885	0.450793	0.289159	0.450162	0.452494	0.0809781	0.930433	0.0851658		140.875	141	T2F11
	Chi-multiple		59.6161	131.395	186.938	85.6507	54.9402	85.5308	85.9738	15.3858	176.782	16.1815		141	141	T2F11
														141.125	142	T2G2
	T2G2	<	32	25	32	27	30	13	19	22	23	30		141.25	142	T2G2
		>	16	23	16	19	16	15	11	23	14	17		141.375	142	T2G2
		Tot	48	48	48	46	46	28	30	45	37	47		141.5	142	T2G2
	Expected	<	29.2394	24.143	28.6651	25.4574	30.648	17.9181	21.2234	27.9037	20.1865	29.9768		141.625	142	T2G2
		>	18.7606	23.857	19.3349	20.5426	15.352	10.0819	8.7766	17.0963	16.8135	17.0232		141.75	142	T2G2
	Chi-sq		0.414155	0.804606	0.326385	0.647303	0.839439	0.0528389	0.372235	0.069801	0.352914	0.994389		141.875	142	T2G2
	Chi-multiple		78.6895	152.875	62.0132	122.988	159.493	10.0394	70.7246	13.2622	67.0536	188.934		142	142	T2G2
														142.125	143	T2G3
	T2G3	<	36	27	30	26	32	14	23	21	18	26		142.25	143	T2G3
		>	12	20	18	22	16	20	10	19	18	21		142.375	143	T2G3
		Tot	48	47	48	48	48	34	33	40	36	47		142.5	143	T2G3
	Expected	<	29.2394	23.64	28.6651	26.5642	31.9805	21.7577	23.3457	24.8033	19.6409	29.9768		142.625	143	T2G3
		>	18.7606	23.36	19.3349	21.4358	16.0195	12.2423	9.65426	15.1967	16.3591	17.0232		142.75	143	T2G3
	Chi-sq		0.0455171	0.326979	0.694435	0.869876	0.99524	0.00557787	0.89475	0.215362	0.582835	0.227469		142.875	143	T2G3
	Chi-multiple		8.64826	62.1261	131.943	165.276	189.096	1.0598	170.002	40.9187	110.739	43.2191		143	143	T2G3
														143.125	144	T2G4
	T2G4	<	36	25	26	20	25	21	23	21	17	25		143.25	144	T2G4
		>	12	22	22	27	23	8	7	20	19	18		143.375	144	T2G4
		Tot	48	47	48	47	48	29	30	41	36	43		143.5	144	T2G4
	Expected	<	29.2394	23.64	28.6651	26.0108	31.9805	18.558	21.2234	25.4233	19.6409	27.4256		143.625	144	T2G4
		>	18.7606	23.36	19.3349	20.9892	16.0195	10.442	8.7766	15.5767	16.3591	15.5744		143.75	144	T2G4
	Chi-sq		0.0455171	0.691555	0.432859	0.0777948	0.0326235	0.344823	0.475857	0.154657	0.37671	0.44153		143.875	144	T2G4
	Chi-multiple		8.64826	131.395	82.2431	14.781	6.19846	65.5164	90.4128	29.3848	71.5748	83.8908		144	144	T2G4
														144.125	145	T2G5
	T2G5	<	27	32	26	18	31	24	14	22	19	28		144.25	145	T2G5
		>	20	15	21	28	16	9	12	20	18	15		144.375	145	T2G5
		Tot	47	47	47	46	47	33	26	42	37	43		144.5	145	T2G5
	Expected	<	28.6303	23.64	28.0679	25.4574	31.3143	21.1177	18.3936	26.0434	20.1865	27.4256		144.625	145	T2G5
		>	18.3697	23.36	18.9321	20.5426	15.6857	11.8823	7.60638	15.9566	16.8135	15.5744		144.75	145	T2G5
	Chi-sq		0.626005	0.0147324	0.538553	0.0269859	0.922561	0.295912	0.0582214	0.198636	0.695252	0.85539		144.875	145	T2G5
	Chi-multiple		118.941	2.79915	102.325	5.12731	175.287	56.2233	11.0621	37.7408	132.098	162.524		145	145	T2G5
														145.125	146	T2G6
	T2G6	<	26	26	24	27	31	19	21	25	22	29		145.25	146	T2G6
		>	22	22	24	19	14	12	9	15	18	16		145.375	146	T2G6
		Tot	48	48	48	46	45	31	30	40	40	45		145.5	146	T2G6
	Expected	<	29.2394	24.143	28.6651	25.4574	29.9817	19.8379	21.2234	24.8033	21.8232	28.7012		145.625	146	T2G6
		>	18.7606	23.857	19.3349	20.5426	15.0183	11.1621	8.7766	15.1967	18.1768	16.2988		145.75	146	T2G6
	Chi-sq		0.337932	0.591909	0.169788	0.647303	0.747523	0.753897	0.92856	0.948897	0.955229	0.926167		145.875	146	T2G6
	Chi-multiple		64.2072	112.463	32.2597	122.988	142.029	143.241	176.426	180.29	181.494	175.972		146	146	T2G6
														146.125	147	T2G7
	T2G7	<	40	32	25	31	23	16	21	21	17	25		146.25	147	T2G7
		>	8	15	23	15	24	11	5	15	14	17		146.375	147	T2G7
		Tot	48	47	48	46	47	27	26	36	31	42		146.5	147	T2G7
	Expected	<	29.2394	23.64	28.6651	25.4574	31.3143	17.2782	18.3936	22.3229	16.913	26.7878		146.625	147	T2G7
		>	18.7606	23.36	19.3349	20.5426	15.6857	9.72184	7.60638	13.6771	14.087	15.2122		146.75	147	T2G7
	Chi-sq		0.00145715	0.0147324	0.280767	0.10021	0.0101152	0.608343	0.261193	0.649633	0.97496	0.565996		146.875	147	T2G7
	Chi-multiple		0.276858	2.79915	53.3458	19.0398	1.92189	115.585	49.6267	123.43	185.242	107.539		147	147	T2G7
														147.125	148	T2G8
	T2G8	<	27	17	26	23	18	25	26	32	32	37		147.25	148	T2G8
		>	20	30	21	24	29	10	12	11	13	10		147.375	148	T2G8
		Tot	47	47	47	47	47	35	38	43	45	47		147.5	148	T2G8
	Expected	<	28.6303	23.64	28.0679	26.0108	31.3143	22.3976	26.883	26.6635	24.5511	29.9768		147.625	148	T2G8
		>	18.3697	23.36	18.9321	20.9892	15.6857	12.6024	11.117	16.3365	20.4489	17.0232		147.75	148	T2G8
	Chi-sq		0.626005	0.0527288	0.538553	0.377021	3.813e-05	0.359464	0.752873	0.0936032	0.0257397	0.0330545		147.875	148	T2G8
	Chi-multiple		118.941	10.0185	102.325	71.634	0.00724471	68.2981	143.046	17.7846	4.89054	6.28036		148	148	T2G8
														148.125	149	T2G9
	T2G9	<	33	29	31	21	29	20	23	19	25	25		148.25	149	T2G9
		>	14	18	16	25	16	9	12	21	16	20		148.375	149	T2G9
		Tot	47	47	47	46	45	29	35	40	41	45		148.5	149	T2G9
	Expected	<	28.6303	23.64	28.0679	25.4574	29.9817	18.558	24.7606	24.8033	22.3688	28.7012		148.625	149	T2G9
		>	18.3697	23.36	18.9321	20.5426	15.0183	10.442	10.2394	15.1967	18.6312	16.2988		148.75	149	T2G9
	Chi-sq		0.191455	0.117891	0.383203	0.186176	0.75629	0.576961	0.513006	0.0586938	0.409207	0.250989		148.875	149	T2G9
	Chi-multiple		36.3765	22.3993	72.8086	35.3734	143.695	109.623	97.4711	11.1518	77.7493	47.6879		149	149	T2G9
														149.125	150	T2G10
	T2G10	<	16	12	36	29	14	30	22	31	30	34		149.25	150	T2G10
		>	32	36	12	17	33	10	15	15	12	13		149.375	150	T2G10
		Tot	48	48	48	46	47	40	37	46	42	47		149.5	150	T2G10
	Expected	<	29.2394	24.143	28.6651	25.4574	31.3143	25.5973	26.1755	28.5237	22.9144	29.9768		149.625	150	T2G10
		>	18.7606	23.857	19.3349	20.5426	15.6857	14.4027	10.8245	17.4763	19.0856	17.0232		149.75	150	T2G10
	Chi-sq		8.98957e-05	0.000455832	0.0308833	0.293408	8.51517e-08	0.146998	0.131323	0.451917	0.028105	0.222098		149.875	150	T2G10
	Chi-multiple		0.0170802	0.0866081	5.86782	55.7475	1.61788e-05	27.9296	24.9514	85.8642	5.33995	42.1986		150	150	T2G10
														150.125	151	T2G11
	T2G11	<	21	14	34	26	21	24	30	26	25	30		150.25	151	T2G11
		>	27	34	14	22	26	17	9	17	21	18		150.375	151	T2G11
		Tot	48	48	48	48	47	41	39	43	46	48		150.5	151	T2G11
	Expected	<	29.2394	24.143	28.6651	26.5642	31.3143	26.2372	27.5904	26.6635	25.0967	30.6146		150.625	151	T2G11
		>	18.7606	23.857	19.3349	21.4358	15.6857	14.7628	11.4096	16.3365	20.9033	17.3854		150.75	151	T2G11
	Chi-sq		0.014797	0.00341049	0.116416	0.869876	0.00142012	0.466693	0.39637	0.834864	0.97716	0.85356		150.875	151	T2G11
	Chi-multiple		2.81143	0.647994	22.119	165.276	0.269822	88.6717	75.3102	158.624	185.66	162.176		151	151	T2G11
														151.125	152	T2H2
	T2H2	<	31	25	29	25	26	25	29	26	26	35		151.25	152	T2H2
		>	17	22	19	23	20	11	4	13	17	11		151.375	152	T2H2
		Tot	48	47	48	48	46	36	33	39	43	46		151.5	152	T2H2
	Expected	<	29.2394	23.64	28.6651	26.5642	30.648	23.0375	23.3457	24.1832	23.4599	29.339		151.625	152	T2H2
		>	18.7606	23.36	19.3349	21.4358	15.352	12.9625	9.65426	14.8168	19.5401	16.661		151.75	152	T2H2
	Chi-sq		0.602511	0.691555	0.921491	0.649719	0.146136	0.495631	0.0304981	0.548911	0.436599	0.0824597		151.875	152	T2H2
	Chi-multiple		114.477	131.395	175.083	123.447	27.7658	94.1698	5.79463	104.293	82.9538	15.6673		152	152	T2H2
														152.125	153	T2H3
	T2H3	<	27	18	26	24	36	26	34	31	32	36		152.25	153	T2H3
		>	21	29	22	24	12	13	4	11	13	11		152.375	153	T2H3
		Tot	48	47	48	48	48	39	38	42	45	47		152.5	153	T2H3
	Expected	<	29.2394	23.64	28.6651	26.5642	31.9805	24.9573	26.883	26.0434	24.5511	29.9768		152.625	153	T2H3
		>	18.7606	23.36	19.3349	21.4358	16.0195	14.0427	11.117	15.9566	20.4489	17.0232		152.75	153	T2H3
	Chi-sq		0.507684	0.0998873	0.432859	0.45658	0.218571	0.727977	0.0111552	0.115083	0.0257397	0.0675591		152.875	153	T2H3
	Chi-multiple		96.46	18.9786	82.2431	86.7503	41.5284	138.316	2.11949	21.8658	4.89054	12.8362		153	153	T2H3
														153.125	154	T2H4
	T2H4	<	28	28	27	19	36	24	26	28	28	29		153.25	154	T2H4
		>	20	20	21	28	10	12	11	16	14	17		153.375	154	T2H4
		Tot	48	48	48	47	46	36	37	44	42	46		153.5	154	T2H4
	Expected	<	29.2394	24.143	28.6651	26.0108	30.648	23.0375	26.1755	27.2836	22.9144	29.339		153.625	154	T2H4
		>	18.7606	23.857	19.3349	20.9892	15.352	12.9625	10.8245	16.7164	19.0856	16.661		153.75	154	T2H4
	Chi-sq		0.713889	0.265523	0.624119	0.0396827	0.0942392	0.738249	0.949423	0.823909	0.11502	0.917169		153.875	154	T2H4
	Chi-multiple		135.639	50.4494	118.583	7.53972	17.9054	140.267	180.39	156.543	21.8539	174.262		154	154	T2H4
														154.125	155	T2H5
	T2H5	<	28	28	29	23	26	24	32	32	24	37		154.25	155	T2H5
		>	19	18	18	24	21	12	5	7	8	8		154.375	155	T2H5
		Tot	47	46	47	47	47	36	37	39	32	45		154.5	155	T2H5
	Expected	<	28.6303	23.1371	28.0679	26.0108	31.3143	23.0375	26.1755	24.1832	17.4586	28.7012		154.625	155	T2H5
		>	18.3697	22.8629	18.9321	20.9892	15.6857	12.9625	10.8245	14.8168	14.5414	16.2988		154.75	155	T2H5
	Chi-sq		0.85055	0.151565	0.781623	0.377021	0.100203	0.738249	0.0353107	0.00991258	0.0202105	0.0100557		154.875	155	T2H5
	Chi-multiple		161.604	28.7973	148.508	71.634	19.0386	140.267	6.70904	1.88339	3.83999	1.91059		155	155	T2H5
														155.125	156	T2H6
	T2H6	<	42	29	20	19	26	22	25	24	23	30		155.25	156	T2H6
		>	6	19	28	26	20	10	6	19	16	17		155.375	156	T2H6
		Tot	48	48	48	45	46	32	31	43	39	47		155.5	156	T2H6
	Expected	<	29.2394	24.143	28.6651	24.904	30.648	20.4778	21.9309	26.6635	21.2776	29.9768		155.625	156	T2H6
		>	18.7606	23.857	19.3349	20.096	15.352	11.5222	9.06915	16.3365	17.7224	17.0232		155.75	156	T2H6
	Chi-sq		0.000160197	0.160882	0.0107711	0.076668	0.146136	0.575088	0.225635	0.402675	0.579642	0.994389		155.875	156	T2H6
	Chi-multiple		0.0304374	30.5675	2.04651	14.5669	27.7658	109.267	42.8707	76.5083	110.132	188.934		156	156	T2H6
														156.125	157	T2H7
	T2H7	<	28	28	17	17	12	9	9	14	9	15		156.25	157	T2H7
		>	3	3	14	12	14	7	6	7	8	12		156.375	157	T2H7
		Tot	31	31	31	29	26	16	15	21	17	27		156.5	157	T2H7
	Expected	<	18.8838	15.5924	18.5129	16.0492	17.3228	10.2389	10.6117	13.0217	9.27486	17.2207		156.625	157	T2H7
		>	12.1162	15.4076	12.4871	12.9508	8.67722	5.76109	4.3883	7.97829	7.72514	9.77927		156.75	157	T2H7
	Chi-sq		0.000792008	8.31027e-06	0.579572	0.722482	0.0268469	0.518773	0.360337	0.660058	0.893493	0.373896		156.875	157	T2H7
	Chi-multiple		0.150482	0.00157895	110.119	137.272	5.10092	98.5669	68.464	125.411	169.764	71.0403		157	157	T2H7
														157.125	158	T2H8
	T2H8	<	30	24	32	29	30	24	23	23	30	34		157.25	158	T2H8
		>	18	23	16	17	16	10	13	15	11	11		157.375	158	T2H8
		Tot	48	47	48	46	46	34	36	38	41	45		157.5	158	T2H8
	Expected	<	29.2394	23.64	28.6651	25.4574	30.648	21.7577	25.4681	23.5631	22.3688	28.7012		157.625	158	T2H8
		>	18.7606	23.36	19.3349	20.5426	15.352	12.2423	10.5319	14.4369	18.6312	16.2988		157.75	158	T2H8
	Chi-sq		0.821993	0.916367	0.326385	0.293408	0.839439	0.423061	0.365895	0.85072	0.0166859	0.100291		157.875	158	T2H8
	Chi-multiple		156.179	174.11	62.0132	55.7475	159.493	80.3815	69.52	161.637	3.17031	19.0554		158	158	T2H8
														158.125	159	T2H9
	T2H9	<	5	2	31	39	29	35	41	32	33	38		158.25	159	T2H9
		>	43	46	17	8	15	12	5	14	13	10		158.375	159	T2H9
		Tot	48	48	48	47	44	47	46	46	46	48		158.5	159	T2H9
	Expected	<	29.2394	24.143	28.6651	26.0108	29.3155	30.0768	32.5426	28.5237	25.0967	30.6146		158.625	159	T2H9
		>	18.7606	23.857	19.3349	20.9892	14.6845	16.9232	13.4574	17.4763	20.9033	17.3854		158.75	159	T2H9
	Chi-sq		7.48483e-13	1.63457e-10	0.491999	0.00013832	0.919664	0.134646	0.00612501	0.290969	0.019268	0.0265637		158.875	159	T2H9
	Chi-multiple		1.42212e-10	3.10568e-08	93.4799	0.0262808	174.736	25.5828	1.16375	55.2841	3.66092	5.0471		159	159	T2H9
														159.125	160	T2H10
	T2H10	<	40	27	22	28	20	20	18	20	16	25		159.25	160	T2H10
		>	6	20	25	19	27	9	10	18	17	17		159.375	160	T2H10
		Tot	46	47	47	47	47	29	28	38	33	42		159.5	160	T2H10
	Expected	<	28.0211	23.64	28.0679	26.0108	31.3143	18.558	19.8085	23.5631	18.0041	26.7878		159.625	160	T2H10
		>	17.9789	23.36	18.9321	20.9892	15.6857	10.442	8.19149	14.4369	14.9959	15.2122		159.75	160	T2H10
	Chi-sq		0.000294961	0.326979	0.0711352	0.559457	0.000465497	0.576961	0.452494	0.233703	0.483509	0.565996		159.875	160	T2H10
	Chi-multiple		0.0560426	62.1261	13.5157	106.297	0.0884444	109.623	85.9738	44.4036	91.8666	107.539		160	160	T2H10
														160.125	161	T2H11
	T2H11	<	29	25	23	18	31	30	29	25	21	32		160.25	161	T2H11
		>	19	23	25	30	16	6	6	17	14	15		160.375	161	T2H11
		Tot	48	48	48	48	47	36	35	42	35	47		160.5	161	T2H11
	Expected	<	29.2394	24.143	28.6651	26.5642	31.3143	23.0375	24.7606	26.0434	19.0953	29.9768		160.625	161	T2H11
		>	18.7606	23.857	19.3349	21.4358	15.6857	12.9625	10.2394	15.9566	15.9047	17.0232		160.75	161	T2H11
	Chi-sq		0.943535	0.804606	0.0954798	0.0129002	0.922561	0.015631	0.115226	0.740105	0.517893	0.539215		160.875	161	T2H11
	Chi-multiple		179.272	152.875	18.1412	2.45104	175.287	2.96989	21.8929	140.62	98.3996	102.451		161	161	T2H11
														161.125	162	T3A2
	T3A2	<	26	18	21	25	27	28	30	29	20	31		161.25	162	T3A2
		>	21	28	26	21	19	8	9	13	17	15		161.375	162	T3A2
		Tot	47	46	47	46	46	36	39	42	37	46		161.5	162	T3A2
	Expected	<	28.6303	23.1371	28.0679	25.4574	30.648	23.0375	27.5904	26.0434	20.1865	29.339		161.625	162	T3A2
		>	18.3697	22.8629	18.9321	20.5426	15.352	12.9625	11.4096	15.9566	16.8135	16.661		161.75	162	T3A2
	Chi-sq		0.431693	0.129806	0.0355519	0.892097	0.254019	0.0848878	0.39637	0.347254	0.950909	0.610381		161.875	162	T3A2
	Chi-multiple		82.0217	24.6632	6.75486	169.498	48.2637	16.1287	75.3102	65.9782	180.673	115.972		162	162	T3A2
														162.125	163	T3A3
	T3A3	<	24	19	31	24	32	26	26	38	24	34		162.25	163	T3A3
		>	24	29	17	23	16	13	13	6	15	12		162.375	163	T3A3
		Tot	48	48	48	47	48	39	39	44	39	46		162.5	163	T3A3
	Expected	<	29.2394	24.143	28.6651	26.0108	31.9805	24.9573	27.5904	27.2836	21.2776	29.339		162.625	163	T3A3
		>	18.7606	23.857	19.3349	20.9892	16.0195	14.0427	11.4096	16.7164	17.7224	16.661		162.75	163	T3A3
	Chi-sq		0.121171	0.137626	0.491999	0.555198	0.99524	0.727977	0.575617	0.000873027	0.3813	0.152767		162.875	163	T3A3
	Chi-multiple		23.0224	26.1489	93.4799	105.488	189.096	138.316	109.367	0.165875	72.447	29.0258		163	163	T3A3
														163.125	164	T3A4
	T3A4	<	42	32	29	28	29	23	19	26	14	32		163.25	164	T3A4
		>	6	16	19	19	18	8	6	12	15	13		163.375	164	T3A4
		Tot	48	48	48	47	47	31	25	38	29	45		163.5	164	T3A4
	Expected	<	29.2394	24.143	28.6651	26.0108	31.3143	19.8379	17.6862	23.5631	15.8218	28.7012		163.625	164	T3A4
		>	18.7606	23.857	19.3349	20.9892	15.6857	11.1621	7.31383	14.4369	13.1782	16.2988		163.75	164	T3A4
	Chi-sq		0.000160197	0.0233199	0.921491	0.559457	0.47407	0.236752	0.563541	0.415373	0.496861	0.306245		163.875	164	T3A4
	Chi-multiple		0.0304374	4.43078	175.083	106.297	90.0733	44.9829	107.073	78.9209	94.4036	58.1866		164	164	T3A4
														164.125	165	T3A5
	T3A5	<	30	24	27	16	31	25	17	27	18	30		164.25	165	T3A5
		>	18	24	21	31	14	7	10	15	20	16		164.375	165	T3A5
		Tot	48	48	48	47	45	32	27	42	38	46		164.5	165	T3A5
	Expected	<	29.2394	24.143	28.6651	26.0108	29.9817	20.4778	19.1011	26.0434	20.732	29.339		164.625	165	T3A5
		>	18.7606	23.857	19.3349	20.9892	15.0183	11.5222	7.89894	15.9566	17.268	16.661		164.75	165	T3A5
	Chi-sq		0.821993	0.967065	0.624119	0.00331121	0.747523	0.0958364	0.374106	0.761046	0.373413	0.839319		164.875	165	T3A5
	Chi-multiple		156.179	183.742	118.583	0.62913	142.029	18.2089	71.0802	144.599	70.9485	159.471		165	165	T3A5
														165.125	166	T3A6
	T3A6	<	31	16	30	24	34	27	24	37	19	33		165.25	166	T3A6
		>	17	32	18	24	14	10	8	9	22	15		165.375	166	T3A6
		Tot	48	48	48	48	48	37	32	46	41	48		165.5	166	T3A6
	Expected	<	29.2394	24.143	28.6651	26.5642	31.9805	23.6775	22.6383	28.5237	22.3688	30.6146		165.625	166	T3A6
		>	18.7606	23.857	19.3349	21.4358	16.0195	13.3225	9.3617	17.4763	18.6312	17.3854		165.75	166	T3A6
	Chi-sq		0.602511	0.0187366	0.694435	0.45658	0.536475	0.255158	0.596719	0.0100277	0.29068	0.473781		165.875	166	T3A6
	Chi-multiple		114.477	3.55995	131.943	86.7503	101.93	48.48	113.377	1.90527	55.2292	90.0185		166	166	T3A6
														166.125	167	T3A7
	T3A7	<	43	31	32	30	18	6	10	11	13	21		166.25	167	T3A7
		>	0	12	11	11	23	3	4	11	9	9		166.375	167	T3A7
		Tot	43	43	43	41	41	9	14	22	22	30		166.5	167	T3A7
	Expected	<	26.1937	21.6281	25.6792	22.6903	27.3167	5.75939	9.90426	13.6418	12.0028	19.1341		166.625	167	T3A7
		>	16.8063	21.3719	17.3208	18.3097	13.6833	3.24061	4.09574	8.35821	9.99724	10.8659		166.75	167	T3A7
	Chi-sq		1.49983e-07	0.00425723	0.0493767	0.0216577	0.00203122	0.867302	0.955145	0.245875	0.669378	0.478471		166.875	167	T3A7
	Chi-multiple		2.84968e-05	0.808874	9.38156	4.11496	0.385931	164.787	181.478	46.7163	127.182	90.9095		167	167	T3A7
														167.125	168	T3A8
	T3A8	<	37	20	30	29	23	24	26	33	29	37		167.25	168	T3A8
		>	11	28	18	19	24	8	9	7	16	10		167.375	168	T3A8
		Tot	48	48	48	48	47	32	35	40	45	47		167.5	168	T3A8
	Expected	<	29.2394	24.143	28.6651	26.5642	31.3143	20.4778	24.7606	24.8033	24.5511	29.9768		167.625	168	T3A8
		>	18.7606	23.857	19.3349	21.4358	15.6857	11.5222	10.2394	15.1967	20.4489	17.0232		167.75	168	T3A8
	Chi-sq		0.0216957	0.231693	0.694435	0.479445	0.0101152	0.194592	0.645169	0.00758089	0.182877	0.0330545		167.875	168	T3A8
	Chi-multiple		4.12218	44.0216	131.943	91.0945	1.92189	36.9725	122.582	1.44037	34.7465	6.28036		168	168	T3A8
														168.125	169	T3A9
	T3A9	<	35	25	26	23	20	22	22	31	22	34		168.25	169	T3A9
		>	13	20	22	23	27	15	6	12	15	14		168.375	169	T3A9
		Tot	48	45	48	46	47	37	28	43	37	48		168.5	169	T3A9
	Expected	<	29.2394	22.6341	28.6651	25.4574	31.3143	23.6775	19.8085	26.6635	20.1865	30.6146		168.625	169	T3A9
		>	18.7606	22.3659	19.3349	20.5426	15.6857	13.3225	8.19149	16.3365	16.8135	17.3854		168.75	169	T3A9
	Chi-sq		0.0883748	0.480567	0.432859	0.466115	0.000465497	0.565624	0.362635	0.173041	0.54932	0.309322		168.875	169	T3A9
	Chi-multiple		16.7912	91.3077	82.2431	88.5619	0.0884444	107.469	68.9007	32.8778	104.371	58.7712		169	169	T3A9
														169.125	170	T3A10
	T3A10	<	32	29	23	27	11	5	6	6	9	14		169.25	170	T3A10
		>	1	4	10	6	22	4	0	4	0	3		169.375	170	T3A10
		Tot	33	33	33	33	33	9	6	10	9	17		169.5	170	T3A10
	Expected	<	20.1021	16.5983	19.7073	18.2629	21.9866	5.75939	4.24468	6.20081	4.91022	10.8427		169.625	170	T3A10
		>	12.8979	16.4017	13.2927	14.7371	11.0134	3.24061	1.75532	3.79919	4.08978	6.15732		169.75	170	T3A10
	Chi-sq		2.18889e-05	1.57604e-05	0.242534	0.00221797	4.99548e-05	0.597965	0.115214	0.895906	0.00618292	0.111109		169.875	170	T3A10
	Chi-multiple		0.00415889	0.00299447	46.0815	0.421414	0.00949142	113.613	21.8907	170.222	1.17476	21.1106		170	170	T3A10
														170.125	171	T3A11
	T3A11	<	27	20	24	23	28	27	28	32	28	36		170.25	171	T3A11
		>	21	28	24	25	18	12	7	10	16	10		170.375	171	T3A11
		Tot	48	48	48	48	46	39	35	42	44	46		170.5	171	T3A11
	Expected	<	29.2394	24.143	28.6651	26.5642	30.648	24.9573	24.7606	26.0434	24.0055	29.339		170.625	171	T3A11
		>	18.7606	23.857	19.3349	21.4358	15.352	14.0427	10.2394	15.9566	19.9945	16.661		170.75	171	T3A11
	Chi-sq		0.507684	0.231693	0.169788	0.30075	0.407691	0.495616	0.228751	0.0582697	0.226503	0.0410174		170.875	171	T3A11
	Chi-multiple		96.46	44.0216	32.2597	57.1425	77.4612	94.167	43.4626	11.0712	43.0356	7.7933		171	171	T3A11
														171.125	172	T3B2
	T3B2	<	34	27	31	32	27	17	25	26	17	26		171.25	172	T3B2
		>	13	20	16	14	18	8	8	14	15	16		171.375	172	T3B2
		Tot	47	47	47	46	45	25	33	40	32	42		171.5	172	T3B2
	Expected	<	28.6303	23.64	28.0679	25.4574	29.9817	15.9983	23.3457	24.8033	17.4586	26.7878		171.625	172	T3B2
		>	18.3697	23.36	18.9321	20.5426	15.0183	9.00171	9.65426	15.1967	14.5414	15.2122		171.75	172	T3B2
	Chi-sq		0.108444	0.326979	0.383203	0.0523287	0.345876	0.676415	0.526741	0.696645	0.870672	0.800332		171.875	172	T3B2
	Chi-multiple		20.6043	62.1261	72.8086	9.94246	65.7164	128.519	100.081	132.363	165.428	152.063		172	172	T3B2
														172.125	173	T3B3
	T3B3	<	21	17	25	23	29	24	30	22	22	28		172.25	173	T3B3
		>	26	30	22	24	14	17	12	23	20	18		172.375	173	T3B3
		Tot	47	47	47	47	43	41	42	45	42	46		172.5	173	T3B3
	Expected	<	28.6303	23.64	28.0679	26.0108	28.6492	26.2372	29.7128	27.9037	22.9144	29.339		172.625	173	T3B3
		>	18.3697	23.36	18.9321	20.9892	14.3508	14.7628	12.2872	17.0963	19.0856	16.661		172.75	173	T3B3
	Chi-sq		0.0225484	0.0527288	0.361555	0.377021	0.909677	0.466693	0.92239	0.069801	0.776902	0.681244		172.875	173	T3B3
	Chi-multiple		4.2842	10.0185	68.6955	71.634	172.839	88.6717	175.254	13.2622	147.611	129.436		173	173	T3B3
														173.125	174	T3B4
	T3B4	<	39	35	31	26	21	23	26	30	22	36		173.25	174	T3B4
		>	9	13	17	20	24	7	5	12	13	11		173.375	174	T3B4
		Tot	48	48	48	46	45	30	31	42	35	47		173.5	174	T3B4
	Expected	<	29.2394	24.143	28.6651	25.4574	29.9817	19.198	21.9309	26.0434	19.0953	29.9768		173.625	174	T3B4
		>	18.7606	23.857	19.3349	20.5426	15.0183	10.802	9.06915	15.9566	15.9047	17.0232		173.75	174	T3B4
	Chi-sq		0.00388595	0.00172327	0.491999	0.872148	0.00451972	0.14815	0.10817	0.208449	0.324098	0.0675591		173.875	174	T3B4
	Chi-multiple		0.738331	0.327421	93.4799	165.708	0.858747	28.1485	20.5523	39.6054	61.5786	12.8362		174	174	T3B4
														174.125	175	T3B5
	T3B5	<	35	27	36	25	36	19	14	20	18	24		174.25	175	T3B5
		>	13	20	12	22	11	10	8	17	12	19		174.375	175	T3B5
		Tot	48	47	48	47	47	29	22	37	30	43		174.5	175	T3B5
	Expected	<	29.2394	23.64	28.6651	26.0108	31.3143	18.558	15.5638	22.943	16.3674	27.4256		174.625	175	T3B5
		>	18.7606	23.36	19.3349	20.9892	15.6857	10.442	6.43617	14.057	13.6326	15.5744		174.75	175	T3B5
	Chi-sq		0.0883748	0.326979	0.0308833	0.766788	0.147211	0.86424	0.463636	0.318847	0.549418	0.277082		174.875	175	T3B5
	Chi-multiple		16.7912	62.1261	5.86782	145.69	27.9701	164.206	88.0908	60.5808	104.389	52.6456		175	175	T3B5
														175.125	176	T3B6
	T3B6	<	32	22	25	25	33	19	20	18	22	27		175.25	176	T3B6
		>	15	23	22	22	10	14	9	22	17	17		175.375	176	T3B6
		Tot	47	45	47	47	43	33	29	40	39	44		175.5	176	T3B6
	Expected	<	28.6303	22.6341	28.0679	26.0108	28.6492	21.1177	20.516	24.8033	21.2776	28.0634		175.625	176	T3B6
		>	18.3697	22.3659	18.9321	20.9892	14.3508	11.8823	8.48404	15.1967	17.7224	15.9366		175.75	176	T3B6
	Chi-sq		0.313769	0.850052	0.361555	0.766788	0.159414	0.442491	0.833197	0.0266749	0.816295	0.738719		175.875	176	T3B6
	Chi-multiple		59.6161	161.51	68.6955	145.69	30.2886	84.0732	158.307	5.06823	155.096	140.357		176	176	T3B6
														176.125	177	T3B7
	T3B7	<	37	23	30	36	17	15	15	25	20	27		176.25	177	T3B7
		>	10	24	17	11	25	10	6	7	8	11		176.375	177	T3B7
		Tot	47	47	47	47	42	25	21	32	28	38		176.5	177	T3B7
	Expected	<	28.6303	23.64	28.0679	26.0108	27.9829	15.9983	14.8564	19.8426	15.2762	24.2366		176.625	177	T3B7
		>	18.3697	23.36	18.9321	20.9892	14.0171	9.00171	6.14362	12.1574	12.7238	13.7634		176.75	177	T3B7
	Chi-sq		0.0123477	0.851877	0.565557	0.00337955	0.000325739	0.677455	0.945078	0.0603278	0.0729925	0.350978		176.875	177	T3B7
	Chi-multiple		2.34606	161.857	107.456	0.642114	0.0618904	128.716	179.565	11.4623	13.8686	66.6858		177	177	T3B7
														177.125	178	T3B8
	T3B8	<	32	19	24	27	31	16	14	25	18	22		177.25	178	T3B8
		>	14	27	22	18	13	12	16	17	22	23		177.375	178	T3B8
		Tot	46	46	46	45	44	28	30	42	40	45		177.5	178	T3B8
	Expected	<	28.0211	23.1371	27.4707	24.904	29.3155	17.9181	21.2234	26.0434	21.8232	28.7012		177.625	178	T3B8
		>	17.9789	22.8629	18.5293	20.096	14.6845	10.0819	8.7766	15.9566	18.1768	16.2988		177.75	178	T3B8
	Chi-sq		0.229245	0.222474	0.296781	0.529666	0.590197	0.450162	0.00374484	0.740105	0.224725	0.0376711		177.875	178	T3B8
	Chi-multiple		43.5566	42.27	56.3883	100.637	112.137	85.5308	0.71152	140.62	42.6978	7.15751		178	178	T3B8
														178.125	179	T3B9
	T3B9	<	21	20	27	13	26	25	27	33	24	31		178.25	179	T3B9
		>	27	27	21	34	21	14	9	11	18	16		178.375	179	T3B9
		Tot	48	47	48	47	47	39	36	44	42	47		178.5	179	T3B9
	Expected	<	29.2394	23.64	28.6651	26.0108	31.3143	24.9573	25.4681	27.2836	22.9144	29.9768		178.625	179	T3B9
		>	18.7606	23.36	19.3349	20.9892	15.6857	14.0427	10.5319	16.7164	19.0856	17.0232		178.75	179	T3B9
	Chi-sq		0.014797	0.288268	0.624119	0.000134814	0.100203	0.988645	0.574647	0.0758104	0.736543	0.756169		178.875	179	T3B9
	Chi-multiple		2.81143	54.7708	118.583	0.0256147	19.0386	187.843	109.183	14.404	139.943	143.672		179	179	T3B9
														179.125	180	T3B10
	T3B10	<	31	13	29	35	24	20	23	27	27	31		179.25	180	T3B10
		>	17	35	19	12	23	18	11	19	14	16		179.375	180	T3B10
		Tot	48	48	48	47	47	38	34	46	41	47		179.5	180	T3B10
	Expected	<	29.2394	24.143	28.6651	26.0108	31.3143	24.3174	24.0532	28.5237	22.3688	29.9768		179.625	180	T3B10
		>	18.7606	23.857	19.3349	20.9892	15.6857	13.6826	9.94681	17.4763	18.6312	17.0232		179.75	180	T3B10
	Chi-sq		0.602511	0.00129642	0.921491	0.00835159	0.0236644	0.14455	0.691349	0.643454	0.146336	0.756169		179.875	180	T3B10
	Chi-multiple		114.477	0.246319	175.083	1.5868	4.49624	27.4645	131.356	122.256	27.8038	143.672		180	180	T3B10
														180.125	181	T3B11
	T3B11	<	31	23	37	22	14	19	27	19	17	28		180.25	181	T3B11
		>	17	25	11	24	33	23	11	21	23	18		180.375	181	T3B11
		Tot	48	48	48	46	47	42	38	40	40	46		180.5	181	T3B11
	Expected	<	29.2394	24.143	28.6651	25.4574	31.3143	26.8771	26.883	24.8033	21.8232	29.339		180.625	181	T3B11
		>	18.7606	23.857	19.3349	20.5426	15.6857	15.1229	11.117	15.1967	18.1768	16.661		180.75	181	T3B11
	Chi-sq		0.602511	0.741423	0.0141725	0.305176	8.51517e-08	0.0113375	0.966716	0.0586938	0.125619	0.681244		180.875	181	T3B11
	Chi-multiple		114.477	140.87	2.69277	57.9835	1.61788e-05	2.15413	183.676	11.1518	23.8676	129.436		181	181	T3B11
														181.125	182	T3C2
	T3C2	<	25	12	30	27	33	23	26	24	23	22		181.25	182	T3C2
		>	23	36	18	20	13	15	11	23	25	26		181.375	182	T3C2
		Tot	48	48	48	47	46	38	37	47	48	48		181.5	182	T3C2
	Expected	<	29.2394	24.143	28.6651	26.0108	30.648	24.3174	26.1755	29.1438	26.1878	30.6146		181.625	182	T3C2
		>	18.7606	23.857	19.3349	20.9892	15.352	13.6826	10.8245	17.8562	21.8122	17.3854		181.75	182	T3C2
	Chi-sq		0.209817	0.000455832	0.694435	0.771633	0.462085	0.656165	0.949423	0.12214	0.355435	0.00968079		181.875	182	T3C2
	Chi-multiple		39.8652	0.0866081	131.943	146.61	87.7961	124.671	180.39	23.2067	67.5326	1.83935		182	182	T3C2
														182.125	183	T3C3
	T3C3	<	37	27	29	31	27	19	24	26	20	30		182.25	183	T3C3
		>	11	21	19	17	20	8	11	17	17	15		182.375	183	T3C3
		Tot	48	48	48	48	47	27	35	43	37	45		182.5	183	T3C3
	Expected	<	29.2394	24.143	28.6651	26.5642	31.3143	17.2782	24.7606	26.6635	20.1865	28.7012		182.625	183	T3C3
		>	18.7606	23.857	19.3349	21.4358	15.6857	9.72184	10.2394	16.3365	16.8135	16.2988		182.75	183	T3C3
	Chi-sq		0.0216957	0.409513	0.921491	0.197791	0.182028	0.489991	0.777472	0.834864	0.950909	0.687078		182.875	183	T3C3
	Chi-multiple		4.12218	77.8074	175.083	37.5804	34.5853	93.0983	147.72	158.624	180.673	130.545		183	183	T3C3
														183.125	184	T3C4
	T3C4	<	26	8	23	30	26	29	32	32	23	38		183.25	184	T3C4
		>	22	38	25	16	21	11	9	12	17	9		183.375	184	T3C4
		Tot	48	46	48	46	47	40	41	44	40	47		183.5	184	T3C4
	Expected	<	29.2394	23.1371	28.6651	25.4574	31.3143	25.5973	29.0053	27.2836	21.8232	29.9768		183.625	184	T3C4
		>	18.7606	22.8629	19.3349	20.5426	15.6857	14.4027	11.9947	16.7164	18.1768	17.0232		183.75	184	T3C4
	Chi-sq		0.337932	8.05349e-06	0.0954798	0.177898	0.100203	0.262362	0.303932	0.142941	0.708634	0.0148957		183.875	184	T3C4
	Chi-multiple		64.2072	0.00153016	18.1412	33.8006	19.0386	49.8487	57.747	27.1587	134.64	2.83019		184	184	T3C4
														184.125	185	T3C5
	T3C5	<	20	17	21	23	20	20	26	17	17	23		184.25	185	T3C5
		>	28	31	27	23	28	24	15	29	25	25		184.375	185	T3C5
		Tot	48	48	48	46	48	44	41	46	42	48		184.5	185	T3C5
	Expected	<	29.2394	24.143	28.6651	25.4574	31.9805	28.157	29.0053	28.5237	22.9144	30.6146		184.625	185	T3C5
		>	18.7606	23.857	19.3349	20.5426	16.0195	15.843	11.9947	17.4763	19.0856	17.3854		184.75	185	T3C5
	Chi-sq		0.00627375	0.0392029	0.0240863	0.466115	0.000245267	0.0104132	0.302217	0.000464175	0.0668258	0.0222121		184.875	185	T3C5
	Chi-multiple		1.19201	7.44855	4.57639	88.5619	0.0466007	1.97851	57.4213	0.0881933	12.6969	4.2203		185	185	T3C5
														185.125	186	T3C6
	T3C6	<	35	25	24	28	26	20	20	20	18	26		185.25	186	T3C6
		>	13	22	24	20	20	7	11	20	20	18		185.375	186	T3C6
		Tot	48	47	48	48	46	27	31	40	38	44		185.5	186	T3C6
	Expected	<	29.2394	23.64	28.6651	26.5642	30.648	17.2782	21.9309	24.8033	20.732	28.0634		185.625	186	T3C6
		>	18.7606	23.36	19.3349	21.4358	15.352	9.72184	9.06915	15.1967	17.268	15.9366		185.75	186	T3C6
	Chi-sq		0.0883748	0.691555	0.169788	0.676782	0.146136	0.275165	0.445889	0.117649	0.373413	0.517496		185.875	186	T3C6
	Chi-multiple		16.7912	131.395	32.2597	128.589	27.7658	52.2814	84.7188	22.3533	70.9485	98.3243		186	186	T3C6
														186.125	187	T3C7
	T3C7	<	34	27	28	22	17	8	12	12	13	17		186.25	187	T3C7
		>	6	13	12	18	21	6	1	5	5	5		186.375	187	T3C7
		Tot	40	40	40	40	38	14	13	17	18	22		186.5	187	T3C7
	Expected	<	24.3662	20.1192	23.8876	22.1369	25.3179	8.95904	9.19681	10.5414	9.82044	14.0317		186.625	187	T3C7
		>	15.6338	19.8808	16.1124	17.8631	12.6821	5.04096	3.80319	6.45862	8.17956	7.96829		186.75	187	T3C7
	Chi-sq		0.00179764	0.0295596	0.184924	0.965282	0.00421619	0.593363	0.0874584	0.466084	0.132292	0.187946		186.875	187	T3C7
	Chi-multiple		0.341552	5.61632	35.1356	183.404	0.801075	112.739	16.6171	88.556	25.1355	35.7097		187	187	T3C7
														187.125	188	T3C8
	T3C8	<	29	28	21	17	15	18	24	15	18	22		187.25	188	T3C8
		>	19	20	27	28	33	14	13	24	22	25		187.375	188	T3C8
		Tot	48	48	48	45	48	32	37	39	40	47		187.5	188	T3C8
	Expected	<	29.2394	24.143	28.6651	24.904	31.9805	20.4778	26.1755	24.1832	21.8232	29.9768		187.625	188	T3C8
		>	18.7606	23.857	19.3349	20.096	16.0195	11.5222	10.8245	14.8168	18.1768	17.0232		187.75	188	T3C8
	Chi-sq		0.943535	0.265523	0.0240863	0.0177846	2.01858e-07	0.361503	0.431769	0.00244846	0.224725	0.0154847		187.875	188	T3C8
	Chi-multiple		179.272	50.4494	4.57639	3.37907	3.83531e-05	68.6857	82.0361	0.465207	42.6978	2.94209		188	188	T3C8
														188.125	189	T3C9
	T3C9	<	34	33	33	27	20	21	22	21	17	23		188.25	189	T3C9
		>	14	15	15	20	25	8	7	19	18	20		188.375	189	T3C9
		Tot	48	48	48	47	45	29	29	40	35	43		188.5	189	T3C9
	Expected	<	29.2394	24.143	28.6651	26.0108	29.9817	18.558	20.516	24.8033	19.0953	27.4256		188.625	189	T3C9
		>	18.7606	23.857	19.3349	20.9892	15.0183	10.442	8.48404	15.1967	15.9047	15.5744		188.75	189	T3C9
	Chi-sq		0.159065	0.010563	0.202059	0.771633	0.00160201	0.344823	0.544677	0.215362	0.476896	0.160264		188.875	189	T3C9
	Chi-multiple		30.2223	2.00697	38.3911	146.61	0.304382	65.5164	103.489	40.9187	90.6103	30.4502		189	189	T3C9
														189.125	190	T3C10
	T3C10	<	23	13	34	29	21	34	30	37	33	39		189.25	190	T3C10
		>	24	34	13	16	26	12	12	8	13	8		189.375	190	T3C10
		Tot	47	47	47	45	47	46	42	45	46	47		189.5	190	T3C10
	Expected	<	28.6303	23.64	28.0679	24.904	31.3143	29.4369	29.7128	27.9037	25.0967	29.9768		189.625	190	T3C10
		>	18.3697	23.36	18.9321	20.096	15.6857	16.5631	12.2872	17.0963	20.9033	17.0232		189.75	190	T3C10
	Chi-sq		0.0923519	0.00190874	0.0776955	0.219359	0.00142012	0.161033	0.92239	0.00520975	0.019268	0.00617411		189.875	190	T3C10
	Chi-multiple		17.5469	0.362661	14.7621	41.6783	0.269822	30.5963	175.254	0.989853	3.66092	1.17308		190	190	T3C10
														190.125	191	T3C11
	T3C11	<	29	23	26	30	19	11	22	25	27	28		190.25	191	T3C11
		>	19	25	22	18	28	12	8	20	17	18		190.375	191	T3C11
		Tot	48	48	48	48	47	23	30	45	44	46		190.5	191	T3C11
	Expected	<	29.2394	24.143	28.6651	26.5642	31.3143	14.7184	21.2234	27.9037	24.0055	29.339		190.625	191	T3C11
		>	18.7606	23.857	19.3349	21.4358	15.6857	8.28157	8.7766	17.0963	19.9945	16.661		190.75	191	T3C11
	Chi-sq		0.943535	0.741423	0.432859	0.318506	0.00013942	0.106259	0.755297	0.372497	0.364595	0.681244		190.875	191	T3C11
	Chi-multiple		179.272	140.87	82.2431	60.5162	0.0264897	20.1893	143.506	70.7744	69.2731	129.436		191	191	T3C11

## Sheet: Welch stats
	Welch's t-test				Significance with correction					* Significant effects						Cells from Experiment are copied below, for selected group (default =2,000 rows ---> 14,000 rows)
	No assumption of equal variance				0.05	/ N =	0.000263158	*		Number of drugs *:			51
					0.01	/ N =	5.26316e-05	**		Total number of drugs:			190			T1A2														DMSO
		N =	190		0.001	/ N =	5.26316e-06	***					0.268421			Date	Well	Group	1hr	P15	Hab	S	E	R	G	B	FR	RGB		Date	Well	Group	1hr	P15	Hab	S	E	R	G	B	FR	RGB
																-	-	-	-	-	-	-	-	-	-	-	-	-		-	-	-	-	-	-	-	-	-	-	-	-	-
	Change experimental group in blue cell below and copy numbers in the table below (VALUES ONLY !):															2021-01-12	2	T1A2	19	31	-16.3265	8	7	84.7072	55.3454	11.8875	0.280112	38.0551		-	-	-	-	-	-	-	-	-	-	-	-	-
																-	-	-	-	-	-	-	-	-	-	-	-	-		-	-	-	-	-	-	-	-	-	-	-	-	-
	T1A2	6.53128e-11	9.19309e-09	0.0190858	0.0774508	0.0485377	0.0537136	0.201414	0.274692	0.0638574	0.0046391		6.53128e-11	47		-	-	-	-	-	-	-	-	-	-	-	-	-		-	-	-	-	-	-	-	-	-	-	-	-	-
																-	-	-	-	-	-	-	-	-	-	-	-	-		-	-	-	-	-	-	-	-	-	-	-	-	-
		1hr	P15	Hab	S	E	R	G	B	FR	RGB		Min *	N		-	-	-	-	-	-	-	-	-	-	-	-	-		-	-	-	-	-	-	-	-	-	-	-	-	-
	T1A2	6.53128e-11	9.19309e-09	0.0190858	0.0774508	0.0485377	0.0537136	0.201414	0.274692	0.0638574	0.0046391		6.53128e-11	47		-	-	-	-	-	-	-	-	-	-	-	-	-		-	-	-	-	-	-	-	-	-	-	-	-	-
	T1A3	0.00096617	0.408207	0.302647	0.0257631	9.08419e-06	8.29808e-05	0.000135062	5.09009e-09	2.25983e-08	1.12971e-11		1.12971e-11	46		-	-	-	-	-	-	-	-	-	-	-	-	-		-	-	-	-	-	-	-	-	-	-	-	-	-
	T1A4	0.126639	0.634752	0.61364	0.0915818	0.76529	0.0526239	0.00123252	0.0152673	0.716045	0.0131827		0.00123252	48		-	-	-	-	-	-	-	-	-	-	-	-	-		-	-	-	-	-	-	-	-	-	-	-	-	-
	T1A5	0.526919	0.0177415	0.706216	0.432148	0.106515	0.312286	0.448573	0.0313261	0.216717	0.221891		0.0177415	48		-	-	-	-	-	-	-	-	-	-	-	-	-		-	-	-	-	-	-	-	-	-	-	-	-	-
	T1A6	0.458148	0.126825	0.160775	0.42277	0.825592	0.018693	0.134108	0.137809	0.742025	0.0319201		0.018693	47		-	-	-	-	-	-	-	-	-	-	-	-	-		-	-	-	-	-	-	-	-	-	-	-	-	-
	T1A7	0.259681	0.638691	0.885837	0.17457	0.00351145	0.170903	0.0144597	0.988514	0.508169	0.098347		0.00351145	48		-	-	-	-	-	-	-	-	-	-	-	-	-		-	-	-	-	-	-	-	-	-	-	-	-	-
	T1A8	0.187941	0.383667	0.882126	0.98678	0.739365	0.72078	0.630606	0.180999	0.871131	0.146438		0.146438	48		-	-	-	-	-	-	-	-	-	-	-	-	-		-	-	-	-	-	-	-	-	-	-	-	-	-
	T1A9	0.836418	0.264134	0.840242	0.0803404	0.363014	0.319002	0.431638	0.330811	0.217113	0.756941		0.0803404	45		-	-	-	-	-	-	-	-	-	-	-	-	-		-	-	-	-	-	-	-	-	-	-	-	-	-
	T1A10	0.907974	0.401385	0.489793	0.762408	0.883484	0.257932	0.865146	0.0936146	0.522877	0.0782112		0.0782112	48		-	-	-	-	-	-	-	-	-	-	-	-	-		-	-	-	-	-	-	-	-	-	-	-	-	-
	T1A11	0.580022	0.936973	0.45393	0.450095	0.265543	0.162508	0.204281	0.814411	0.270639	0.909669		0.162508	47		-	-	-	-	-	-	-	-	-	-	-	-	-		-	-	-	-	-	-	-	-	-	-	-	-	-
	T1B2	0.388169	0.195341	0.137964	0.0565877	0.60081	0.346786	0.474283	0.330091	0.273137	0.807145		0.0565877	46		-	-	-	-	-	-	-	-	-	-	-	-	-		-	-	-	-	-	-	-	-	-	-	-	-	-
	T1B3	0.0749771	0.197887	0.603717	0.0237725	0.9471	0.852382	0.477059	0.99967	0.973862	0.810063		0.0237725	48		-	-	-	-	-	-	-	-	-	-	-	-	-		-	-	-	-	-	-	-	-	-	-	-	-	-
	T1B4	0.772189	0.339293	0.579165	0.0662738	0.989748	0.125892	0.142062	0.792665	0.0075856	0.891551		0.0075856	47		-	-	-	-	-	-	-	-	-	-	-	-	-		-	-	-	-	-	-	-	-	-	-	-	-	-
	T1B5	0.00117644	0.159922	0.0149346	0.532869	0.387855	0.982564	0.17045	0.235231	0.000895956	0.0429119		0.000895956	25		-	-	-	-	-	-	-	-	-	-	-	-	-		-	-	-	-	-	-	-	-	-	-	-	-	-
	T1B6	0.0806496	0.592834	0.0234989	0.141362	0.867795	0.924074	0.224971	0.994311	0.760338	0.64182		0.0234989	47		-	-	-	-	-	-	-	-	-	-	-	-	-		-	-	-	-	-	-	-	-	-	-	-	-	-
	T1B7	1.78787e-09	0.000157124	0.0251238	0.871057	0.165599	0.0467056	0.0037652	0.000233358	0.0442047	7.90364e-05		1.78787e-09	46		-	-	-	-	-	-	-	-	-	-	-	-	-		-	-	-	-	-	-	-	-	-	-	-	-	-
	T1B8	0.0981757	0.358656	0.273703	0.851336	0.638541	0.588447	0.258971	0.398277	0.618866	0.925909		0.0981757	47		-	-	-	-	-	-	-	-	-	-	-	-	-		-	-	-	-	-	-	-	-	-	-	-	-	-
	T1B9	0.600096	0.330947	0.377399	0.886404	0.859595	0.342037	0.455846	0.917567	0.0271992	0.886454		0.0271992	47		-	-	-	-	-	-	-	-	-	-	-	-	-		-	-	-	-	-	-	-	-	-	-	-	-	-
	T1B10	0.000945254	0.544907	0.488235	0.653732	0.147849	0.672493	0.805138	0.540185	0.935485	0.866772		0.000945254	47		-	-	-	-	-	-	-	-	-	-	-	-	-		-	-	-	-	-	-	-	-	-	-	-	-	-
	T1B11	0.375756	0.396228	0.849018	0.46781	0.00131483	0.721852	0.867647	0.185255	0.501565	0.683107		0.00131483	47		-	-	-	-	-	-	-	-	-	-	-	-	-		-	-	-	-	-	-	-	-	-	-	-	-	-
	T1C2	0.452052	0.0141009	0.405625	0.6692	0.489715	0.394545	0.0515313	0.04456	0.130481	0.0465543		0.0141009	47		-	-	-	-	-	-	-	-	-	-	-	-	-		-	-	-	-	-	-	-	-	-	-	-	-	-
	T1C3	0.188454	0.216119	0.14705	0.0408828	0.00111803	0.0315078	0.475436	0.00052524	0.0511784	0.00490136		0.00052524	48		-	-	-	-	-	-	-	-	-	-	-	-	-		-	-	-	-	-	-	-	-	-	-	-	-	-
	T1C4	0.907942	0.0741901	0.449423	0.636533	0.131959	0.207543	0.00307451	0.106117	0.801394	0.174152		0.00307451	47		-	-	-	-	-	-	-	-	-	-	-	-	-		-	-	-	-	-	-	-	-	-	-	-	-	-
	T1C5	0.346872	0.61191	0.961027	0.78861	0.210231	0.570006	0.0932681	0.0619228	0.801818	0.169704		0.0619228	47		-	-	-	-	-	-	-	-	-	-	-	-	-		-	-	-	-	-	-	-	-	-	-	-	-	-
	T1C6	0.465284	0.0497439	0.657065	0.523216	0.859969	0.610438	0.865049	0.203399	0.123648	0.197666		0.0497439	46		-	-	-	-	-	-	-	-	-	-	-	-	-		-	-	-	-	-	-	-	-	-	-	-	-	-
	T1C7	0.923161	0.330064	0.779887	0.814935	0.00432893	0.480628	0.658096	0.243392	0.517297	0.730678		0.00432893	46		-	-	-	-	-	-	-	-	-	-	-	-	-		-	-	-	-	-	-	-	-	-	-	-	-	-
	T1C8	0.186635	0.567017	0.879788	0.391517	0.903707	0.597728	0.869609	0.416539	0.594439	0.763371		0.186635	47		-	-	-	-	-	-	-	-	-	-	-	-	-		-	-	-	-	-	-	-	-	-	-	-	-	-
	T1C9	0.0132805	0.532025	0.913611	0.499567	0.102869	0.204144	0.582631	0.196963	0.831327	0.984344		0.0132805	48		-	-	-	-	-	-	-	-	-	-	-	-	-		-	-	-	-	-	-	-	-	-	-	-	-	-
	T1C10	0.69846	0.857085	0.0614645	0.880701	3.82545e-05	0.534102	0.322747	0.374354	0.23434	0.34795		3.82545e-05	48		-	-	-	-	-	-	-	-	-	-	-	-	-		-	-	-	-	-	-	-	-	-	-	-	-	-
	T1C11	0.133146	0.067085	0.621046	0.652715	0.56767	0.694163	0.0562994	0.35992	0.14089	0.731625		0.0562994	48		-	-	-	-	-	-	-	-	-	-	-	-	-		-	-	-	-	-	-	-	-	-	-	-	-	-
	T1D2	5.23129e-07	1.09428e-08	0.0487519	0.000153865	0.112738	0.565375	0.741987	0.47293	0.075921	0.1797		1.09428e-08	33		-	-	-	-	-	-	-	-	-	-	-	-	-		-	-	-	-	-	-	-	-	-	-	-	-	-
	T1D3	0.11936	0.390135	0.727382	0.33154	0.0377483	0.389351	0.578573	0.291974	0.112683	0.509576		0.0377483	47		-	-	-	-	-	-	-	-	-	-	-	-	-		-	-	-	-	-	-	-	-	-	-	-	-	-
	T1D4	0.992056	0.049211	2.32952e-05	0.0213458	8.44951e-07	0.412189	0.846176	0.232334	0.0801521	0.0083998		8.44951e-07	39		-	-	-	-	-	-	-	-	-	-	-	-	-		-	-	-	-	-	-	-	-	-	-	-	-	-
	T1D5	0.0842744	0.0946319	0.366342	0.37232	0.746524	0.117056	0.704338	0.0642004	0.318377	0.0861334		0.0642004	47		-	-	-	-	-	-	-	-	-	-	-	-	-		-	-	-	-	-	-	-	-	-	-	-	-	-
	T1D6	0.010057	0.327972	0.30155	0.132308	0.830164	0.427995	0.773288	0.559218	0.481985	0.179269		0.010057	48		-	-	-	-	-	-	-	-	-	-	-	-	-		-	-	-	-	-	-	-	-	-	-	-	-	-
	T1D7	0.341408	0.495093	0.540722	0.139303	4.31401e-07	0.78087	0.0863182	0.233577	0.00284476	0.0082834		4.31401e-07	47		-	-	-	-	-	-	-	-	-	-	-	-	-		-	-	-	-	-	-	-	-	-	-	-	-	-
	T1D8	0.05489	0.00321316	0.375634	0.227714	0.00056824	0.766336	0.11133	0.479077	0.316373	0.858597		0.00056824	47		-	-	-	-	-	-	-	-	-	-	-	-	-		-	-	-	-	-	-	-	-	-	-	-	-	-
	T1D9	0.12097	0.0377697	0.628369	0.602854	0.0223003	0.616478	0.210872	0.635659	0.0586974	0.219773		0.0223003	45		-	-	-	-	-	-	-	-	-	-	-	-	-		-	-	-	-	-	-	-	-	-	-	-	-	-
	T1D10	6.90099e-11	1.4317e-11	0.343913	0.678467	0.0702272	0.556816	0.583007	0.194232	0.71877	0.93806		1.4317e-11	22		-	-	-	-	-	-	-	-	-	-	-	-	-		-	-	-	-	-	-	-	-	-	-	-	-	-
	T1D11	0.128146	0.687861	0.842132	0.173051	0.162917	0.651429	0.621524	0.41004	0.966961	0.976786		0.128146	48		-	-	-	-	-	-	-	-	-	-	-	-	-		-	-	-	-	-	-	-	-	-	-	-	-	-
	T1E2	0.584363	0.322646	0.598488	0.825267	0.880653	0.796671	0.943913	0.0256252	0.46113	0.20769		0.0256252	48		-	-	-	-	-	-	-	-	-	-	-	-	-		-	-	-	-	-	-	-	-	-	-	-	-	-
	T1E3	0.527842	0.475736	0.479684	0.949637	0.672231	0.876474	0.501616	0.244694	0.282994	0.327437		0.244694	47		-	-	-	-	-	-	-	-	-	-	-	-	-		-	-	-	-	-	-	-	-	-	-	-	-	-
	T1E4	0.657353	0.317061	0.376888	0.580706	0.894779	0.0826355	0.0629615	0.292263	0.869456	0.253703		0.0629615	47		-	-	-	-	-	-	-	-	-	-	-	-	-		-	-	-	-	-	-	-	-	-	-	-	-	-
	T1E5	0.221228	0.141423	0.0768082	0.733201	0.737227	0.535395	0.851487	0.164413	0.923649	0.817791		0.0768082	48		-	-	-	-	-	-	-	-	-	-	-	-	-		-	-	-	-	-	-	-	-	-	-	-	-	-
	T1E6	0.249375	0.30404	0.925657	0.128054	0.538677	0.861478	0.22015	0.422716	0.220875	0.915523		0.128054	47		-	-	-	-	-	-	-	-	-	-	-	-	-		-	-	-	-	-	-	-	-	-	-	-	-	-
	T1E7	0.930909	0.703421	0.112017	0.861343	0.102814	0.686968	0.999658	0.86929	0.832329	0.711608		0.102814	48		-	-	-	-	-	-	-	-	-	-	-	-	-		-	-	-	-	-	-	-	-	-	-	-	-	-
	T1E8	0.341328	0.11556	0.983626	0.0583019	0.481199	0.0172449	0.176235	0.485123	0.899743	0.317685		0.0172449	48		-	-	-	-	-	-	-	-	-	-	-	-	-		-	-	-	-	-	-	-	-	-	-	-	-	-
	T1E9	0.000406488	0.0204092	0.216533	0.00179417	0.00448507	0.474988	0.084217	0.851333	0.00560219	0.0380727		0.000406488	46		-	-	-	-	-	-	-	-	-	-	-	-	-		-	-	-	-	-	-	-	-	-	-	-	-	-
	T1E10	0.204096	0.251248	0.594152	0.129088	0.633099	0.116783	0.892413	0.654743	0.934549	0.282594		0.116783	48		-	-	-	-	-	-	-	-	-	-	-	-	-		-	-	-	-	-	-	-	-	-	-	-	-	-
	T1E11	0.907492	0.755692	0.326026	0.0308561	0.281163	0.422366	0.307471	0.0179236	0.0796652	0.0493201		0.0179236	47		-	-	-	-	-	-	-	-	-	-	-	-	-		-	-	-	-	-	-	-	-	-	-	-	-	-
	T1F2	0.364398	0.844566	0.218618	0.21758	0.656137	0.577763	0.696138	0.51897	0.0755465	0.967991		0.0755465	48		-	-	-	-	-	-	-	-	-	-	-	-	-		-	-	-	-	-	-	-	-	-	-	-	-	-
	T1F3	0.000878598	0.0470811	0.605757	0.0978631	9.69158e-07	0.871401	0.0341068	0.985188	0.147483	0.02616		9.69158e-07	47		-	-	-	-	-	-	-	-	-	-	-	-	-		-	-	-	-	-	-	-	-	-	-	-	-	-
	T1F4	0.1569	0.0242693	0.0143984	0.528364	0.0849625	0.20452	0.835734	0.668	0.938808	0.667451		0.0143984	47		-	-	-	-	-	-	-	-	-	-	-	-	-		-	-	-	-	-	-	-	-	-	-	-	-	-
	T1F5	0.103786	0.675411	0.23156	0.363633	0.492575	0.675505	0.776565	0.44705	0.183323	0.996552		0.103786	47		-	-	-	-	-	-	-	-	-	-	-	-	-		-	-	-	-	-	-	-	-	-	-	-	-	-
	T1F6	6.58716e-150	1.54899e-149	0.00512601	0.0320794	0.0250071	-	-	-	-	-		6.58716e-150	20		-	-	-	-	-	-	-	-	-	-	-	-	-		-	-	-	-	-	-	-	-	-	-	-	-	-
	T1F7	0.884575	0.974534	0.750465	0.85227	0.000921847	0.564534	0.290552	0.816832	0.561569	0.498529		0.000921847	46		-	-	-	-	-	-	-	-	-	-	-	-	-		-	-	-	-	-	-	-	-	-	-	-	-	-
	T1F8	0.0718801	0.365734	0.302958	0.517924	0.698979	0.963064	0.436647	0.230067	0.475783	0.640987		0.0718801	47		-	-	-	-	-	-	-	-	-	-	-	-	-		-	-	-	-	-	-	-	-	-	-	-	-	-
	T1F9	0.983306	0.468058	0.450102	0.971745	0.97687	0.064346	0.659602	0.82493	0.118463	0.199307		0.064346	47		-	-	-	-	-	-	-	-	-	-	-	-	-		-	-	-	-	-	-	-	-	-	-	-	-	-
	T1F10	0.0733596	0.338621	0.759773	0.724299	0.230896	0.0178018	0.231734	0.000683256	0.114618	0.000399535		0.000399535	47		-	-	-	-	-	-	-	-	-	-	-	-	-		-	-	-	-	-	-	-	-	-	-	-	-	-
	T1F11	3.28267e-28	1.10338e-06	0.0221256	0.0942241	0.0621878	0.463963	0.917399	0.71096	0.404717	0.252185		3.28267e-28	35		-	-	-	-	-	-	-	-	-	-	-	-	-		-	-	-	-	-	-	-	-	-	-	-	-	-
	T1G2	0.00293621	0.0568529	0.00140383	0.00982119	0.000707111	0.641851	0.425394	0.446482	0.0509129	0.0564407		0.000707111	30		-	-	-	-	-	-	-	-	-	-	-	-	-		-	-	-	-	-	-	-	-	-	-	-	-	-
	T1G3	0.361719	0.0631595	0.548298	0.0196483	2.87828e-07	0.164072	0.104081	0.187219	0.448635	0.00495417		2.87828e-07	46		-	-	-	-	-	-	-	-	-	-	-	-	-		-	-	-	-	-	-	-	-	-	-	-	-	-
	T1G4	0.967094	0.762943	0.940326	0.562483	0.757955	0.0344731	0.547936	0.704817	0.198814	0.865002		0.0344731	46		-	-	-	-	-	-	-	-	-	-	-	-	-		-	-	-	-	-	-	-	-	-	-	-	-	-
	T1G5	0.0825243	0.801143	0.791132	0.547701	5.97241e-05	0.883117	0.122932	0.203272	0.18841	0.603045		5.97241e-05	48		-	-	-	-	-	-	-	-	-	-	-	-	-		-	-	-	-	-	-	-	-	-	-	-	-	-
	T1G6	4.23132e-12	0.00570656	0.000276744	0.21031	0.820749	0.405218	0.718291	0.455353	0.0462007	0.0577327		4.23132e-12	29		-	-	-	-	-	-	-	-	-	-	-	-	-		-	-	-	-	-	-	-	-	-	-	-	-	-
	T1G7	0.0311789	0.51161	0.949248	0.245997	0.00399337	0.265966	0.0611711	0.651283	0.1306	0.138945		0.00399337	48		-	-	-	-	-	-	-	-	-	-	-	-	-		-	-	-	-	-	-	-	-	-	-	-	-	-
	T1G8	0.306974	0.519551	0.8157	0.268899	0.377202	0.00441	0.412551	0.489254	0.328942	0.557421		0.00441	46		-	-	-	-	-	-	-	-	-	-	-	-	-		-	-	-	-	-	-	-	-	-	-	-	-	-
	T1G9	0.119712	0.0704015	0.717131	0.369901	0.954929	0.485235	0.239239	0.267116	0.932054	0.464532		0.0704015	48		-	-	-	-	-	-	-	-	-	-	-	-	-		-	-	-	-	-	-	-	-	-	-	-	-	-
	T1G10	0.014012	0.472451	0.175547	0.518658	0.672646	0.0543097	0.965998	0.00862035	0.17621	0.0338683		0.00862035	48		-	-	-	-	-	-	-	-	-	-	-	-	-		-	-	-	-	-	-	-	-	-	-	-	-	-
	T1G11	0.220203	0.439061	0.249406	0.0479742	0.0364392	0.846545	0.903972	0.0330536	0.332087	0.931035		0.0330536	47		-	-	-	-	-	-	-	-	-	-	-	-	-		-	-	-	-	-	-	-	-	-	-	-	-	-
	T1H2	0.166048	0.684396	0.422998	0.304483	0.709738	0.0637735	0.965403	0.409371	0.358758	0.146908		0.0637735	46		-	-	-	-	-	-	-	-	-	-	-	-	-		-	-	-	-	-	-	-	-	-	-	-	-	-
	T1H3	0.0216108	0.000331965	0.0311944	0.011708	3.26646e-10	0.459706	0.426557	0.0176822	0.605296	0.121703		3.26646e-10	46		-	-	-	-	-	-	-	-	-	-	-	-	-		-	-	-	-	-	-	-	-	-	-	-	-	-
	T1H4	0.0527348	0.129348	0.954813	0.252805	0.00743274	0.49683	0.341618	0.176904	0.134605	0.302349		0.00743274	46		-	-	-	-	-	-	-	-	-	-	-	-	-		-	-	-	-	-	-	-	-	-	-	-	-	-
	T1H5	0.975583	0.489665	0.0385636	0.44011	0.291629	0.232868	0.128145	0.162553	0.0179403	0.0254551		0.0179403	47		-	-	-	-	-	-	-	-	-	-	-	-	-		-	-	-	-	-	-	-	-	-	-	-	-	-
	T1H6	0.58552	0.203624	0.26998	0.553383	0.356357	0.739867	0.55778	0.325333	0.420494	0.183464		0.183464	47		-	-	-	-	-	-	-	-	-	-	-	-	-		-	-	-	-	-	-	-	-	-	-	-	-	-
	T1H7	0.320515	0.15387	0.879831	0.641109	0.165569	0.149371	0.532948	0.754496	0.205228	0.079386		0.079386	48		-	-	-	-	-	-	-	-	-	-	-	-	-		-	-	-	-	-	-	-	-	-	-	-	-	-
	T1H8	0.38267	0.158747	0.655428	0.280782	0.282228	0.0594179	0.823529	0.0551869	0.562812	0.076156		0.0551869	48		-	-	-	-	-	-	-	-	-	-	-	-	-		-	-	-	-	-	-	-	-	-	-	-	-	-
	T1H9	0.12937	0.00142275	0.00118877	0.0272668	5.40006e-05	0.00548338	0.224871	0.000945555	0.000456106	5.88952e-05		5.40006e-05	47		-	-	-	-	-	-	-	-	-	-	-	-	-		-	-	-	-	-	-	-	-	-	-	-	-	-
	T1H10	0.0732757	0.417383	0.864228	0.357271	0.0288321	0.268303	0.484168	0.552084	0.00885227	0.0699126		0.00885227	48		-	-	-	-	-	-	-	-	-	-	-	-	-		-	-	-	-	-	-	-	-	-	-	-	-	-
	T1H11	5.92737e-09	1.31975e-09	0.475004	0.512209	0.236267	0.0134117	0.879902	0.573765	0.589061	0.124797		1.31975e-09	48		-	-	-	-	-	-	-	-	-	-	-	-	-		-	-	-	-	-	-	-	-	-	-	-	-	-
	T2A2	0.00784085	0.449471	0.406685	0.802554	0.241161	0.84567	0.7502	0.366483	0.0777591	0.141072		0.00784085	48		-	-	-	-	-	-	-	-	-	-	-	-	-		-	-	-	-	-	-	-	-	-	-	-	-	-
	T2A3	3.40803e-12	3.94868e-12	5.62962e-06	0.000211491	1.87351e-09	0.256684	0.00586296	0.00985042	0.00177057	3.74478e-05		3.40803e-12	48		-	-	-	-	-	-	-	-	-	-	-	-	-		-	-	-	-	-	-	-	-	-	-	-	-	-
	T2A4	0.299461	0.486178	0.531583	0.145108	0.0160239	0.331543	0.607199	0.855879	0.372304	0.981141		0.0160239	48		-	-	-	-	-	-	-	-	-	-	-	-	-		-	-	-	-	-	-	-	-	-	-	-	-	-
	T2A5	0.63116	0.0204535	0.0860094	0.785652	0.312351	0.051593	0.986722	0.149097	0.701205	0.146975		0.0204535	48		-	-	-	-	-	-	-	-	-	-	-	-	-		-	-	-	-	-	-	-	-	-	-	-	-	-
	T2A6	6.18362e-12	0.000344635	0.934805	0.415546	0.007892	0.393601	0.218564	0.68987	0.478602	0.494239		6.18362e-12	43		-	-	-	-	-	-	-	-	-	-	-	-	-		-	-	-	-	-	-	-	-	-	-	-	-	-
	T2A7	0.644485	0.0063674	0.269243	0.0791039	0.133327	0.983545	0.917804	0.196489	0.629553	0.506522		0.0063674	44		-	-	-	-	-	-	-	-	-	-	-	-	-		-	-	-	-	-	-	-	-	-	-	-	-	-
	T2A8	0.356515	0.792518	0.322417	0.484307	0.0438383	0.57181	0.293665	0.358645	0.394081	0.797997		0.0438383	47		-	-	-	-	-	-	-	-	-	-	-	-	-		-	-	-	-	-	-	-	-	-	-	-	-	-
	T2A9	1.85443e-06	0.000190463	0.160794	0.305892	0.000785592	0.921055	0.240397	0.371868	0.193674	0.342493		1.85443e-06	46		-	-	-	-	-	-	-	-	-	-	-	-	-		-	-	-	-	-	-	-	-	-	-	-	-	-
	T2A10	9.82566e-05	5.46604e-07	0.226768	0.359829	0.001934	0.0137473	0.274823	0.0511432	0.165231	0.00412446		5.46604e-07	47		-	-	-	-	-	-	-	-	-	-	-	-	-		-	-	-	-	-	-	-	-	-	-	-	-	-
	T2A11	3.56827e-06	1.75286e-07	0.24952	0.820947	0.294776	0.417089	0.794901	0.138963	0.119887	0.96997		1.75286e-07	47		-	-	-	-	-	-	-	-	-	-	-	-	-		-	-	-	-	-	-	-	-	-	-	-	-	-
	T2B2	0.118975	0.485021	0.0132184	0.101351	0.124295	0.465225	0.944161	0.42676	0.0492215	0.258562		0.0132184	46		-	-	-	-	-	-	-	-	-	-	-	-	-		-	-	-	-	-	-	-	-	-	-	-	-	-
	T2B3	0.000964021	0.400032	0.739635	0.939365	0.171089	0.239874	0.925376	0.173741	0.626595	0.207852		0.000964021	47		2021-01-12	98	T1A2	0.333333	6	-4.08163	5	5	100	-	42.8571	45.5882	62.8151		-	-	-	-	-	-	-	-	-	-	-	-	-
	T2B4	0.193703	0.702593	0.00665268	0.0514181	0.0212067	0.626573	0.521842	0.572261	0.118416	0.472706		0.00665268	47		-	-	-	-	-	-	-	-	-	-	-	-	-		-	-	-	-	-	-	-	-	-	-	-	-	-
	T2B5	0.197498	0.765322	0.839788	0.507172	0.277286	0.46194	0.807723	0.125381	0.846348	0.279445		0.125381	47		-	-	-	-	-	-	-	-	-	-	-	-	-		-	-	-	-	-	-	-	-	-	-	-	-	-
	T2B6	2.18674e-07	0.0289746	0.882177	0.00711537	0.816299	0.101263	0.91284	0.0252874	0.179232	0.00262114		2.18674e-07	43		-	-	-	-	-	-	-	-	-	-	-	-	-		-	-	-	-	-	-	-	-	-	-	-	-	-
	T2B7	0.268089	0.928714	0.00555319	0.691238	0.372414	0.421528	0.206074	0.274353	0.142655	0.893215		0.00555319	48		-	-	-	-	-	-	-	-	-	-	-	-	-		-	-	-	-	-	-	-	-	-	-	-	-	-
	T2B8	0.156283	0.483351	0.161499	0.00939418	0.00486689	0.370248	0.436052	0.00709887	0.436673	0.448534		0.00486689	48		-	-	-	-	-	-	-	-	-	-	-	-	-		-	-	-	-	-	-	-	-	-	-	-	-	-
	T2B9	2.59117e-26	2.00581e-135	0.0516998	0.171297	0.0616169	-	-	-	-	-		2.00581e-135	6		-	-	-	-	-	-	-	-	-	-	-	-	-		-	-	-	-	-	-	-	-	-	-	-	-	-
	T2B10	0.14206	0.0190606	0.376137	0.26468	0.00117133	0.157989	0.449504	0.0248357	0.729939	0.263832		0.00117133	47		-	-	-	-	-	-	-	-	-	-	-	-	-		-	-	-	-	-	-	-	-	-	-	-	-	-
	T2B11	0.802446	0.303635	0.222121	0.593667	0.10017	0.17199	0.362123	0.00503278	0.086434	0.024095		0.00503278	45		-	-	-	-	-	-	-	-	-	-	-	-	-		-	-	-	-	-	-	-	-	-	-	-	-	-
	T2C2	0.987063	0.802028	0.157122	0.128733	0.0215352	0.341154	0.0316226	0.588809	0.228396	0.324033		0.0215352	48		-	-	-	-	-	-	-	-	-	-	-	-	-		-	-	-	-	-	-	-	-	-	-	-	-	-
	T2C3	0.376888	0.493288	0.459063	0.743143	0.622175	0.034566	0.0910182	0.170187	0.780116	0.127463		0.034566	47		-	-	-	-	-	-	-	-	-	-	-	-	-		-	-	-	-	-	-	-	-	-	-	-	-	-
	T2C4	8.49444e-05	0.759342	2.0489e-05	0.0514426	0.157678	0.00486535	0.625182	1.17462e-05	3.34113e-08	6.51079e-08		3.34113e-08	45		-	-	-	-	-	-	-	-	-	-	-	-	-		-	-	-	-	-	-	-	-	-	-	-	-	-
	T2C5	4.0861e-23	6.09458e-22	0.568887	0.123801	0.00680021	0.256533	0.437319	0.370228	0.336606	0.178476		4.0861e-23	41		-	-	-	-	-	-	-	-	-	-	-	-	-		-	-	-	-	-	-	-	-	-	-	-	-	-
	T2C6	0.43058	0.869399	0.456221	0.469184	0.899999	0.983358	0.944513	0.0242554	0.177138	0.973788		0.0242554	47		-	-	-	-	-	-	-	-	-	-	-	-	-		-	-	-	-	-	-	-	-	-	-	-	-	-
	T2C7	0.0731389	0.0496304	0.377569	0.719377	0.991036	0.462895	0.849668	0.0504317	0.183586	0.155983		0.0496304	48		-	-	-	-	-	-	-	-	-	-	-	-	-		-	-	-	-	-	-	-	-	-	-	-	-	-
	T2C8	0.629002	0.830737	0.965085	0.254154	0.816722	0.119735	0.467308	0.00363183	0.719593	0.0453567		0.00363183	47		-	-	-	-	-	-	-	-	-	-	-	-	-		-	-	-	-	-	-	-	-	-	-	-	-	-
	T2C9	0.474316	0.369536	0.264673	0.637273	0.279902	0.702219	0.0604598	0.699652	0.109597	0.945905		0.0604598	46		-	-	-	-	-	-	-	-	-	-	-	-	-		-	-	-	-	-	-	-	-	-	-	-	-	-
	T2C10	0.242185	0.247531	0.234896	0.371851	0.268207	0.0451713	0.104728	0.0190456	0.00949473	0.000612035		0.000612035	45		-	-	-	-	-	-	-	-	-	-	-	-	-		-	-	-	-	-	-	-	-	-	-	-	-	-
	T2C11	0.946254	0.00282707	0.00791772	0.0841047	4.81051e-10	0.469838	0.591602	0.114836	0.0989027	0.197885		4.81051e-10	47		-	-	-	-	-	-	-	-	-	-	-	-	-		-	-	-	-	-	-	-	-	-	-	-	-	-
	T2D2	0.170116	0.854421	0.86935	0.30661	0.0990437	0.0811697	0.274408	0.802771	0.425288	0.673516		0.0811697	47		-	-	-	-	-	-	-	-	-	-	-	-	-		-	-	-	-	-	-	-	-	-	-	-	-	-
	T2D3	0.0293091	0.457303	0.383291	0.0829734	0.577207	0.768233	0.302921	0.594724	0.87373	0.919033		0.0293091	47		-	-	-	-	-	-	-	-	-	-	-	-	-		-	-	-	-	-	-	-	-	-	-	-	-	-
	T2D4	0.672585	0.318057	0.00814014	0.15115	0.790222	0.920827	0.357492	0.945936	0.0156836	0.0787535		0.00814014	46		-	-	-	-	-	-	-	-	-	-	-	-	-		-	-	-	-	-	-	-	-	-	-	-	-	-
	T2D5	0.21097	0.0334246	0.387615	0.959979	0.698444	0.16598	0.407133	0.133343	0.93473	0.23887		0.0334246	48		-	-	-	-	-	-	-	-	-	-	-	-	-		-	-	-	-	-	-	-	-	-	-	-	-	-
	T2D6	0.328394	0.940326	0.838275	0.262818	0.695386	0.119603	0.549374	0.0382033	0.902655	0.0698396		0.0382033	45		-	-	-	-	-	-	-	-	-	-	-	-	-		-	-	-	-	-	-	-	-	-	-	-	-	-
	T2D7	0.880932	0.112123	0.766755	0.870284	0.314927	0.0232066	0.41832	0.992018	0.383709	0.147739		0.0232066	44		-	-	-	-	-	-	-	-	-	-	-	-	-		-	-	-	-	-	-	-	-	-	-	-	-	-
	T2D8	9.8079e-09	0.192091	0.000474325	0.00148257	2.69987e-05	0.00305717	0.00212284	0.0508929	0.00615778	0.000952473		9.8079e-09	43		-	-	-	-	-	-	-	-	-	-	-	-	-		-	-	-	-	-	-	-	-	-	-	-	-	-
	T2D9	0.0870344	0.0151289	0.0807849	0.0978985	0.0597033	0.000286211	0.0337342	1.52138e-05	0.000214475	5.0781e-06		5.0781e-06	47		-	-	-	-	-	-	-	-	-	-	-	-	-		-	-	-	-	-	-	-	-	-	-	-	-	-
	T2D10	0.159299	0.795003	0.409813	0.523442	0.363698	0.0198583	0.146003	0.0122271	0.961692	0.157606		0.0122271	47		-	-	-	-	-	-	-	-	-	-	-	-	-		-	-	-	-	-	-	-	-	-	-	-	-	-
	T2D11	0.0337985	0.187307	0.961411	0.986979	0.446247	0.395891	0.149842	0.00178566	0.154282	0.136857		0.00178566	48		-	-	-	-	-	-	-	-	-	-	-	-	-		-	-	-	-	-	-	-	-	-	-	-	-	-
	T2E2	0.476208	0.51478	0.551653	0.014673	0.67711	0.822843	0.709089	0.0192705	0.745822	0.127019		0.014673	48		-	-	-	-	-	-	-	-	-	-	-	-	-		-	-	-	-	-	-	-	-	-	-	-	-	-
	T2E3	0.00146089	0.00199421	0.994146	0.994519	0.00321373	0.00448953	0.550829	0.651842	0.122749	0.040121		0.00146089	48		-	-	-	-	-	-	-	-	-	-	-	-	-		-	-	-	-	-	-	-	-	-	-	-	-	-
	T2E4	0.106548	0.0638633	0.599089	0.0516335	0.569581	0.112628	0.152313	0.829409	0.194628	0.0701321		0.0516335	47		-	-	-	-	-	-	-	-	-	-	-	-	-		-	-	-	-	-	-	-	-	-	-	-	-	-
	T2E5	0.627757	0.770685	0.0741163	0.705504	0.447634	0.147004	0.190921	0.23532	0.912648	0.329563		0.0741163	47		-	-	-	-	-	-	-	-	-	-	-	-	-		-	-	-	-	-	-	-	-	-	-	-	-	-
	T2E6	0.67335	0.405256	0.718927	0.545649	0.949539	0.218956	0.525911	0.0821668	0.956182	0.225871		0.0821668	48		-	-	-	-	-	-	-	-	-	-	-	-	-		-	-	-	-	-	-	-	-	-	-	-	-	-
	T2E7	0.347989	0.375619	0.0263476	0.231646	0.883107	0.627011	0.898844	0.119879	0.627414	0.996067		0.0263476	45		-	-	-	-	-	-	-	-	-	-	-	-	-		-	-	-	-	-	-	-	-	-	-	-	-	-
	T2E8	0.0034256	0.305271	0.297171	0.0180701	0.962703	0.0670621	0.637987	0.576247	0.432343	0.400824		0.0034256	48		-	-	-	-	-	-	-	-	-	-	-	-	-		-	-	-	-	-	-	-	-	-	-	-	-	-
	T2E9	0.881321	0.074934	0.995466	0.12906	0.713546	0.542132	0.771754	0.007886	0.673912	0.404488		0.007886	46		-	-	-	-	-	-	-	-	-	-	-	-	-		-	-	-	-	-	-	-	-	-	-	-	-	-
	T2E10	0.0511644	0.531268	0.533718	0.480754	0.401942	0.560057	0.213683	0.0565959	0.207859	0.77575		0.0511644	47		-	-	-	-	-	-	-	-	-	-	-	-	-		-	-	-	-	-	-	-	-	-	-	-	-	-
	T2E11	0.00271084	7.20452e-07	0.984983	0.0551345	4.13884e-05	0.376174	0.0353392	0.523844	0.33432	0.338613		7.20452e-07	48		-	-	-	-	-	-	-	-	-	-	-	-	-		-	-	-	-	-	-	-	-	-	-	-	-	-
	T2F2	0.00160627	2.46513e-05	0.197628	0.532136	0.00570417	0.270082	0.0538146	7.66456e-05	0.349431	0.0649759		2.46513e-05	48		-	-	-	-	-	-	-	-	-	-	-	-	-		-	-	-	-	-	-	-	-	-	-	-	-	-
	T2F3	0.312846	0.755684	0.128279	0.00358881	0.353642	0.568699	0.920105	0.0685008	0.87468	0.196198		0.00358881	46		-	-	-	-	-	-	-	-	-	-	-	-	-		-	-	-	-	-	-	-	-	-	-	-	-	-
	T2F4	2.63746e-19	2.41979e-05	0.425213	0.199988	0.886508	0.128315	0.850198	0.804372	0.736514	0.495711		2.63746e-19	20		-	-	-	-	-	-	-	-	-	-	-	-	-		-	-	-	-	-	-	-	-	-	-	-	-	-
	T2F5	0.136835	0.506633	0.348912	0.343047	0.374808	0.481914	0.804659	0.00207506	0.418042	0.201629		0.00207506	47		-	-	-	-	-	-	-	-	-	-	-	-	-		-	-	-	-	-	-	-	-	-	-	-	-	-
	T2F6	0.838321	0.306243	0.68685	0.982194	0.896346	0.780018	0.264919	0.0517792	0.661328	0.43416		0.0517792	48		-	-	-	-	-	-	-	-	-	-	-	-	-		-	-	-	-	-	-	-	-	-	-	-	-	-
	T2F7	0.0230423	0.16144	0.0381065	0.11827	0.748348	0.628791	0.471541	0.0014513	0.245993	0.00930091		0.0014513	45		-	-	-	-	-	-	-	-	-	-	-	-	-		-	-	-	-	-	-	-	-	-	-	-	-	-
	T2F8	0.0896806	0.0756049	0.693016	0.790032	0.0779266	0.589328	0.920878	0.22673	0.861	0.762356		0.0756049	48		-	-	-	-	-	-	-	-	-	-	-	-	-		-	-	-	-	-	-	-	-	-	-	-	-	-
	T2F9	0.00179728	0.000607152	0.916179	0.717953	0.834258	0.745792	0.937226	0.440627	0.448082	0.569832		0.000607152	47		-	-	-	-	-	-	-	-	-	-	-	-	-		-	-	-	-	-	-	-	-	-	-	-	-	-
	T2F10	0.88476	0.350786	0.0144035	0.641582	0.876084	0.642043	0.135669	0.0566698	0.181406	0.0897665		0.0144035	48		-	-	-	-	-	-	-	-	-	-	-	-	-		-	-	-	-	-	-	-	-	-	-	-	-	-
	T2F11	0.738989	0.326959	0.741209	0.741033	0.197492	0.180173	0.712816	0.304719	0.619817	0.149393		0.149393	47		-	-	-	-	-	-	-	-	-	-	-	-	-		-	-	-	-	-	-	-	-	-	-	-	-	-
	T2G2	0.18604	0.925297	0.810353	0.804837	0.36978	0.101724	0.833809	0.0651541	0.283825	0.732981		0.0651541	48		-	-	-	-	-	-	-	-	-	-	-	-	-		-	-	-	-	-	-	-	-	-	-	-	-	-
	T2G3	0.553947	0.429315	0.465217	0.243124	0.392821	0.0417747	0.541086	0.570028	0.495207	0.243716		0.0417747	48		-	-	-	-	-	-	-	-	-	-	-	-	-		-	-	-	-	-	-	-	-	-	-	-	-	-
	T2G4	0.0652314	0.0646106	0.962711	0.246756	0.0061623	0.313196	0.499485	0.164144	0.318625	0.245121		0.0061623	48		-	-	-	-	-	-	-	-	-	-	-	-	-		-	-	-	-	-	-	-	-	-	-	-	-	-
	T2G5	0.729711	0.035504	0.731105	0.178758	0.0736744	0.26287	0.165601	0.954351	0.769204	0.958313		0.035504	47		-	-	-	-	-	-	-	-	-	-	-	-	-		-	-	-	-	-	-	-	-	-	-	-	-	-
	T2G6	0.487931	0.610207	0.536999	0.581071	0.215001	0.794875	0.940449	0.387523	0.843144	0.574558		0.215001	48		-	-	-	-	-	-	-	-	-	-	-	-	-		-	-	-	-	-	-	-	-	-	-	-	-	-
	T2G7	2.68908e-05	3.11243e-06	0.934214	0.137189	1.54262e-05	0.193359	0.733598	0.778293	0.91574	0.398267		3.11243e-06	47		-	-	-	-	-	-	-	-	-	-	-	-	-		-	-	-	-	-	-	-	-	-	-	-	-	-
	T2G8	0.60223	0.0829474	0.871291	0.666524	0.000197531	0.652429	0.730673	0.0223371	0.0191463	0.00590157		0.000197531	47		-	-	-	-	-	-	-	-	-	-	-	-	-		-	-	-	-	-	-	-	-	-	-	-	-	-
	T2G9	0.98228	0.00250618	0.361359	0.447086	0.266963	0.968152	0.928156	0.0380445	0.552669	0.692659		0.00250618	47		-	-	-	-	-	-	-	-	-	-	-	-	-		-	-	-	-	-	-	-	-	-	-	-	-	-
	T2G10	2.68584e-05	0.000551709	0.0435475	0.00846109	1.02382e-07	0.00164015	0.0718848	0.0793891	0.0322735	0.0438229		1.02382e-07	48		-	-	-	-	-	-	-	-	-	-	-	-	-		-	-	-	-	-	-	-	-	-	-	-	-	-
	T2G11	0.0348476	0.232757	0.0643	0.127277	8.34717e-06	0.237085	0.45338	0.993242	0.164402	0.379539		8.34717e-06	48		-	-	-	-	-	-	-	-	-	-	-	-	-		-	-	-	-	-	-	-	-	-	-	-	-	-
	T2H2	0.744979	0.742369	0.496669	0.532349	0.0359987	0.319074	0.0220635	0.906551	0.283651	0.139718		0.0220635	48		-	-	-	-	-	-	-	-	-	-	-	-	-		-	-	-	-	-	-	-	-	-	-	-	-	-
	T2H3	0.36568	0.195464	0.625648	0.703477	0.344581	0.230232	0.000183856	0.0291942	0.0316457	0.00127096		0.000183856	48		-	-	-	-	-	-	-	-	-	-	-	-	-		-	-	-	-	-	-	-	-	-	-	-	-	-
	T2H4	0.591674	0.275053	0.700429	0.0403625	0.611417	0.58731	0.434435	0.169566	0.0441695	0.0751231		0.0403625	48		-	-	-	-	-	-	-	-	-	-	-	-	-		-	-	-	-	-	-	-	-	-	-	-	-	-
	T2H5	0.882605	0.0223686	0.939219	0.575232	0.047375	0.626701	0.205804	0.0144579	0.0800928	0.0506085		0.0144579	46		-	-	-	-	-	-	-	-	-	-	-	-	-		-	-	-	-	-	-	-	-	-	-	-	-	-
	T2H6	1.55229e-05	0.00112991	0.278467	0.185005	0.00697363	0.493472	0.0243743	0.971105	0.849828	0.281669		1.55229e-05	47		-	-	-	-	-	-	-	-	-	-	-	-	-		-	-	-	-	-	-	-	-	-	-	-	-	-
	T2H7	7.44362e-10	2.42639e-11	0.317596	0.518736	0.000554391	0.767187	0.93078	0.827927	0.15934	0.427046		2.42639e-11	29		-	-	-	-	-	-	-	-	-	-	-	-	-		-	-	-	-	-	-	-	-	-	-	-	-	-
	T2H8	0.715024	0.785448	0.619811	0.170152	0.459545	0.254332	0.239685	0.736638	0.0129369	0.180061		0.0129369	48		-	-	-	-	-	-	-	-	-	-	-	-	-		-	-	-	-	-	-	-	-	-	-	-	-	-
	T2H9	6.47014e-16	7.12068e-20	0.180447	0.000330606	0.0594733	0.0811407	0.898791	0.308983	0.00664214	0.00322044		7.12068e-20	48		-	-	-	-	-	-	-	-	-	-	-	-	-		-	-	-	-	-	-	-	-	-	-	-	-	-
	T2H10	2.69291e-05	0.0363033	0.223369	0.13289	6.50828e-05	0.696815	0.799269	0.0331047	0.527448	0.0829315		2.69291e-05	45		-	-	-	-	-	-	-	-	-	-	-	-	-		-	-	-	-	-	-	-	-	-	-	-	-	-
	T2H11	0.751981	0.250119	0.213763	0.067489	0.796524	0.0104408	0.242808	0.575849	0.963436	0.291138		0.0104408	48		-	-	-	-	-	-	-	-	-	-	-	-	-		-	-	-	-	-	-	-	-	-	-	-	-	-
	T3A2	0.402683	0.492223	0.0929137	0.91848	0.444403	0.488828	0.605962	0.288453	0.826166	0.336276		0.0929137	47		-	-	-	-	-	-	-	-	-	-	-	-	-		-	-	-	-	-	-	-	-	-	-	-	-	-
	T3A3	0.190216	0.188208	0.129448	0.925228	0.3461	0.0601069	0.84597	0.00012056	0.628472	0.0372097		0.00012056	48		-	-	-	-	-	-	-	-	-	-	-	-	-		-	-	-	-	-	-	-	-	-	-	-	-	-
	T3A4	1.00195e-11	0.00465318	0.903973	0.82095	0.110286	0.507385	0.551459	0.0386895	0.806891	0.169097		1.00195e-11	48		-	-	-	-	-	-	-	-	-	-	-	-	-		-	-	-	-	-	-	-	-	-	-	-	-	-
	T3A5	0.304373	0.90939	0.4214	0.0166958	0.888219	0.0235023	0.332365	0.662767	0.501903	0.926729		0.0166958	48		-	-	-	-	-	-	-	-	-	-	-	-	-		-	-	-	-	-	-	-	-	-	-	-	-	-
	T3A6	0.96254	0.0198534	0.515055	0.404349	0.923391	0.79186	0.384666	0.149864	0.215953	0.799513		0.0198534	47		-	-	-	-	-	-	-	-	-	-	-	-	-		-	-	-	-	-	-	-	-	-	-	-	-	-
	T3A7	3.45338e-47	2.65942e-05	0.111656	0.0664596	0.00264488	0.442255	0.745592	0.802342	0.468683	0.466868		3.45338e-47	34		-	-	-	-	-	-	-	-	-	-	-	-	-		-	-	-	-	-	-	-	-	-	-	-	-	-
	T3A8	0.01285	0.0197785	0.750847	0.220936	0.0111176	0.611544	0.0727018	0.0855228	0.200217	0.0076861		0.0076861	47		-	-	-	-	-	-	-	-	-	-	-	-	-		-	-	-	-	-	-	-	-	-	-	-	-	-
	T3A9	0.0896934	0.379832	0.0799745	0.990856	0.00682055	0.915494	0.342154	0.303531	0.748784	0.361481		0.00682055	47		-	-	-	-	-	-	-	-	-	-	-	-	-		-	-	-	-	-	-	-	-	-	-	-	-	-
	T3A10	2.61107e-16	2.83682e-10	0.265954	0.010399	2.07668e-06	0.422177	0.10315	0.654386	0.00797328	0.112066		2.61107e-16	29		-	-	-	-	-	-	-	-	-	-	-	-	-		-	-	-	-	-	-	-	-	-	-	-	-	-
	T3A11	0.613936	0.247823	0.604595	0.0923889	0.400156	0.760949	0.540695	0.0827544	0.207057	0.125826		0.0827544	47		-	-	-	-	-	-	-	-	-	-	-	-	-		-	-	-	-	-	-	-	-	-	-	-	-	-
	T3B2	0.0145577	0.867419	0.766653	0.0350424	0.0551981	0.960042	0.307796	0.463003	0.98013	0.966036		0.0145577	47		-	-	-	-	-	-	-	-	-	-	-	-	-		-	-	-	-	-	-	-	-	-	-	-	-	-
	T3B3	0.00305181	0.0180499	0.76826	0.51677	0.672151	0.475451	0.750893	0.132963	0.797149	0.607882		0.00305181	47		-	-	-	-	-	-	-	-	-	-	-	-	-		-	-	-	-	-	-	-	-	-	-	-	-	-
	T3B4	2.68161e-05	2.51662e-06	0.823491	0.795915	1.07622e-05	0.122509	0.324031	0.0172177	0.0657093	0.0111984		2.51662e-06	47		-	-	-	-	-	-	-	-	-	-	-	-	-		-	-	-	-	-	-	-	-	-	-	-	-	-
	T3B5	0.0799549	0.322028	0.0342318	0.390628	0.469282	0.81952	0.798262	0.329198	0.898446	0.321245		0.0342318	46		-	-	-	-	-	-	-	-	-	-	-	-	-		-	-	-	-	-	-	-	-	-	-	-	-	-
	T3B6	0.640625	0.864682	0.343249	0.315947	0.461193	0.802833	0.928888	0.0485248	0.895774	0.687543		0.0485248	46		-	-	-	-	-	-	-	-	-	-	-	-	-		-	-	-	-	-	-	-	-	-	-	-	-	-
	T3B7	8.79607e-06	0.950832	0.620128	0.000676724	0.00398307	0.510802	0.755154	0.182159	0.163667	0.300125		8.79607e-06	38		-	-	-	-	-	-	-	-	-	-	-	-	-		-	-	-	-	-	-	-	-	-	-	-	-	-
	T3B8	0.108867	0.331477	0.731656	0.0789524	0.428382	0.35771	0.261295	0.564456	0.956541	0.322593		0.0789524	45		-	-	-	-	-	-	-	-	-	-	-	-	-		-	-	-	-	-	-	-	-	-	-	-	-	-
	T3B9	0.00741237	0.704135	0.799157	0.0115413	0.252172	0.897895	0.862023	0.372778	0.187615	0.419335		0.00741237	48		-	-	-	-	-	-	-	-	-	-	-	-	-		-	-	-	-	-	-	-	-	-	-	-	-	-
	T3B10	0.740968	0.00516884	0.557688	0.00051202	0.15266	0.426915	0.680001	0.416287	0.236881	0.933345		0.00051202	47		-	-	-	-	-	-	-	-	-	-	-	-	-		-	-	-	-	-	-	-	-	-	-	-	-	-
	T3B11	0.865166	0.710401	0.000999624	0.369955	8.52722e-07	0.00681518	0.821327	0.253737	0.303393	0.0514771		8.52722e-07	48		-	-	-	-	-	-	-	-	-	-	-	-	-		-	-	-	-	-	-	-	-	-	-	-	-	-
	T3C2	0.367398	0.000286183	0.924638	0.262756	0.881397	0.21953	0.60501	0.0311482	0.0590867	0.0116771		0.000286183	48		-	-	-	-	-	-	-	-	-	-	-	-	-		-	-	-	-	-	-	-	-	-	-	-	-	-
	T3C3	0.00137148	0.130518	0.657181	0.147856	0.228604	0.15996	0.217073	0.611473	0.597795	0.0893347		0.00137148	48		-	-	-	-	-	-	-	-	-	-	-	-	-		-	-	-	-	-	-	-	-	-	-	-	-	-
	T3C4	0.447524	0.00306682	0.926338	0.00244879	0.0364167	0.278945	0.174296	0.072153	0.626436	0.0514023		0.00244879	48		-	-	-	-	-	-	-	-	-	-	-	-	-		-	-	-	-	-	-	-	-	-	-	-	-	-
	T3C5	0.0105101	0.213514	0.160443	0.634509	0.000809327	0.0170234	0.319723	0.00129131	0.320306	0.00597084		0.000809327	48		-	-	-	-	-	-	-	-	-	-	-	-	-		-	-	-	-	-	-	-	-	-	-	-	-	-
	T3C6	0.0169291	0.0286246	0.93833	0.0247437	0.00252735	0.596905	0.412646	0.330042	0.351351	0.409385		0.00252735	47		-	-	-	-	-	-	-	-	-	-	-	-	-		-	-	-	-	-	-	-	-	-	-	-	-	-
	T3C7	0.000617423	0.110044	0.744302	0.608768	0.00258724	0.968303	0.142511	0.765803	0.254433	0.593675		0.000617423	33		-	-	-	-	-	-	-	-	-	-	-	-	-		-	-	-	-	-	-	-	-	-	-	-	-	-
	T3C8	0.683225	0.0380352	0.0328202	0.231414	2.66584e-08	0.335475	0.808408	0.0105497	0.0625475	0.0125467		2.66584e-08	48		-	-	-	-	-	-	-	-	-	-	-	-	-		-	-	-	-	-	-	-	-	-	-	-	-	-
	T3C9	0.111648	0.00106891	0.652758	0.909697	0.000235784	0.999923	0.857876	0.178222	0.920755	0.584272		0.000235784	47		2021-01-12	194	T1A2	4.33333	11	18.3673	1	-3	-	-22.8261	-23.2794	-42.0956	-29.4003		-	-	-	-	-	-	-	-	-	-	-	-	-
	T3C10	0.324321	0.0153218	0.0283753	0.0885627	0.0001075	0.0304337	0.572916	6.2122e-06	0.000343944	0.000247555		6.2122e-06	47		-	-	-	-	-	-	-	-	-	-	-	-	-		-	-	-	-	-	-	-	-	-	-	-	-	-
	T3C11	0.636792	0.780176	0.872418	0.00877877	0.000648176	0.208771	0.946145	0.0178094	0.501045	0.490248		0.000648176	48		-	-	-	-	-	-	-	-	-	-	-	-	-		-	-	-	-	-	-	-	-	-	-	-	-	-
																-	-	-	-	-	-	-	-	-	-	-	-	-		-	-	-	-	-	-	-	-	-	-	-	-	-
																-	-	-	-	-	-	-	-	-	-	-	-	-		-	-	-	-	-	-	-	-	-	-	-	-	-
																-	-	-	-	-	-	-	-	-	-	-	-	-		-	-	-	-	-	-	-	-	-	-	-	-	-
																-	-	-	-	-	-	-	-	-	-	-	-	-		-	-	-	-	-	-	-	-	-	-	-	-	-
																-	-	-	-	-	-	-	-	-	-	-	-	-		-	-	-	-	-	-	-	-	-	-	-	-	-
																-	-	-	-	-	-	-	-	-	-	-	-	-		-	-	-	-	-	-	-	-	-	-	-	-	-
																-	-	-	-	-	-	-	-	-	-	-	-	-		-	-	-	-	-	-	-	-	-	-	-	-	-
																-	-	-	-	-	-	-	-	-	-	-	-	-		-	-	-	-	-	-	-	-	-	-	-	-	-
																-	-	-	-	-	-	-	-	-	-	-	-	-		-	-	-	-	-	-	-	-	-	-	-	-	-
																-	-	-	-	-	-	-	-	-	-	-	-	-		-	-	-	-	-	-	-	-	-	-	-	-	-
																-	-	-	-	-	-	-	-	-	-	-	-	-		-	-	-	-	-	-	-	-	-	-	-	-	-
																-	-	-	-	-	-	-	-	-	-	-	-	-		-	-	-	-	-	-	-	-	-	-	-	-	-
																-	-	-	-	-	-	-	-	-	-	-	-	-		-	-	-	-	-	-	-	-	-	-	-	-	-
																-	-	-	-	-	-	-	-	-	-	-	-	-		-	-	-	-	-	-	-	-	-	-	-	-	-
																-	-	-	-	-	-	-	-	-	-	-	-	-		-	-	-	-	-	-	-	-	-	-	-	-	-
																-	-	-	-	-	-	-	-	-	-	-	-	-		-	-	-	-	-	-	-	-	-	-	-	-	-
																-	-	-	-	-	-	-	-	-	-	-	-	-		-	-	-	-	-	-	-	-	-	-	-	-	-
																-	-	-	-	-	-	-	-	-	-	-	-	-		-	-	-	-	-	-	-	-	-	-	-	-	-
																-	-	-	-	-	-	-	-	-	-	-	-	-		-	-	-	-	-	-	-	-	-	-	-	-	-
																-	-	-	-	-	-	-	-	-	-	-	-	-		-	-	-	-	-	-	-	-	-	-	-	-	-
																-	-	-	-	-	-	-	-	-	-	-	-	-		-	-	-	-	-	-	-	-	-	-	-	-	-
																-	-	-	-	-	-	-	-	-	-	-	-	-		-	-	-	-	-	-	-	-	-	-	-	-	-
																-	-	-	-	-	-	-	-	-	-	-	-	-		-	-	-	-	-	-	-	-	-	-	-	-	-
																-	-	-	-	-	-	-	-	-	-	-	-	-		-	-	-	-	-	-	-	-	-	-	-	-	-
																-	-	-	-	-	-	-	-	-	-	-	-	-		-	-	-	-	-	-	-	-	-	-	-	-	-
																-	-	-	-	-	-	-	-	-	-	-	-	-		-	-	-	-	-	-	-	-	-	-	-	-	-
																-	-	-	-	-	-	-	-	-	-	-	-	-		-	-	-	-	-	-	-	-	-	-	-	-	-
																-	-	-	-	-	-	-	-	-	-	-	-	-		-	-	-	-	-	-	-	-	-	-	-	-	-
																-	-	-	-	-	-	-	-	-	-	-	-	-		-	-	-	-	-	-	-	-	-	-	-	-	-
																-	-	-	-	-	-	-	-	-	-	-	-	-		-	-	-	-	-	-	-	-	-	-	-	-	-
																-	-	-	-	-	-	-	-	-	-	-	-	-		-	-	-	-	-	-	-	-	-	-	-	-	-
																-	-	-	-	-	-	-	-	-	-	-	-	-		-	-	-	-	-	-	-	-	-	-	-	-	-
																-	-	-	-	-	-	-	-	-	-	-	-	-		-	-	-	-	-	-	-	-	-	-	-	-	-
																-	-	-	-	-	-	-	-	-	-	-	-	-		-	-	-	-	-	-	-	-	-	-	-	-	-
																-	-	-	-	-	-	-	-	-	-	-	-	-		-	-	-	-	-	-	-	-	-	-	-	-	-
																-	-	-	-	-	-	-	-	-	-	-	-	-		-	-	-	-	-	-	-	-	-	-	-	-	-
																-	-	-	-	-	-	-	-	-	-	-	-	-		-	-	-	-	-	-	-	-	-	-	-	-	-
																-	-	-	-	-	-	-	-	-	-	-	-	-		-	-	-	-	-	-	-	-	-	-	-	-	-
																-	-	-	-	-	-	-	-	-	-	-	-	-		-	-	-	-	-	-	-	-	-	-	-	-	-
																-	-	-	-	-	-	-	-	-	-	-	-	-		-	-	-	-	-	-	-	-	-	-	-	-	-
																-	-	-	-	-	-	-	-	-	-	-	-	-		-	-	-	-	-	-	-	-	-	-	-	-	-
																-	-	-	-	-	-	-	-	-	-	-	-	-		-	-	-	-	-	-	-	-	-	-	-	-	-
																-	-	-	-	-	-	-	-	-	-	-	-	-		-	-	-	-	-	-	-	-	-	-	-	-	-
																-	-	-	-	-	-	-	-	-	-	-	-	-		-	-	-	-	-	-	-	-	-	-	-	-	-
																-	-	-	-	-	-	-	-	-	-	-	-	-		-	-	-	-	-	-	-	-	-	-	-	-	-
																-	-	-	-	-	-	-	-	-	-	-	-	-		-	-	-	-	-	-	-	-	-	-	-	-	-
																-	-	-	-	-	-	-	-	-	-	-	-	-		-	-	-	-	-	-	-	-	-	-	-	-	-
																-	-	-	-	-	-	-	-	-	-	-	-	-		-	-	-	-	-	-	-	-	-	-	-	-	-
																-	-	-	-	-	-	-	-	-	-	-	-	-		-	-	-	-	-	-	-	-	-	-	-	-	-
																-	-	-	-	-	-	-	-	-	-	-	-	-		-	-	-	-	-	-	-	-	-	-	-	-	-
																-	-	-	-	-	-	-	-	-	-	-	-	-		-	-	-	-	-	-	-	-	-	-	-	-	-
																-	-	-	-	-	-	-	-	-	-	-	-	-		-	-	-	-	-	-	-	-	-	-	-	-	-
																-	-	-	-	-	-	-	-	-	-	-	-	-		-	-	-	-	-	-	-	-	-	-	-	-	-
																-	-	-	-	-	-	-	-	-	-	-	-	-		-	-	-	-	-	-	-	-	-	-	-	-	-
																-	-	-	-	-	-	-	-	-	-	-	-	-		-	-	-	-	-	-	-	-	-	-	-	-	-
																-	-	-	-	-	-	-	-	-	-	-	-	-		-	-	-	-	-	-	-	-	-	-	-	-	-
																-	-	-	-	-	-	-	-	-	-	-	-	-		-	-	-	-	-	-	-	-	-	-	-	-	-
																-	-	-	-	-	-	-	-	-	-	-	-	-		-	-	-	-	-	-	-	-	-	-	-	-	-
																-	-	-	-	-	-	-	-	-	-	-	-	-		-	-	-	-	-	-	-	-	-	-	-	-	-
																-	-	-	-	-	-	-	-	-	-	-	-	-		-	-	-	-	-	-	-	-	-	-	-	-	-
																-	-	-	-	-	-	-	-	-	-	-	-	-		-	-	-	-	-	-	-	-	-	-	-	-	-
																-	-	-	-	-	-	-	-	-	-	-	-	-		-	-	-	-	-	-	-	-	-	-	-	-	-
																-	-	-	-	-	-	-	-	-	-	-	-	-		-	-	-	-	-	-	-	-	-	-	-	-	-
																-	-	-	-	-	-	-	-	-	-	-	-	-		-	-	-	-	-	-	-	-	-	-	-	-	-
																-	-	-	-	-	-	-	-	-	-	-	-	-		-	-	-	-	-	-	-	-	-	-	-	-	-
																-	-	-	-	-	-	-	-	-	-	-	-	-		-	-	-	-	-	-	-	-	-	-	-	-	-
																-	-	-	-	-	-	-	-	-	-	-	-	-		-	-	-	-	-	-	-	-	-	-	-	-	-
																-	-	-	-	-	-	-	-	-	-	-	-	-		-	-	-	-	-	-	-	-	-	-	-	-	-
																-	-	-	-	-	-	-	-	-	-	-	-	-		-	-	-	-	-	-	-	-	-	-	-	-	-
																-	-	-	-	-	-	-	-	-	-	-	-	-		-	-	-	-	-	-	-	-	-	-	-	-	-
																-	-	-	-	-	-	-	-	-	-	-	-	-		-	-	-	-	-	-	-	-	-	-	-	-	-
																-	-	-	-	-	-	-	-	-	-	-	-	-		-	-	-	-	-	-	-	-	-	-	-	-	-
																-	-	-	-	-	-	-	-	-	-	-	-	-		-	-	-	-	-	-	-	-	-	-	-	-	-
																-	-	-	-	-	-	-	-	-	-	-	-	-		-	-	-	-	-	-	-	-	-	-	-	-	-
																-	-	-	-	-	-	-	-	-	-	-	-	-		-	-	-	-	-	-	-	-	-	-	-	-	-
																-	-	-	-	-	-	-	-	-	-	-	-	-		-	-	-	-	-	-	-	-	-	-	-	-	-
																-	-	-	-	-	-	-	-	-	-	-	-	-		-	-	-	-	-	-	-	-	-	-	-	-	-
																-	-	-	-	-	-	-	-	-	-	-	-	-		-	-	-	-	-	-	-	-	-	-	-	-	-
																-	-	-	-	-	-	-	-	-	-	-	-	-		-	-	-	-	-	-	-	-	-	-	-	-	-
																-	-	-	-	-	-	-	-	-	-	-	-	-		-	-	-	-	-	-	-	-	-	-	-	-	-
																-	-	-	-	-	-	-	-	-	-	-	-	-		-	-	-	-	-	-	-	-	-	-	-	-	-
																-	-	-	-	-	-	-	-	-	-	-	-	-		-	-	-	-	-	-	-	-	-	-	-	-	-
																-	-	-	-	-	-	-	-	-	-	-	-	-		-	-	-	-	-	-	-	-	-	-	-	-	-
																-	-	-	-	-	-	-	-	-	-	-	-	-		-	-	-	-	-	-	-	-	-	-	-	-	-
																-	-	-	-	-	-	-	-	-	-	-	-	-		-	-	-	-	-	-	-	-	-	-	-	-	-
																-	-	-	-	-	-	-	-	-	-	-	-	-		-	-	-	-	-	-	-	-	-	-	-	-	-
																-	-	-	-	-	-	-	-	-	-	-	-	-		-	-	-	-	-	-	-	-	-	-	-	-	-
																-	-	-	-	-	-	-	-	-	-	-	-	-		-	-	-	-	-	-	-	-	-	-	-	-	-
																-	-	-	-	-	-	-	-	-	-	-	-	-		-	-	-	-	-	-	-	-	-	-	-	-	-
																-	-	-	-	-	-	-	-	-	-	-	-	-		-	-	-	-	-	-	-	-	-	-	-	-	-
																-	-	-	-	-	-	-	-	-	-	-	-	-		-	-	-	-	-	-	-	-	-	-	-	-	-
																-	-	-	-	-	-	-	-	-	-	-	-	-		-	-	-	-	-	-	-	-	-	-	-	-	-
																-	-	-	-	-	-	-	-	-	-	-	-	-		-	-	-	-	-	-	-	-	-	-	-	-	-
																2021-01-12	290	T1A2	10.5	41	0	-5	-34	-42.4242	-	33.3333	-	-4.54545		-	-	-	-	-	-	-	-	-	-	-	-	-
																-	-	-	-	-	-	-	-	-	-	-	-	-		-	-	-	-	-	-	-	-	-	-	-	-	-
																-	-	-	-	-	-	-	-	-	-	-	-	-		-	-	-	-	-	-	-	-	-	-	-	-	-
																-	-	-	-	-	-	-	-	-	-	-	-	-		-	-	-	-	-	-	-	-	-	-	-	-	-
																-	-	-	-	-	-	-	-	-	-	-	-	-		-	-	-	-	-	-	-	-	-	-	-	-	-
																-	-	-	-	-	-	-	-	-	-	-	-	-		-	-	-	-	-	-	-	-	-	-	-	-	-
																-	-	-	-	-	-	-	-	-	-	-	-	-		-	-	-	-	-	-	-	-	-	-	-	-	-
																-	-	-	-	-	-	-	-	-	-	-	-	-		-	-	-	-	-	-	-	-	-	-	-	-	-
																-	-	-	-	-	-	-	-	-	-	-	-	-		-	-	-	-	-	-	-	-	-	-	-	-	-
																-	-	-	-	-	-	-	-	-	-	-	-	-		-	-	-	-	-	-	-	-	-	-	-	-	-
																-	-	-	-	-	-	-	-	-	-	-	-	-		-	-	-	-	-	-	-	-	-	-	-	-	-
																-	-	-	-	-	-	-	-	-	-	-	-	-		-	-	-	-	-	-	-	-	-	-	-	-	-
																-	-	-	-	-	-	-	-	-	-	-	-	-		-	-	-	-	-	-	-	-	-	-	-	-	-
																-	-	-	-	-	-	-	-	-	-	-	-	-		-	-	-	-	-	-	-	-	-	-	-	-	-
																-	-	-	-	-	-	-	-	-	-	-	-	-		-	-	-	-	-	-	-	-	-	-	-	-	-
																-	-	-	-	-	-	-	-	-	-	-	-	-		-	-	-	-	-	-	-	-	-	-	-	-	-
																-	-	-	-	-	-	-	-	-	-	-	-	-		-	-	-	-	-	-	-	-	-	-	-	-	-
																-	-	-	-	-	-	-	-	-	-	-	-	-		-	-	-	-	-	-	-	-	-	-	-	-	-
																-	-	-	-	-	-	-	-	-	-	-	-	-		-	-	-	-	-	-	-	-	-	-	-	-	-
																-	-	-	-	-	-	-	-	-	-	-	-	-		-	-	-	-	-	-	-	-	-	-	-	-	-
																-	-	-	-	-	-	-	-	-	-	-	-	-		-	-	-	-	-	-	-	-	-	-	-	-	-
																-	-	-	-	-	-	-	-	-	-	-	-	-		-	-	-	-	-	-	-	-	-	-	-	-	-
																-	-	-	-	-	-	-	-	-	-	-	-	-		-	-	-	-	-	-	-	-	-	-	-	-	-
																-	-	-	-	-	-	-	-	-	-	-	-	-		-	-	-	-	-	-	-	-	-	-	-	-	-
																-	-	-	-	-	-	-	-	-	-	-	-	-		-	-	-	-	-	-	-	-	-	-	-	-	-
																-	-	-	-	-	-	-	-	-	-	-	-	-		-	-	-	-	-	-	-	-	-	-	-	-	-
																-	-	-	-	-	-	-	-	-	-	-	-	-		-	-	-	-	-	-	-	-	-	-	-	-	-
																-	-	-	-	-	-	-	-	-	-	-	-	-		-	-	-	-	-	-	-	-	-	-	-	-	-
																-	-	-	-	-	-	-	-	-	-	-	-	-		-	-	-	-	-	-	-	-	-	-	-	-	-
																-	-	-	-	-	-	-	-	-	-	-	-	-		-	-	-	-	-	-	-	-	-	-	-	-	-
																-	-	-	-	-	-	-	-	-	-	-	-	-		-	-	-	-	-	-	-	-	-	-	-	-	-
																-	-	-	-	-	-	-	-	-	-	-	-	-		-	-	-	-	-	-	-	-	-	-	-	-	-
																-	-	-	-	-	-	-	-	-	-	-	-	-		-	-	-	-	-	-	-	-	-	-	-	-	-
																-	-	-	-	-	-	-	-	-	-	-	-	-		-	-	-	-	-	-	-	-	-	-	-	-	-
																-	-	-	-	-	-	-	-	-	-	-	-	-		-	-	-	-	-	-	-	-	-	-	-	-	-
																-	-	-	-	-	-	-	-	-	-	-	-	-		-	-	-	-	-	-	-	-	-	-	-	-	-
																-	-	-	-	-	-	-	-	-	-	-	-	-		-	-	-	-	-	-	-	-	-	-	-	-	-
																-	-	-	-	-	-	-	-	-	-	-	-	-		-	-	-	-	-	-	-	-	-	-	-	-	-
																-	-	-	-	-	-	-	-	-	-	-	-	-		-	-	-	-	-	-	-	-	-	-	-	-	-
																-	-	-	-	-	-	-	-	-	-	-	-	-		-	-	-	-	-	-	-	-	-	-	-	-	-
																-	-	-	-	-	-	-	-	-	-	-	-	-		-	-	-	-	-	-	-	-	-	-	-	-	-
																-	-	-	-	-	-	-	-	-	-	-	-	-		-	-	-	-	-	-	-	-	-	-	-	-	-
																-	-	-	-	-	-	-	-	-	-	-	-	-		-	-	-	-	-	-	-	-	-	-	-	-	-
																-	-	-	-	-	-	-	-	-	-	-	-	-		-	-	-	-	-	-	-	-	-	-	-	-	-
																-	-	-	-	-	-	-	-	-	-	-	-	-		-	-	-	-	-	-	-	-	-	-	-	-	-
																-	-	-	-	-	-	-	-	-	-	-	-	-		-	-	-	-	-	-	-	-	-	-	-	-	-
																-	-	-	-	-	-	-	-	-	-	-	-	-		-	-	-	-	-	-	-	-	-	-	-	-	-
																-	-	-	-	-	-	-	-	-	-	-	-	-		-	-	-	-	-	-	-	-	-	-	-	-	-
																-	-	-	-	-	-	-	-	-	-	-	-	-		-	-	-	-	-	-	-	-	-	-	-	-	-
																-	-	-	-	-	-	-	-	-	-	-	-	-		-	-	-	-	-	-	-	-	-	-	-	-	-
																-	-	-	-	-	-	-	-	-	-	-	-	-		-	-	-	-	-	-	-	-	-	-	-	-	-
																-	-	-	-	-	-	-	-	-	-	-	-	-		-	-	-	-	-	-	-	-	-	-	-	-	-
																-	-	-	-	-	-	-	-	-	-	-	-	-		-	-	-	-	-	-	-	-	-	-	-	-	-
																-	-	-	-	-	-	-	-	-	-	-	-	-		-	-	-	-	-	-	-	-	-	-	-	-	-
																-	-	-	-	-	-	-	-	-	-	-	-	-		-	-	-	-	-	-	-	-	-	-	-	-	-
																-	-	-	-	-	-	-	-	-	-	-	-	-		-	-	-	-	-	-	-	-	-	-	-	-	-
																-	-	-	-	-	-	-	-	-	-	-	-	-		-	-	-	-	-	-	-	-	-	-	-	-	-
																-	-	-	-	-	-	-	-	-	-	-	-	-		-	-	-	-	-	-	-	-	-	-	-	-	-
																-	-	-	-	-	-	-	-	-	-	-	-	-		-	-	-	-	-	-	-	-	-	-	-	-	-
																-	-	-	-	-	-	-	-	-	-	-	-	-		-	-	-	-	-	-	-	-	-	-	-	-	-
																-	-	-	-	-	-	-	-	-	-	-	-	-		-	-	-	-	-	-	-	-	-	-	-	-	-
																-	-	-	-	-	-	-	-	-	-	-	-	-		-	-	-	-	-	-	-	-	-	-	-	-	-
																-	-	-	-	-	-	-	-	-	-	-	-	-		-	-	-	-	-	-	-	-	-	-	-	-	-
																-	-	-	-	-	-	-	-	-	-	-	-	-		-	-	-	-	-	-	-	-	-	-	-	-	-
																-	-	-	-	-	-	-	-	-	-	-	-	-		-	-	-	-	-	-	-	-	-	-	-	-	-
																-	-	-	-	-	-	-	-	-	-	-	-	-		-	-	-	-	-	-	-	-	-	-	-	-	-
																-	-	-	-	-	-	-	-	-	-	-	-	-		-	-	-	-	-	-	-	-	-	-	-	-	-
																-	-	-	-	-	-	-	-	-	-	-	-	-		-	-	-	-	-	-	-	-	-	-	-	-	-
																-	-	-	-	-	-	-	-	-	-	-	-	-		-	-	-	-	-	-	-	-	-	-	-	-	-
																-	-	-	-	-	-	-	-	-	-	-	-	-		-	-	-	-	-	-	-	-	-	-	-	-	-
																-	-	-	-	-	-	-	-	-	-	-	-	-		-	-	-	-	-	-	-	-	-	-	-	-	-
																-	-	-	-	-	-	-	-	-	-	-	-	-		-	-	-	-	-	-	-	-	-	-	-	-	-
																-	-	-	-	-	-	-	-	-	-	-	-	-		-	-	-	-	-	-	-	-	-	-	-	-	-
																-	-	-	-	-	-	-	-	-	-	-	-	-		-	-	-	-	-	-	-	-	-	-	-	-	-
																-	-	-	-	-	-	-	-	-	-	-	-	-		-	-	-	-	-	-	-	-	-	-	-	-	-
																-	-	-	-	-	-	-	-	-	-	-	-	-		-	-	-	-	-	-	-	-	-	-	-	-	-
																-	-	-	-	-	-	-	-	-	-	-	-	-		-	-	-	-	-	-	-	-	-	-	-	-	-
																-	-	-	-	-	-	-	-	-	-	-	-	-		-	-	-	-	-	-	-	-	-	-	-	-	-
																-	-	-	-	-	-	-	-	-	-	-	-	-		-	-	-	-	-	-	-	-	-	-	-	-	-
																-	-	-	-	-	-	-	-	-	-	-	-	-		-	-	-	-	-	-	-	-	-	-	-	-	-
																-	-	-	-	-	-	-	-	-	-	-	-	-		-	-	-	-	-	-	-	-	-	-	-	-	-
																-	-	-	-	-	-	-	-	-	-	-	-	-		-	-	-	-	-	-	-	-	-	-	-	-	-
																-	-	-	-	-	-	-	-	-	-	-	-	-		-	-	-	-	-	-	-	-	-	-	-	-	-
																-	-	-	-	-	-	-	-	-	-	-	-	-		-	-	-	-	-	-	-	-	-	-	-	-	-
																-	-	-	-	-	-	-	-	-	-	-	-	-		-	-	-	-	-	-	-	-	-	-	-	-	-
																-	-	-	-	-	-	-	-	-	-	-	-	-		-	-	-	-	-	-	-	-	-	-	-	-	-
																-	-	-	-	-	-	-	-	-	-	-	-	-		-	-	-	-	-	-	-	-	-	-	-	-	-
																-	-	-	-	-	-	-	-	-	-	-	-	-		-	-	-	-	-	-	-	-	-	-	-	-	-
																-	-	-	-	-	-	-	-	-	-	-	-	-		-	-	-	-	-	-	-	-	-	-	-	-	-
																-	-	-	-	-	-	-	-	-	-	-	-	-		-	-	-	-	-	-	-	-	-	-	-	-	-
																-	-	-	-	-	-	-	-	-	-	-	-	-		-	-	-	-	-	-	-	-	-	-	-	-	-
																-	-	-	-	-	-	-	-	-	-	-	-	-		-	-	-	-	-	-	-	-	-	-	-	-	-
																-	-	-	-	-	-	-	-	-	-	-	-	-		-	-	-	-	-	-	-	-	-	-	-	-	-
																-	-	-	-	-	-	-	-	-	-	-	-	-		-	-	-	-	-	-	-	-	-	-	-	-	-
																-	-	-	-	-	-	-	-	-	-	-	-	-		-	-	-	-	-	-	-	-	-	-	-	-	-
																-	-	-	-	-	-	-	-	-	-	-	-	-		-	-	-	-	-	-	-	-	-	-	-	-	-
																2021-01-13	2	T1A2	9	10	-16.3265	-10	13	-27.7778	-	4.61538	-	-11.5812		-	-	-	-	-	-	-	-	-	-	-	-	-
																-	-	-	-	-	-	-	-	-	-	-	-	-		-	-	-	-	-	-	-	-	-	-	-	-	-
																-	-	-	-	-	-	-	-	-	-	-	-	-		-	-	-	-	-	-	-	-	-	-	-	-	-
																-	-	-	-	-	-	-	-	-	-	-	-	-		-	-	-	-	-	-	-	-	-	-	-	-	-
																-	-	-	-	-	-	-	-	-	-	-	-	-		-	-	-	-	-	-	-	-	-	-	-	-	-
																-	-	-	-	-	-	-	-	-	-	-	-	-		-	-	-	-	-	-	-	-	-	-	-	-	-
																-	-	-	-	-	-	-	-	-	-	-	-	-		-	-	-	-	-	-	-	-	-	-	-	-	-
																-	-	-	-	-	-	-	-	-	-	-	-	-		-	-	-	-	-	-	-	-	-	-	-	-	-
																-	-	-	-	-	-	-	-	-	-	-	-	-		-	-	-	-	-	-	-	-	-	-	-	-	-
																-	-	-	-	-	-	-	-	-	-	-	-	-		-	-	-	-	-	-	-	-	-	-	-	-	-
																-	-	-	-	-	-	-	-	-	-	-	-	-		-	-	-	-	-	-	-	-	-	-	-	-	-
																-	-	-	-	-	-	-	-	-	-	-	-	-		-	-	-	-	-	-	-	-	-	-	-	-	-
																-	-	-	-	-	-	-	-	-	-	-	-	-		-	-	-	-	-	-	-	-	-	-	-	-	-
																-	-	-	-	-	-	-	-	-	-	-	-	-		-	-	-	-	-	-	-	-	-	-	-	-	-
																-	-	-	-	-	-	-	-	-	-	-	-	-		-	-	-	-	-	-	-	-	-	-	-	-	-
																-	-	-	-	-	-	-	-	-	-	-	-	-		-	-	-	-	-	-	-	-	-	-	-	-	-
																-	-	-	-	-	-	-	-	-	-	-	-	-		-	-	-	-	-	-	-	-	-	-	-	-	-
																-	-	-	-	-	-	-	-	-	-	-	-	-		-	-	-	-	-	-	-	-	-	-	-	-	-
																-	-	-	-	-	-	-	-	-	-	-	-	-		-	-	-	-	-	-	-	-	-	-	-	-	-
																-	-	-	-	-	-	-	-	-	-	-	-	-		-	-	-	-	-	-	-	-	-	-	-	-	-
																-	-	-	-	-	-	-	-	-	-	-	-	-		-	-	-	-	-	-	-	-	-	-	-	-	-
																-	-	-	-	-	-	-	-	-	-	-	-	-		-	-	-	-	-	-	-	-	-	-	-	-	-
																-	-	-	-	-	-	-	-	-	-	-	-	-		-	-	-	-	-	-	-	-	-	-	-	-	-
																-	-	-	-	-	-	-	-	-	-	-	-	-		-	-	-	-	-	-	-	-	-	-	-	-	-
																-	-	-	-	-	-	-	-	-	-	-	-	-		-	-	-	-	-	-	-	-	-	-	-	-	-
																-	-	-	-	-	-	-	-	-	-	-	-	-		-	-	-	-	-	-	-	-	-	-	-	-	-
																-	-	-	-	-	-	-	-	-	-	-	-	-		-	-	-	-	-	-	-	-	-	-	-	-	-
																-	-	-	-	-	-	-	-	-	-	-	-	-		-	-	-	-	-	-	-	-	-	-	-	-	-
																-	-	-	-	-	-	-	-	-	-	-	-	-		-	-	-	-	-	-	-	-	-	-	-	-	-
																-	-	-	-	-	-	-	-	-	-	-	-	-		-	-	-	-	-	-	-	-	-	-	-	-	-
																-	-	-	-	-	-	-	-	-	-	-	-	-		-	-	-	-	-	-	-	-	-	-	-	-	-
																-	-	-	-	-	-	-	-	-	-	-	-	-		-	-	-	-	-	-	-	-	-	-	-	-	-
																-	-	-	-	-	-	-	-	-	-	-	-	-		-	-	-	-	-	-	-	-	-	-	-	-	-
																-	-	-	-	-	-	-	-	-	-	-	-	-		-	-	-	-	-	-	-	-	-	-	-	-	-
																-	-	-	-	-	-	-	-	-	-	-	-	-		-	-	-	-	-	-	-	-	-	-	-	-	-
																-	-	-	-	-	-	-	-	-	-	-	-	-		-	-	-	-	-	-	-	-	-	-	-	-	-
																-	-	-	-	-	-	-	-	-	-	-	-	-		-	-	-	-	-	-	-	-	-	-	-	-	-
																-	-	-	-	-	-	-	-	-	-	-	-	-		-	-	-	-	-	-	-	-	-	-	-	-	-
																-	-	-	-	-	-	-	-	-	-	-	-	-		-	-	-	-	-	-	-	-	-	-	-	-	-
																-	-	-	-	-	-	-	-	-	-	-	-	-		-	-	-	-	-	-	-	-	-	-	-	-	-
																-	-	-	-	-	-	-	-	-	-	-	-	-		-	-	-	-	-	-	-	-	-	-	-	-	-
																-	-	-	-	-	-	-	-	-	-	-	-	-		-	-	-	-	-	-	-	-	-	-	-	-	-
																-	-	-	-	-	-	-	-	-	-	-	-	-		-	-	-	-	-	-	-	-	-	-	-	-	-
																-	-	-	-	-	-	-	-	-	-	-	-	-		-	-	-	-	-	-	-	-	-	-	-	-	-
																-	-	-	-	-	-	-	-	-	-	-	-	-		-	-	-	-	-	-	-	-	-	-	-	-	-
																-	-	-	-	-	-	-	-	-	-	-	-	-		-	-	-	-	-	-	-	-	-	-	-	-	-
																-	-	-	-	-	-	-	-	-	-	-	-	-		-	-	-	-	-	-	-	-	-	-	-	-	-
																-	-	-	-	-	-	-	-	-	-	-	-	-		-	-	-	-	-	-	-	-	-	-	-	-	-
																-	-	-	-	-	-	-	-	-	-	-	-	-		-	-	-	-	-	-	-	-	-	-	-	-	-
																-	-	-	-	-	-	-	-	-	-	-	-	-		-	-	-	-	-	-	-	-	-	-	-	-	-
																-	-	-	-	-	-	-	-	-	-	-	-	-		-	-	-	-	-	-	-	-	-	-	-	-	-
																-	-	-	-	-	-	-	-	-	-	-	-	-		-	-	-	-	-	-	-	-	-	-	-	-	-
																-	-	-	-	-	-	-	-	-	-	-	-	-		-	-	-	-	-	-	-	-	-	-	-	-	-
																-	-	-	-	-	-	-	-	-	-	-	-	-		-	-	-	-	-	-	-	-	-	-	-	-	-
																-	-	-	-	-	-	-	-	-	-	-	-	-		-	-	-	-	-	-	-	-	-	-	-	-	-
																-	-	-	-	-	-	-	-	-	-	-	-	-		-	-	-	-	-	-	-	-	-	-	-	-	-
																-	-	-	-	-	-	-	-	-	-	-	-	-		-	-	-	-	-	-	-	-	-	-	-	-	-
																-	-	-	-	-	-	-	-	-	-	-	-	-		-	-	-	-	-	-	-	-	-	-	-	-	-
																-	-	-	-	-	-	-	-	-	-	-	-	-		-	-	-	-	-	-	-	-	-	-	-	-	-
																-	-	-	-	-	-	-	-	-	-	-	-	-		-	-	-	-	-	-	-	-	-	-	-	-	-
																-	-	-	-	-	-	-	-	-	-	-	-	-		-	-	-	-	-	-	-	-	-	-	-	-	-
																-	-	-	-	-	-	-	-	-	-	-	-	-		-	-	-	-	-	-	-	-	-	-	-	-	-
																-	-	-	-	-	-	-	-	-	-	-	-	-		-	-	-	-	-	-	-	-	-	-	-	-	-
																-	-	-	-	-	-	-	-	-	-	-	-	-		-	-	-	-	-	-	-	-	-	-	-	-	-
																-	-	-	-	-	-	-	-	-	-	-	-	-		-	-	-	-	-	-	-	-	-	-	-	-	-
																-	-	-	-	-	-	-	-	-	-	-	-	-		-	-	-	-	-	-	-	-	-	-	-	-	-
																-	-	-	-	-	-	-	-	-	-	-	-	-		-	-	-	-	-	-	-	-	-	-	-	-	-
																-	-	-	-	-	-	-	-	-	-	-	-	-		-	-	-	-	-	-	-	-	-	-	-	-	-
																-	-	-	-	-	-	-	-	-	-	-	-	-		-	-	-	-	-	-	-	-	-	-	-	-	-
																-	-	-	-	-	-	-	-	-	-	-	-	-		-	-	-	-	-	-	-	-	-	-	-	-	-
																-	-	-	-	-	-	-	-	-	-	-	-	-		-	-	-	-	-	-	-	-	-	-	-	-	-
																-	-	-	-	-	-	-	-	-	-	-	-	-		-	-	-	-	-	-	-	-	-	-	-	-	-
																-	-	-	-	-	-	-	-	-	-	-	-	-		-	-	-	-	-	-	-	-	-	-	-	-	-
																-	-	-	-	-	-	-	-	-	-	-	-	-		-	-	-	-	-	-	-	-	-	-	-	-	-
																-	-	-	-	-	-	-	-	-	-	-	-	-		-	-	-	-	-	-	-	-	-	-	-	-	-
																-	-	-	-	-	-	-	-	-	-	-	-	-		-	-	-	-	-	-	-	-	-	-	-	-	-
																-	-	-	-	-	-	-	-	-	-	-	-	-		-	-	-	-	-	-	-	-	-	-	-	-	-
																-	-	-	-	-	-	-	-	-	-	-	-	-		-	-	-	-	-	-	-	-	-	-	-	-	-
																-	-	-	-	-	-	-	-	-	-	-	-	-		-	-	-	-	-	-	-	-	-	-	-	-	-
																-	-	-	-	-	-	-	-	-	-	-	-	-		-	-	-	-	-	-	-	-	-	-	-	-	-
																-	-	-	-	-	-	-	-	-	-	-	-	-		-	-	-	-	-	-	-	-	-	-	-	-	-
																-	-	-	-	-	-	-	-	-	-	-	-	-		-	-	-	-	-	-	-	-	-	-	-	-	-
																-	-	-	-	-	-	-	-	-	-	-	-	-		-	-	-	-	-	-	-	-	-	-	-	-	-
																-	-	-	-	-	-	-	-	-	-	-	-	-		-	-	-	-	-	-	-	-	-	-	-	-	-
																-	-	-	-	-	-	-	-	-	-	-	-	-		-	-	-	-	-	-	-	-	-	-	-	-	-
																-	-	-	-	-	-	-	-	-	-	-	-	-		-	-	-	-	-	-	-	-	-	-	-	-	-
																-	-	-	-	-	-	-	-	-	-	-	-	-		-	-	-	-	-	-	-	-	-	-	-	-	-
																-	-	-	-	-	-	-	-	-	-	-	-	-		-	-	-	-	-	-	-	-	-	-	-	-	-
																-	-	-	-	-	-	-	-	-	-	-	-	-		-	-	-	-	-	-	-	-	-	-	-	-	-
																-	-	-	-	-	-	-	-	-	-	-	-	-		-	-	-	-	-	-	-	-	-	-	-	-	-
																-	-	-	-	-	-	-	-	-	-	-	-	-		-	-	-	-	-	-	-	-	-	-	-	-	-
																-	-	-	-	-	-	-	-	-	-	-	-	-		-	-	-	-	-	-	-	-	-	-	-	-	-
																-	-	-	-	-	-	-	-	-	-	-	-	-		-	-	-	-	-	-	-	-	-	-	-	-	-
																-	-	-	-	-	-	-	-	-	-	-	-	-		-	-	-	-	-	-	-	-	-	-	-	-	-
																-	-	-	-	-	-	-	-	-	-	-	-	-		-	-	-	-	-	-	-	-	-	-	-	-	-
																-	-	-	-	-	-	-	-	-	-	-	-	-		-	-	-	-	-	-	-	-	-	-	-	-	-
																2021-01-13	98	T1A2	13.8333	8	16.3265	7	-1	-	-28.5714	11.1111	100	27.5132		-	-	-	-	-	-	-	-	-	-	-	-	-
																-	-	-	-	-	-	-	-	-	-	-	-	-		-	-	-	-	-	-	-	-	-	-	-	-	-
																-	-	-	-	-	-	-	-	-	-	-	-	-		-	-	-	-	-	-	-	-	-	-	-	-	-
																-	-	-	-	-	-	-	-	-	-	-	-	-		-	-	-	-	-	-	-	-	-	-	-	-	-
																-	-	-	-	-	-	-	-	-	-	-	-	-		-	-	-	-	-	-	-	-	-	-	-	-	-
																-	-	-	-	-	-	-	-	-	-	-	-	-		-	-	-	-	-	-	-	-	-	-	-	-	-
																-	-	-	-	-	-	-	-	-	-	-	-	-		-	-	-	-	-	-	-	-	-	-	-	-	-
																-	-	-	-	-	-	-	-	-	-	-	-	-		-	-	-	-	-	-	-	-	-	-	-	-	-
																-	-	-	-	-	-	-	-	-	-	-	-	-		-	-	-	-	-	-	-	-	-	-	-	-	-
																-	-	-	-	-	-	-	-	-	-	-	-	-		-	-	-	-	-	-	-	-	-	-	-	-	-
																-	-	-	-	-	-	-	-	-	-	-	-	-		-	-	-	-	-	-	-	-	-	-	-	-	-
																-	-	-	-	-	-	-	-	-	-	-	-	-		-	-	-	-	-	-	-	-	-	-	-	-	-
																-	-	-	-	-	-	-	-	-	-	-	-	-		-	-	-	-	-	-	-	-	-	-	-	-	-
																-	-	-	-	-	-	-	-	-	-	-	-	-		-	-	-	-	-	-	-	-	-	-	-	-	-
																-	-	-	-	-	-	-	-	-	-	-	-	-		-	-	-	-	-	-	-	-	-	-	-	-	-
																-	-	-	-	-	-	-	-	-	-	-	-	-		-	-	-	-	-	-	-	-	-	-	-	-	-
																-	-	-	-	-	-	-	-	-	-	-	-	-		-	-	-	-	-	-	-	-	-	-	-	-	-
																-	-	-	-	-	-	-	-	-	-	-	-	-		-	-	-	-	-	-	-	-	-	-	-	-	-
																-	-	-	-	-	-	-	-	-	-	-	-	-		-	-	-	-	-	-	-	-	-	-	-	-	-
																-	-	-	-	-	-	-	-	-	-	-	-	-		-	-	-	-	-	-	-	-	-	-	-	-	-
																-	-	-	-	-	-	-	-	-	-	-	-	-		-	-	-	-	-	-	-	-	-	-	-	-	-
																-	-	-	-	-	-	-	-	-	-	-	-	-		-	-	-	-	-	-	-	-	-	-	-	-	-
																-	-	-	-	-	-	-	-	-	-	-	-	-		-	-	-	-	-	-	-	-	-	-	-	-	-
																-	-	-	-	-	-	-	-	-	-	-	-	-		-	-	-	-	-	-	-	-	-	-	-	-	-
																-	-	-	-	-	-	-	-	-	-	-	-	-		-	-	-	-	-	-	-	-	-	-	-	-	-
																-	-	-	-	-	-	-	-	-	-	-	-	-		-	-	-	-	-	-	-	-	-	-	-	-	-
																-	-	-	-	-	-	-	-	-	-	-	-	-		-	-	-	-	-	-	-	-	-	-	-	-	-
																-	-	-	-	-	-	-	-	-	-	-	-	-		-	-	-	-	-	-	-	-	-	-	-	-	-
																-	-	-	-	-	-	-	-	-	-	-	-	-		-	-	-	-	-	-	-	-	-	-	-	-	-
																-	-	-	-	-	-	-	-	-	-	-	-	-		-	-	-	-	-	-	-	-	-	-	-	-	-
																-	-	-	-	-	-	-	-	-	-	-	-	-		-	-	-	-	-	-	-	-	-	-	-	-	-
																-	-	-	-	-	-	-	-	-	-	-	-	-		-	-	-	-	-	-	-	-	-	-	-	-	-
																-	-	-	-	-	-	-	-	-	-	-	-	-		-	-	-	-	-	-	-	-	-	-	-	-	-
																-	-	-	-	-	-	-	-	-	-	-	-	-		-	-	-	-	-	-	-	-	-	-	-	-	-
																-	-	-	-	-	-	-	-	-	-	-	-	-		-	-	-	-	-	-	-	-	-	-	-	-	-
																-	-	-	-	-	-	-	-	-	-	-	-	-		-	-	-	-	-	-	-	-	-	-	-	-	-
																-	-	-	-	-	-	-	-	-	-	-	-	-		-	-	-	-	-	-	-	-	-	-	-	-	-
																-	-	-	-	-	-	-	-	-	-	-	-	-		-	-	-	-	-	-	-	-	-	-	-	-	-
																-	-	-	-	-	-	-	-	-	-	-	-	-		-	-	-	-	-	-	-	-	-	-	-	-	-
																-	-	-	-	-	-	-	-	-	-	-	-	-		-	-	-	-	-	-	-	-	-	-	-	-	-
																-	-	-	-	-	-	-	-	-	-	-	-	-		-	-	-	-	-	-	-	-	-	-	-	-	-
																-	-	-	-	-	-	-	-	-	-	-	-	-		-	-	-	-	-	-	-	-	-	-	-	-	-
																-	-	-	-	-	-	-	-	-	-	-	-	-		-	-	-	-	-	-	-	-	-	-	-	-	-
																-	-	-	-	-	-	-	-	-	-	-	-	-		-	-	-	-	-	-	-	-	-	-	-	-	-
																-	-	-	-	-	-	-	-	-	-	-	-	-		-	-	-	-	-	-	-	-	-	-	-	-	-
																-	-	-	-	-	-	-	-	-	-	-	-	-		-	-	-	-	-	-	-	-	-	-	-	-	-
																-	-	-	-	-	-	-	-	-	-	-	-	-		-	-	-	-	-	-	-	-	-	-	-	-	-
																-	-	-	-	-	-	-	-	-	-	-	-	-		-	-	-	-	-	-	-	-	-	-	-	-	-
																-	-	-	-	-	-	-	-	-	-	-	-	-		-	-	-	-	-	-	-	-	-	-	-	-	-
																-	-	-	-	-	-	-	-	-	-	-	-	-		-	-	-	-	-	-	-	-	-	-	-	-	-
																-	-	-	-	-	-	-	-	-	-	-	-	-		-	-	-	-	-	-	-	-	-	-	-	-	-
																-	-	-	-	-	-	-	-	-	-	-	-	-		-	-	-	-	-	-	-	-	-	-	-	-	-
																-	-	-	-	-	-	-	-	-	-	-	-	-		-	-	-	-	-	-	-	-	-	-	-	-	-
																-	-	-	-	-	-	-	-	-	-	-	-	-		-	-	-	-	-	-	-	-	-	-	-	-	-
																-	-	-	-	-	-	-	-	-	-	-	-	-		-	-	-	-	-	-	-	-	-	-	-	-	-
																-	-	-	-	-	-	-	-	-	-	-	-	-		-	-	-	-	-	-	-	-	-	-	-	-	-
																-	-	-	-	-	-	-	-	-	-	-	-	-		-	-	-	-	-	-	-	-	-	-	-	-	-
																-	-	-	-	-	-	-	-	-	-	-	-	-		-	-	-	-	-	-	-	-	-	-	-	-	-
																-	-	-	-	-	-	-	-	-	-	-	-	-		-	-	-	-	-	-	-	-	-	-	-	-	-
																-	-	-	-	-	-	-	-	-	-	-	-	-		-	-	-	-	-	-	-	-	-	-	-	-	-
																-	-	-	-	-	-	-	-	-	-	-	-	-		-	-	-	-	-	-	-	-	-	-	-	-	-
																-	-	-	-	-	-	-	-	-	-	-	-	-		-	-	-	-	-	-	-	-	-	-	-	-	-
																-	-	-	-	-	-	-	-	-	-	-	-	-		-	-	-	-	-	-	-	-	-	-	-	-	-
																-	-	-	-	-	-	-	-	-	-	-	-	-		-	-	-	-	-	-	-	-	-	-	-	-	-
																-	-	-	-	-	-	-	-	-	-	-	-	-		-	-	-	-	-	-	-	-	-	-	-	-	-
																-	-	-	-	-	-	-	-	-	-	-	-	-		-	-	-	-	-	-	-	-	-	-	-	-	-
																-	-	-	-	-	-	-	-	-	-	-	-	-		-	-	-	-	-	-	-	-	-	-	-	-	-
																-	-	-	-	-	-	-	-	-	-	-	-	-		-	-	-	-	-	-	-	-	-	-	-	-	-
																-	-	-	-	-	-	-	-	-	-	-	-	-		-	-	-	-	-	-	-	-	-	-	-	-	-
																-	-	-	-	-	-	-	-	-	-	-	-	-		-	-	-	-	-	-	-	-	-	-	-	-	-
																-	-	-	-	-	-	-	-	-	-	-	-	-		-	-	-	-	-	-	-	-	-	-	-	-	-
																-	-	-	-	-	-	-	-	-	-	-	-	-		-	-	-	-	-	-	-	-	-	-	-	-	-
																-	-	-	-	-	-	-	-	-	-	-	-	-		-	-	-	-	-	-	-	-	-	-	-	-	-
																-	-	-	-	-	-	-	-	-	-	-	-	-		-	-	-	-	-	-	-	-	-	-	-	-	-
																-	-	-	-	-	-	-	-	-	-	-	-	-		-	-	-	-	-	-	-	-	-	-	-	-	-
																-	-	-	-	-	-	-	-	-	-	-	-	-		-	-	-	-	-	-	-	-	-	-	-	-	-
																-	-	-	-	-	-	-	-	-	-	-	-	-		-	-	-	-	-	-	-	-	-	-	-	-	-
																-	-	-	-	-	-	-	-	-	-	-	-	-		-	-	-	-	-	-	-	-	-	-	-	-	-
																-	-	-	-	-	-	-	-	-	-	-	-	-		-	-	-	-	-	-	-	-	-	-	-	-	-
																-	-	-	-	-	-	-	-	-	-	-	-	-		-	-	-	-	-	-	-	-	-	-	-	-	-
																-	-	-	-	-	-	-	-	-	-	-	-	-		-	-	-	-	-	-	-	-	-	-	-	-	-
																-	-	-	-	-	-	-	-	-	-	-	-	-		-	-	-	-	-	-	-	-	-	-	-	-	-
																-	-	-	-	-	-	-	-	-	-	-	-	-		-	-	-	-	-	-	-	-	-	-	-	-	-
																-	-	-	-	-	-	-	-	-	-	-	-	-		-	-	-	-	-	-	-	-	-	-	-	-	-
																-	-	-	-	-	-	-	-	-	-	-	-	-		-	-	-	-	-	-	-	-	-	-	-	-	-
																-	-	-	-	-	-	-	-	-	-	-	-	-		-	-	-	-	-	-	-	-	-	-	-	-	-
																-	-	-	-	-	-	-	-	-	-	-	-	-		-	-	-	-	-	-	-	-	-	-	-	-	-
																-	-	-	-	-	-	-	-	-	-	-	-	-		-	-	-	-	-	-	-	-	-	-	-	-	-
																-	-	-	-	-	-	-	-	-	-	-	-	-		-	-	-	-	-	-	-	-	-	-	-	-	-
																-	-	-	-	-	-	-	-	-	-	-	-	-		-	-	-	-	-	-	-	-	-	-	-	-	-
																-	-	-	-	-	-	-	-	-	-	-	-	-		-	-	-	-	-	-	-	-	-	-	-	-	-
																-	-	-	-	-	-	-	-	-	-	-	-	-		-	-	-	-	-	-	-	-	-	-	-	-	-
																-	-	-	-	-	-	-	-	-	-	-	-	-		-	-	-	-	-	-	-	-	-	-	-	-	-
																-	-	-	-	-	-	-	-	-	-	-	-	-		-	-	-	-	-	-	-	-	-	-	-	-	-
																-	-	-	-	-	-	-	-	-	-	-	-	-		-	-	-	-	-	-	-	-	-	-	-	-	-
																-	-	-	-	-	-	-	-	-	-	-	-	-		-	-	-	-	-	-	-	-	-	-	-	-	-
																2021-01-20	2	T1A2	30.3333	9	0	2	-11	1.40485	15.7407	-73.6842	12.1795	-11.0898		-	-	-	-	-	-	-	-	-	-	-	-	-
																-	-	-	-	-	-	-	-	-	-	-	-	-		-	-	-	-	-	-	-	-	-	-	-	-	-
																-	-	-	-	-	-	-	-	-	-	-	-	-		-	-	-	-	-	-	-	-	-	-	-	-	-
																-	-	-	-	-	-	-	-	-	-	-	-	-		-	-	-	-	-	-	-	-	-	-	-	-	-
																-	-	-	-	-	-	-	-	-	-	-	-	-		-	-	-	-	-	-	-	-	-	-	-	-	-
																-	-	-	-	-	-	-	-	-	-	-	-	-		-	-	-	-	-	-	-	-	-	-	-	-	-
																-	-	-	-	-	-	-	-	-	-	-	-	-		-	-	-	-	-	-	-	-	-	-	-	-	-
																-	-	-	-	-	-	-	-	-	-	-	-	-		-	-	-	-	-	-	-	-	-	-	-	-	-
																-	-	-	-	-	-	-	-	-	-	-	-	-		-	-	-	-	-	-	-	-	-	-	-	-	-
																-	-	-	-	-	-	-	-	-	-	-	-	-		-	-	-	-	-	-	-	-	-	-	-	-	-
																-	-	-	-	-	-	-	-	-	-	-	-	-		2021-01-20	12	DMSO	73	36	34.6939	6	38	-10.3175	-7.8243	11.9485	21.2121	3.75472
																-	-	-	-	-	-	-	-	-	-	-	-	-		-	-	-	-	-	-	-	-	-	-	-	-	-
																-	-	-	-	-	-	-	-	-	-	-	-	-		-	-	-	-	-	-	-	-	-	-	-	-	-
																-	-	-	-	-	-	-	-	-	-	-	-	-		-	-	-	-	-	-	-	-	-	-	-	-	-
																-	-	-	-	-	-	-	-	-	-	-	-	-		-	-	-	-	-	-	-	-	-	-	-	-	-
																-	-	-	-	-	-	-	-	-	-	-	-	-		-	-	-	-	-	-	-	-	-	-	-	-	-
																-	-	-	-	-	-	-	-	-	-	-	-	-		-	-	-	-	-	-	-	-	-	-	-	-	-
																-	-	-	-	-	-	-	-	-	-	-	-	-		-	-	-	-	-	-	-	-	-	-	-	-	-
																-	-	-	-	-	-	-	-	-	-	-	-	-		-	-	-	-	-	-	-	-	-	-	-	-	-
																-	-	-	-	-	-	-	-	-	-	-	-	-		-	-	-	-	-	-	-	-	-	-	-	-	-
																-	-	-	-	-	-	-	-	-	-	-	-	-		-	-	-	-	-	-	-	-	-	-	-	-	-
																-	-	-	-	-	-	-	-	-	-	-	-	-		-	-	-	-	-	-	-	-	-	-	-	-	-
																-	-	-	-	-	-	-	-	-	-	-	-	-		2021-01-20	24	DMSO	62.3333	67	-2.04082	8	8	-28.49	-9.33333	-34.5711	37.197	-8.79938
																-	-	-	-	-	-	-	-	-	-	-	-	-		-	-	-	-	-	-	-	-	-	-	-	-	-
																-	-	-	-	-	-	-	-	-	-	-	-	-		-	-	-	-	-	-	-	-	-	-	-	-	-
																-	-	-	-	-	-	-	-	-	-	-	-	-		-	-	-	-	-	-	-	-	-	-	-	-	-
																-	-	-	-	-	-	-	-	-	-	-	-	-		-	-	-	-	-	-	-	-	-	-	-	-	-
																-	-	-	-	-	-	-	-	-	-	-	-	-		-	-	-	-	-	-	-	-	-	-	-	-	-
																-	-	-	-	-	-	-	-	-	-	-	-	-		-	-	-	-	-	-	-	-	-	-	-	-	-
																-	-	-	-	-	-	-	-	-	-	-	-	-		-	-	-	-	-	-	-	-	-	-	-	-	-
																-	-	-	-	-	-	-	-	-	-	-	-	-		-	-	-	-	-	-	-	-	-	-	-	-	-
																-	-	-	-	-	-	-	-	-	-	-	-	-		-	-	-	-	-	-	-	-	-	-	-	-	-
																-	-	-	-	-	-	-	-	-	-	-	-	-		-	-	-	-	-	-	-	-	-	-	-	-	-
																-	-	-	-	-	-	-	-	-	-	-	-	-		-	-	-	-	-	-	-	-	-	-	-	-	-
																-	-	-	-	-	-	-	-	-	-	-	-	-		2021-01-20	36	DMSO	30.8333	47	-6.12245	38	2	-12.2449	-2.11765	15.9524	50.5	13.0225
																-	-	-	-	-	-	-	-	-	-	-	-	-		-	-	-	-	-	-	-	-	-	-	-	-	-
																-	-	-	-	-	-	-	-	-	-	-	-	-		-	-	-	-	-	-	-	-	-	-	-	-	-
																-	-	-	-	-	-	-	-	-	-	-	-	-		-	-	-	-	-	-	-	-	-	-	-	-	-
																-	-	-	-	-	-	-	-	-	-	-	-	-		-	-	-	-	-	-	-	-	-	-	-	-	-
																-	-	-	-	-	-	-	-	-	-	-	-	-		-	-	-	-	-	-	-	-	-	-	-	-	-
																-	-	-	-	-	-	-	-	-	-	-	-	-		-	-	-	-	-	-	-	-	-	-	-	-	-
																-	-	-	-	-	-	-	-	-	-	-	-	-		-	-	-	-	-	-	-	-	-	-	-	-	-
																-	-	-	-	-	-	-	-	-	-	-	-	-		-	-	-	-	-	-	-	-	-	-	-	-	-
																-	-	-	-	-	-	-	-	-	-	-	-	-		-	-	-	-	-	-	-	-	-	-	-	-	-
																-	-	-	-	-	-	-	-	-	-	-	-	-		-	-	-	-	-	-	-	-	-	-	-	-	-
																-	-	-	-	-	-	-	-	-	-	-	-	-		-	-	-	-	-	-	-	-	-	-	-	-	-
																-	-	-	-	-	-	-	-	-	-	-	-	-		2021-01-20	48	DMSO	16.6667	51	89.7959	29	-29	-43.8431	48.2184	48.2143	-	17.5299
																-	-	-	-	-	-	-	-	-	-	-	-	-		-	-	-	-	-	-	-	-	-	-	-	-	-
																-	-	-	-	-	-	-	-	-	-	-	-	-		-	-	-	-	-	-	-	-	-	-	-	-	-
																-	-	-	-	-	-	-	-	-	-	-	-	-		-	-	-	-	-	-	-	-	-	-	-	-	-
																-	-	-	-	-	-	-	-	-	-	-	-	-		-	-	-	-	-	-	-	-	-	-	-	-	-
																-	-	-	-	-	-	-	-	-	-	-	-	-		-	-	-	-	-	-	-	-	-	-	-	-	-
																-	-	-	-	-	-	-	-	-	-	-	-	-		-	-	-	-	-	-	-	-	-	-	-	-	-
																-	-	-	-	-	-	-	-	-	-	-	-	-		-	-	-	-	-	-	-	-	-	-	-	-	-
																-	-	-	-	-	-	-	-	-	-	-	-	-		-	-	-	-	-	-	-	-	-	-	-	-	-
																-	-	-	-	-	-	-	-	-	-	-	-	-		-	-	-	-	-	-	-	-	-	-	-	-	-
																-	-	-	-	-	-	-	-	-	-	-	-	-		-	-	-	-	-	-	-	-	-	-	-	-	-
																-	-	-	-	-	-	-	-	-	-	-	-	-		-	-	-	-	-	-	-	-	-	-	-	-	-
																-	-	-	-	-	-	-	-	-	-	-	-	-		2021-01-20	60	DMSO	83.6667	81	0	15	2	9.69925	51.1364	4.2439	33.6648	24.6861
																-	-	-	-	-	-	-	-	-	-	-	-	-		-	-	-	-	-	-	-	-	-	-	-	-	-
																-	-	-	-	-	-	-	-	-	-	-	-	-		-	-	-	-	-	-	-	-	-	-	-	-	-
																-	-	-	-	-	-	-	-	-	-	-	-	-		-	-	-	-	-	-	-	-	-	-	-	-	-
																-	-	-	-	-	-	-	-	-	-	-	-	-		-	-	-	-	-	-	-	-	-	-	-	-	-
																-	-	-	-	-	-	-	-	-	-	-	-	-		-	-	-	-	-	-	-	-	-	-	-	-	-
																-	-	-	-	-	-	-	-	-	-	-	-	-		-	-	-	-	-	-	-	-	-	-	-	-	-
																-	-	-	-	-	-	-	-	-	-	-	-	-		-	-	-	-	-	-	-	-	-	-	-	-	-
																-	-	-	-	-	-	-	-	-	-	-	-	-		-	-	-	-	-	-	-	-	-	-	-	-	-
																-	-	-	-	-	-	-	-	-	-	-	-	-		-	-	-	-	-	-	-	-	-	-	-	-	-
																-	-	-	-	-	-	-	-	-	-	-	-	-		-	-	-	-	-	-	-	-	-	-	-	-	-
																-	-	-	-	-	-	-	-	-	-	-	-	-		-	-	-	-	-	-	-	-	-	-	-	-	-
																-	-	-	-	-	-	-	-	-	-	-	-	-		2021-01-20	72	DMSO	48.3333	59	32.6531	9	3	-31.2991	-20.4209	-9.09091	-36.9048	-24.4289
																-	-	-	-	-	-	-	-	-	-	-	-	-		-	-	-	-	-	-	-	-	-	-	-	-	-
																-	-	-	-	-	-	-	-	-	-	-	-	-		-	-	-	-	-	-	-	-	-	-	-	-	-
																-	-	-	-	-	-	-	-	-	-	-	-	-		-	-	-	-	-	-	-	-	-	-	-	-	-
																-	-	-	-	-	-	-	-	-	-	-	-	-		-	-	-	-	-	-	-	-	-	-	-	-	-
																-	-	-	-	-	-	-	-	-	-	-	-	-		-	-	-	-	-	-	-	-	-	-	-	-	-
																-	-	-	-	-	-	-	-	-	-	-	-	-		-	-	-	-	-	-	-	-	-	-	-	-	-
																-	-	-	-	-	-	-	-	-	-	-	-	-		-	-	-	-	-	-	-	-	-	-	-	-	-
																-	-	-	-	-	-	-	-	-	-	-	-	-		-	-	-	-	-	-	-	-	-	-	-	-	-
																-	-	-	-	-	-	-	-	-	-	-	-	-		-	-	-	-	-	-	-	-	-	-	-	-	-
																-	-	-	-	-	-	-	-	-	-	-	-	-		-	-	-	-	-	-	-	-	-	-	-	-	-
																-	-	-	-	-	-	-	-	-	-	-	-	-		-	-	-	-	-	-	-	-	-	-	-	-	-
																-	-	-	-	-	-	-	-	-	-	-	-	-		2021-01-20	84	DMSO	9.5	82	24.4898	1	-7	28.5714	34.2334	0	44	26.7012
																-	-	-	-	-	-	-	-	-	-	-	-	-		-	-	-	-	-	-	-	-	-	-	-	-	-
																-	-	-	-	-	-	-	-	-	-	-	-	-		-	-	-	-	-	-	-	-	-	-	-	-	-
																-	-	-	-	-	-	-	-	-	-	-	-	-		-	-	-	-	-	-	-	-	-	-	-	-	-
																-	-	-	-	-	-	-	-	-	-	-	-	-		-	-	-	-	-	-	-	-	-	-	-	-	-
																-	-	-	-	-	-	-	-	-	-	-	-	-		-	-	-	-	-	-	-	-	-	-	-	-	-
																-	-	-	-	-	-	-	-	-	-	-	-	-		-	-	-	-	-	-	-	-	-	-	-	-	-
																-	-	-	-	-	-	-	-	-	-	-	-	-		-	-	-	-	-	-	-	-	-	-	-	-	-
																-	-	-	-	-	-	-	-	-	-	-	-	-		-	-	-	-	-	-	-	-	-	-	-	-	-
																-	-	-	-	-	-	-	-	-	-	-	-	-		-	-	-	-	-	-	-	-	-	-	-	-	-
																-	-	-	-	-	-	-	-	-	-	-	-	-		-	-	-	-	-	-	-	-	-	-	-	-	-
																-	-	-	-	-	-	-	-	-	-	-	-	-		-	-	-	-	-	-	-	-	-	-	-	-	-
																-	-	-	-	-	-	-	-	-	-	-	-	-		2021-01-20	96	DMSO	30	79	2.04082	11	-5	56.0623	13.4047	19.1864	-58.4615	7.54798
																-	-	-	-	-	-	-	-	-	-	-	-	-		-	-	-	-	-	-	-	-	-	-	-	-	-
																2021-01-20	98	T1A2	37.8333	33	26.5306	12	1	-14.2105	12.619	-14.6667	-25.7143	-10.4931		-	-	-	-	-	-	-	-	-	-	-	-	-
																-	-	-	-	-	-	-	-	-	-	-	-	-		-	-	-	-	-	-	-	-	-	-	-	-	-
																-	-	-	-	-	-	-	-	-	-	-	-	-		-	-	-	-	-	-	-	-	-	-	-	-	-
																-	-	-	-	-	-	-	-	-	-	-	-	-		-	-	-	-	-	-	-	-	-	-	-	-	-
																-	-	-	-	-	-	-	-	-	-	-	-	-		-	-	-	-	-	-	-	-	-	-	-	-	-
																-	-	-	-	-	-	-	-	-	-	-	-	-		-	-	-	-	-	-	-	-	-	-	-	-	-
																-	-	-	-	-	-	-	-	-	-	-	-	-		-	-	-	-	-	-	-	-	-	-	-	-	-
																-	-	-	-	-	-	-	-	-	-	-	-	-		-	-	-	-	-	-	-	-	-	-	-	-	-
																-	-	-	-	-	-	-	-	-	-	-	-	-		-	-	-	-	-	-	-	-	-	-	-	-	-
																-	-	-	-	-	-	-	-	-	-	-	-	-		-	-	-	-	-	-	-	-	-	-	-	-	-
																-	-	-	-	-	-	-	-	-	-	-	-	-		2021-01-20	108	DMSO	3.5	5	0	47	44	5.52757	-8.15603	9.20904	0	1.64515
																-	-	-	-	-	-	-	-	-	-	-	-	-		-	-	-	-	-	-	-	-	-	-	-	-	-
																-	-	-	-	-	-	-	-	-	-	-	-	-		-	-	-	-	-	-	-	-	-	-	-	-	-
																-	-	-	-	-	-	-	-	-	-	-	-	-		-	-	-	-	-	-	-	-	-	-	-	-	-
																-	-	-	-	-	-	-	-	-	-	-	-	-		-	-	-	-	-	-	-	-	-	-	-	-	-
																-	-	-	-	-	-	-	-	-	-	-	-	-		-	-	-	-	-	-	-	-	-	-	-	-	-
																-	-	-	-	-	-	-	-	-	-	-	-	-		-	-	-	-	-	-	-	-	-	-	-	-	-
																-	-	-	-	-	-	-	-	-	-	-	-	-		-	-	-	-	-	-	-	-	-	-	-	-	-
																-	-	-	-	-	-	-	-	-	-	-	-	-		-	-	-	-	-	-	-	-	-	-	-	-	-
																-	-	-	-	-	-	-	-	-	-	-	-	-		-	-	-	-	-	-	-	-	-	-	-	-	-
																-	-	-	-	-	-	-	-	-	-	-	-	-		-	-	-	-	-	-	-	-	-	-	-	-	-
																-	-	-	-	-	-	-	-	-	-	-	-	-		-	-	-	-	-	-	-	-	-	-	-	-	-
																-	-	-	-	-	-	-	-	-	-	-	-	-		2021-01-20	120	DMSO	27.8333	49	16.3265	29	-41	-23.2598	44.8276	13.6343	75.6205	27.7057
																-	-	-	-	-	-	-	-	-	-	-	-	-		-	-	-	-	-	-	-	-	-	-	-	-	-
																-	-	-	-	-	-	-	-	-	-	-	-	-		-	-	-	-	-	-	-	-	-	-	-	-	-
																-	-	-	-	-	-	-	-	-	-	-	-	-		-	-	-	-	-	-	-	-	-	-	-	-	-
																-	-	-	-	-	-	-	-	-	-	-	-	-		-	-	-	-	-	-	-	-	-	-	-	-	-
																-	-	-	-	-	-	-	-	-	-	-	-	-		-	-	-	-	-	-	-	-	-	-	-	-	-
																-	-	-	-	-	-	-	-	-	-	-	-	-		-	-	-	-	-	-	-	-	-	-	-	-	-
																-	-	-	-	-	-	-	-	-	-	-	-	-		-	-	-	-	-	-	-	-	-	-	-	-	-
																-	-	-	-	-	-	-	-	-	-	-	-	-		-	-	-	-	-	-	-	-	-	-	-	-	-
																-	-	-	-	-	-	-	-	-	-	-	-	-		-	-	-	-	-	-	-	-	-	-	-	-	-
																-	-	-	-	-	-	-	-	-	-	-	-	-		-	-	-	-	-	-	-	-	-	-	-	-	-
																-	-	-	-	-	-	-	-	-	-	-	-	-		-	-	-	-	-	-	-	-	-	-	-	-	-
																-	-	-	-	-	-	-	-	-	-	-	-	-		2021-01-20	132	DMSO	37.1667	79	32.6531	9	-21	-	13.5638	-3.09989	54.1667	21.5435
																-	-	-	-	-	-	-	-	-	-	-	-	-		-	-	-	-	-	-	-	-	-	-	-	-	-
																-	-	-	-	-	-	-	-	-	-	-	-	-		-	-	-	-	-	-	-	-	-	-	-	-	-
																-	-	-	-	-	-	-	-	-	-	-	-	-		-	-	-	-	-	-	-	-	-	-	-	-	-
																-	-	-	-	-	-	-	-	-	-	-	-	-		-	-	-	-	-	-	-	-	-	-	-	-	-
																-	-	-	-	-	-	-	-	-	-	-	-	-		-	-	-	-	-	-	-	-	-	-	-	-	-
																-	-	-	-	-	-	-	-	-	-	-	-	-		-	-	-	-	-	-	-	-	-	-	-	-	-
																-	-	-	-	-	-	-	-	-	-	-	-	-		-	-	-	-	-	-	-	-	-	-	-	-	-
																-	-	-	-	-	-	-	-	-	-	-	-	-		-	-	-	-	-	-	-	-	-	-	-	-	-
																-	-	-	-	-	-	-	-	-	-	-	-	-		-	-	-	-	-	-	-	-	-	-	-	-	-
																-	-	-	-	-	-	-	-	-	-	-	-	-		-	-	-	-	-	-	-	-	-	-	-	-	-
																-	-	-	-	-	-	-	-	-	-	-	-	-		-	-	-	-	-	-	-	-	-	-	-	-	-
																-	-	-	-	-	-	-	-	-	-	-	-	-		2021-01-20	144	DMSO	78.5	69	-2.04082	28	0	-40	-21.4286	-24.1576	-59.204	-36.1975
																-	-	-	-	-	-	-	-	-	-	-	-	-		-	-	-	-	-	-	-	-	-	-	-	-	-
																-	-	-	-	-	-	-	-	-	-	-	-	-		-	-	-	-	-	-	-	-	-	-	-	-	-
																-	-	-	-	-	-	-	-	-	-	-	-	-		-	-	-	-	-	-	-	-	-	-	-	-	-
																-	-	-	-	-	-	-	-	-	-	-	-	-		-	-	-	-	-	-	-	-	-	-	-	-	-
																-	-	-	-	-	-	-	-	-	-	-	-	-		-	-	-	-	-	-	-	-	-	-	-	-	-
																-	-	-	-	-	-	-	-	-	-	-	-	-		-	-	-	-	-	-	-	-	-	-	-	-	-
																-	-	-	-	-	-	-	-	-	-	-	-	-		-	-	-	-	-	-	-	-	-	-	-	-	-
																-	-	-	-	-	-	-	-	-	-	-	-	-		-	-	-	-	-	-	-	-	-	-	-	-	-
																-	-	-	-	-	-	-	-	-	-	-	-	-		-	-	-	-	-	-	-	-	-	-	-	-	-
																-	-	-	-	-	-	-	-	-	-	-	-	-		-	-	-	-	-	-	-	-	-	-	-	-	-
																-	-	-	-	-	-	-	-	-	-	-	-	-		-	-	-	-	-	-	-	-	-	-	-	-	-
																-	-	-	-	-	-	-	-	-	-	-	-	-		2021-01-20	156	DMSO	9.83333	1	-2.04082	19	50	-	30.7692	-	-26.5543	2.10748
																-	-	-	-	-	-	-	-	-	-	-	-	-		-	-	-	-	-	-	-	-	-	-	-	-	-
																-	-	-	-	-	-	-	-	-	-	-	-	-		-	-	-	-	-	-	-	-	-	-	-	-	-
																-	-	-	-	-	-	-	-	-	-	-	-	-		-	-	-	-	-	-	-	-	-	-	-	-	-
																-	-	-	-	-	-	-	-	-	-	-	-	-		-	-	-	-	-	-	-	-	-	-	-	-	-
																-	-	-	-	-	-	-	-	-	-	-	-	-		-	-	-	-	-	-	-	-	-	-	-	-	-
																-	-	-	-	-	-	-	-	-	-	-	-	-		-	-	-	-	-	-	-	-	-	-	-	-	-
																-	-	-	-	-	-	-	-	-	-	-	-	-		-	-	-	-	-	-	-	-	-	-	-	-	-
																-	-	-	-	-	-	-	-	-	-	-	-	-		-	-	-	-	-	-	-	-	-	-	-	-	-
																-	-	-	-	-	-	-	-	-	-	-	-	-		-	-	-	-	-	-	-	-	-	-	-	-	-
																-	-	-	-	-	-	-	-	-	-	-	-	-		-	-	-	-	-	-	-	-	-	-	-	-	-
																-	-	-	-	-	-	-	-	-	-	-	-	-		-	-	-	-	-	-	-	-	-	-	-	-	-
																-	-	-	-	-	-	-	-	-	-	-	-	-		2021-01-20	168	DMSO	70.8333	32	22.449	14	41	-	30.2795	45.2958	93.1034	56.2263
																-	-	-	-	-	-	-	-	-	-	-	-	-		-	-	-	-	-	-	-	-	-	-	-	-	-
																-	-	-	-	-	-	-	-	-	-	-	-	-		-	-	-	-	-	-	-	-	-	-	-	-	-
																-	-	-	-	-	-	-	-	-	-	-	-	-		-	-	-	-	-	-	-	-	-	-	-	-	-
																-	-	-	-	-	-	-	-	-	-	-	-	-		-	-	-	-	-	-	-	-	-	-	-	-	-
																-	-	-	-	-	-	-	-	-	-	-	-	-		-	-	-	-	-	-	-	-	-	-	-	-	-
																-	-	-	-	-	-	-	-	-	-	-	-	-		-	-	-	-	-	-	-	-	-	-	-	-	-
																-	-	-	-	-	-	-	-	-	-	-	-	-		-	-	-	-	-	-	-	-	-	-	-	-	-
																-	-	-	-	-	-	-	-	-	-	-	-	-		-	-	-	-	-	-	-	-	-	-	-	-	-
																-	-	-	-	-	-	-	-	-	-	-	-	-		-	-	-	-	-	-	-	-	-	-	-	-	-
																-	-	-	-	-	-	-	-	-	-	-	-	-		-	-	-	-	-	-	-	-	-	-	-	-	-
																-	-	-	-	-	-	-	-	-	-	-	-	-		-	-	-	-	-	-	-	-	-	-	-	-	-
																-	-	-	-	-	-	-	-	-	-	-	-	-		2021-01-20	180	DMSO	23.1667	22	30.6122	11	-18	-	-	81.4894	-	81.4894
																-	-	-	-	-	-	-	-	-	-	-	-	-		-	-	-	-	-	-	-	-	-	-	-	-	-
																-	-	-	-	-	-	-	-	-	-	-	-	-		-	-	-	-	-	-	-	-	-	-	-	-	-
																-	-	-	-	-	-	-	-	-	-	-	-	-		-	-	-	-	-	-	-	-	-	-	-	-	-
																-	-	-	-	-	-	-	-	-	-	-	-	-		-	-	-	-	-	-	-	-	-	-	-	-	-
																-	-	-	-	-	-	-	-	-	-	-	-	-		-	-	-	-	-	-	-	-	-	-	-	-	-
																-	-	-	-	-	-	-	-	-	-	-	-	-		-	-	-	-	-	-	-	-	-	-	-	-	-
																-	-	-	-	-	-	-	-	-	-	-	-	-		-	-	-	-	-	-	-	-	-	-	-	-	-
																-	-	-	-	-	-	-	-	-	-	-	-	-		-	-	-	-	-	-	-	-	-	-	-	-	-
																-	-	-	-	-	-	-	-	-	-	-	-	-		-	-	-	-	-	-	-	-	-	-	-	-	-
																-	-	-	-	-	-	-	-	-	-	-	-	-		-	-	-	-	-	-	-	-	-	-	-	-	-
																-	-	-	-	-	-	-	-	-	-	-	-	-		-	-	-	-	-	-	-	-	-	-	-	-	-
																-	-	-	-	-	-	-	-	-	-	-	-	-		2021-01-20	192	DMSO	48.6667	21	10.2041	28	-37	8.33333	-30.6639	-1.04167	33.75	2.59445
																-	-	-	-	-	-	-	-	-	-	-	-	-		-	-	-	-	-	-	-	-	-	-	-	-	-
																2021-01-20	194	T1A2	14.8333	31	-26.5306	26	6	45.1178	59.3103	0	23.3871	31.9538		-	-	-	-	-	-	-	-	-	-	-	-	-
																-	-	-	-	-	-	-	-	-	-	-	-	-		-	-	-	-	-	-	-	-	-	-	-	-	-
																-	-	-	-	-	-	-	-	-	-	-	-	-		-	-	-	-	-	-	-	-	-	-	-	-	-
																-	-	-	-	-	-	-	-	-	-	-	-	-		-	-	-	-	-	-	-	-	-	-	-	-	-
																-	-	-	-	-	-	-	-	-	-	-	-	-		-	-	-	-	-	-	-	-	-	-	-	-	-
																-	-	-	-	-	-	-	-	-	-	-	-	-		-	-	-	-	-	-	-	-	-	-	-	-	-
																-	-	-	-	-	-	-	-	-	-	-	-	-		-	-	-	-	-	-	-	-	-	-	-	-	-
																-	-	-	-	-	-	-	-	-	-	-	-	-		-	-	-	-	-	-	-	-	-	-	-	-	-
																-	-	-	-	-	-	-	-	-	-	-	-	-		-	-	-	-	-	-	-	-	-	-	-	-	-
																-	-	-	-	-	-	-	-	-	-	-	-	-		-	-	-	-	-	-	-	-	-	-	-	-	-
																-	-	-	-	-	-	-	-	-	-	-	-	-		2021-01-20	204	DMSO	29	34	22.449	27	-20	-1.15942	-32.2581	-10.2927	-2.33918	-11.5123
																-	-	-	-	-	-	-	-	-	-	-	-	-		-	-	-	-	-	-	-	-	-	-	-	-	-
																-	-	-	-	-	-	-	-	-	-	-	-	-		-	-	-	-	-	-	-	-	-	-	-	-	-
																-	-	-	-	-	-	-	-	-	-	-	-	-		-	-	-	-	-	-	-	-	-	-	-	-	-
																-	-	-	-	-	-	-	-	-	-	-	-	-		-	-	-	-	-	-	-	-	-	-	-	-	-
																-	-	-	-	-	-	-	-	-	-	-	-	-		-	-	-	-	-	-	-	-	-	-	-	-	-
																-	-	-	-	-	-	-	-	-	-	-	-	-		-	-	-	-	-	-	-	-	-	-	-	-	-
																-	-	-	-	-	-	-	-	-	-	-	-	-		-	-	-	-	-	-	-	-	-	-	-	-	-
																-	-	-	-	-	-	-	-	-	-	-	-	-		-	-	-	-	-	-	-	-	-	-	-	-	-
																-	-	-	-	-	-	-	-	-	-	-	-	-		-	-	-	-	-	-	-	-	-	-	-	-	-
																-	-	-	-	-	-	-	-	-	-	-	-	-		-	-	-	-	-	-	-	-	-	-	-	-	-
																-	-	-	-	-	-	-	-	-	-	-	-	-		-	-	-	-	-	-	-	-	-	-	-	-	-
																-	-	-	-	-	-	-	-	-	-	-	-	-		2021-01-20	216	DMSO	30.5	52	0	-40	-12	-	-	-19.881	-48.2143	-34.0476
																-	-	-	-	-	-	-	-	-	-	-	-	-		-	-	-	-	-	-	-	-	-	-	-	-	-
																-	-	-	-	-	-	-	-	-	-	-	-	-		-	-	-	-	-	-	-	-	-	-	-	-	-
																-	-	-	-	-	-	-	-	-	-	-	-	-		-	-	-	-	-	-	-	-	-	-	-	-	-
																-	-	-	-	-	-	-	-	-	-	-	-	-		-	-	-	-	-	-	-	-	-	-	-	-	-
																-	-	-	-	-	-	-	-	-	-	-	-	-		-	-	-	-	-	-	-	-	-	-	-	-	-
																-	-	-	-	-	-	-	-	-	-	-	-	-		-	-	-	-	-	-	-	-	-	-	-	-	-
																-	-	-	-	-	-	-	-	-	-	-	-	-		-	-	-	-	-	-	-	-	-	-	-	-	-
																-	-	-	-	-	-	-	-	-	-	-	-	-		-	-	-	-	-	-	-	-	-	-	-	-	-
																-	-	-	-	-	-	-	-	-	-	-	-	-		-	-	-	-	-	-	-	-	-	-	-	-	-
																-	-	-	-	-	-	-	-	-	-	-	-	-		-	-	-	-	-	-	-	-	-	-	-	-	-
																-	-	-	-	-	-	-	-	-	-	-	-	-		-	-	-	-	-	-	-	-	-	-	-	-	-
																-	-	-	-	-	-	-	-	-	-	-	-	-		2021-01-20	228	DMSO	1.5	26	6.12245	-17	0	42.5837	13.3333	40.5526	75	42.8674
																-	-	-	-	-	-	-	-	-	-	-	-	-		-	-	-	-	-	-	-	-	-	-	-	-	-
																-	-	-	-	-	-	-	-	-	-	-	-	-		-	-	-	-	-	-	-	-	-	-	-	-	-
																-	-	-	-	-	-	-	-	-	-	-	-	-		-	-	-	-	-	-	-	-	-	-	-	-	-
																-	-	-	-	-	-	-	-	-	-	-	-	-		-	-	-	-	-	-	-	-	-	-	-	-	-
																-	-	-	-	-	-	-	-	-	-	-	-	-		-	-	-	-	-	-	-	-	-	-	-	-	-
																-	-	-	-	-	-	-	-	-	-	-	-	-		-	-	-	-	-	-	-	-	-	-	-	-	-
																-	-	-	-	-	-	-	-	-	-	-	-	-		-	-	-	-	-	-	-	-	-	-	-	-	-
																-	-	-	-	-	-	-	-	-	-	-	-	-		-	-	-	-	-	-	-	-	-	-	-	-	-
																-	-	-	-	-	-	-	-	-	-	-	-	-		-	-	-	-	-	-	-	-	-	-	-	-	-
																-	-	-	-	-	-	-	-	-	-	-	-	-		-	-	-	-	-	-	-	-	-	-	-	-	-
[truncated: 13,181 more rows]

## Sheet: Fig 3
	First 10 drugs in library				Activity					Optomotor response
[truncated: 16 more rows]

[truncated: 2 more sheets: Fig 5, Text for cluster analysis]
